# Supplementary material for: SETDB1-like MET-2 promotes transcriptional silencing and development independently of its H3K9me-associated catalytic activity
Source: Nat Struct Mol Biol. 2022 Jan 31;29(2):85–96. doi: 10.1038/s41594-021-00712-4 (PMC8850192; doi:10.1038/s41594-021-00712-4)
Supplement: Source Data Fig. 1 — Statistical source data. [file 41594_2021_712_MOESM3_ESM.xlsx]

## Sheet: Source Data Figure 1b
Source Data Figure 1b: iBAQ values for untagged WT (N2), met-2::mCh (1419), lin-65;met-2::mCh (1573) and alre-14;met-2::mCh (1811)
Protein	iBAQ N2_S01	iBAQ N2_S02	iBAQ N2_S03	iBAQ 1419_S04	iBAQ 1419_S05	iBAQ 1419_S06	iBAQ 1573_S07	iBAQ 1573_S08	iBAQ 1573_S09	iBAQ 1811_S13	iBAQ 1811_S14	iBAQ 1811_S15
arle-14	0	0	0	144630000	116910000	109250000	126310000	254290000	111770000	0	0	0
met-2	0	0	38595	153010000	156030000	116260000	191510000	324670000	217410000	121430000	128220000	118590000
lin-65	0	0	0	4291200	3216800	4204900	0	0	0	4014400	3362800	2295300

## Sheet: Source Data Figure 1f
Figure 1f: Quantification of Western blot signal for H3K9me2
trial	met-2Δ	WT	lin-65(gw1465)	arle-14(tm6845)	lin-65;arle-14
1	0.002363	1	0.038176	0.119581	0.004655
2	0.007633	1	0.017528	0.179339	0.003214
3	0.004757	1	0.04274	0.131845	0.0087
4	0.003917	1	0.042856	0.037205	0.000289

## Sheet: Source Data Figure 1g (panel 1)
Source Data Figure 1g (panel 1): Number of progeny per day in the indicated genotypes
replica 1						replica 2						replica 3
strain	day 1	day 2	day 3-5	total		strain	day 1	day 2	day 3-5	total		strain	day 1	day 2	day 3-5	total
WT	36	128	79	243		WT	41	105	83	229		WT	75	119	37	231
	42	99	36	177			48	115	77	240			59	108	50	217
	37	138	71	246			61	116	46	223			83	105	46	234
	30	134	57	221			23	91	22	136			62	106	70	238
	35	135	34	204			50	94	43	187			51	71	62	184
	50	106	30	186			29	110	104	243			54	93	38	185
	30	88	55	173			43	99	35	177			58	78	60	196
	35	127	79	241			46	110	48	204			73	104	46	223
	54	135	72	261			41	132	50	223			59	105	68	232
	52	115	101	268			39	111	53	203			60	107	74	241
	50	119	37	206			25	66	49	140			68	76	59	203
	58	121	21	200			19	72	15	106			64	82	71	217
	46	83	12	141			47	113	50	210			81	89	41	211
	44	111	9	164			44	108	75	227			65	112	57	234
	26	122	30	178			44	98	44	186			48	94	52	194
	36	143	32	211			62	113	34	209			57	90	26	173
	28	120	71	219			49	113	46	208			57	75	38	170
	37	134	59	230			45	112	20	177			68	104	81	253
	43	127	82	252			56	112	74	242			72	94	38	204
	35	111	25	171			37	110	61	208			67	99	54	220
				209.6						198.9						213
				7.99388						8.28851						5.29796
907	1	31	20	52		907	0	21	15	36		907	20	10	15	45
met-2(N4256)	6	17	0	23		met-2(N4256)	7	19	6	32		met-2(N4256)	0	11	8	19
	0	7	7	14			0	0	0	0			0	0	0	0
	0	24	0	24			8	22	8	38			11	23	8	42
	5	9	0	14			0	10	17	27			0	11	2	13
	18	29	13	60			23	34	16	73			2	7	0	9	bag
	24	61	10	95			5	15	0	20			0	0	11	11
	2	14	5	21			1	3	3	7			5	18	27	50
	0	6	9	15			0	0	0	0			5	18	14	37
	0	0	0	0			0	0	0	0			5	19	28	52
	0	0	0	0			0	11	8	19			0	11	11	22
	0	0	0	0			0	0	0	0			0	0	0	0
	3	18	12	33			27	68	23	118			12	28	15	55
	20	66	19	105			0	8	5	13			20	19	13	52
	0	4	3	7			12	39	20	71			0	0	0	0
	1	5	0	6			0	0	0	0			0	0	0	0
	0	23	13	36			0	8	6	14			31	48	41	120
	11	34	15	60			15	24	0	39			13	23	31	67
	0	0	2	2			10	55	44	109			0	0	12	12
	0	10	5	15			6	14	2	22			0	0	0	0
				31.3889						28.1667						33
				6.85945						7.86327						6.8783
1813	0	6	1	7		1813	0	0	0	0		1813	0	0	0	0
lin-65(gw1465)	2	18	10	30		lin-65(gw1465)	0	0	0	0		lin-65(gw1465)	2	9	0	11	bag
	1	15	0	16			21	6	0	27			0	0	0	0
	0	19	0	19			12	55	34	101			2	8	5	15
	13	83	67	163			0	0	0	0			0	0	0	0
	3	19	12	34			0	0	0	0			13	24	9	46
	1	0	0	1			0	10	11	21			0	0	0	0
	12	51	29	92			31	85	80	196			4	4	0	8
	4	12	1	17			0	0	0	0			0	0	0	0
	0	0	0	0			0	0	0	0			0	7	0	7
	3	50	44	97			0	0	7	7			10	7	0	17
	0	5	0	5			10	14	3	27			1	11	0	12	bag
	13	39	10	62			18	49	4	71			1	0	0	1
	0	2	16	18			15	72	51	138			0	0	0	0
	0	0	0	0			26	76	36	138			2	12	5	19
	0	0	1	1			0	0	0	0			26	36	30	92
	0	0	0	0			15	36	41	92			2	5	1	8
	0	0	0	0			0	6	0	6			0	34	0	34
	0	0	0	0			0	0	0	0			0	18	0	18	died
	0	0	0	0			0	0	5	5			1	0	0	1	bag
				28.1						41.45						14.45
				9.71377						13.363						4.92121
1814	50	114	27	191		1814	0	0	12	12		1814	47	60	69	176
arle-14(tm6845)	17	95	24	136		arle-14(tm6845)	36	65	30	131		arle-14(tm6845)	20	26	14	60
sib of 1851	52	100	43	195		sib of 1851	17	51	27	95		sib of 1851	23	30	7	60
	23	90	54	167			42	99	48	189			15	31	28	74
	17	111	68	196			38	84	69	191			55	81	53	189
	0	4	0	4			41	33	36	110			35	89	44	168
	31	105	52	188			36	113	63	212			41	87	77	205
	23	104	38	165			38	57	64	159			53	59	49	161
	10	39	2	51			46	115	45	206			31	83	70	184
	59	102	20	181			34	72	44	150			24	42	21	87
	27	101	34	162			28	82	89	199			34	51	62	147
	35	73	33	141			30	52	68	150			39	49	65	153
	38	79	8	125			39	89	54	182			40	60	47	147
	52	64	8	124			51	86	47	184			60	62	20	142
	29	56	27	112			31	71	40	142			48	65	30	143
	33	71	28	132			33	71	88	192			34	56	14	104
	12	45	5	62			47	53	68	168			12	50	35	97
	34	65	27	126			13	59	58	130			45	51	23	119
	29	42	45	116			40	64	73	177			27	0	0	27	bag
	36	55	11	102			27	76	80	183			48	71	55	174
				133.8						158.1						130.85
				11.4569						10.5046						11.1408
1851	51	104	12	167		1851	43	96	41	180		1851	63	79	26	168
arle-14 set-25	24	39	40	103		arle-14 set-25	32	86	27	145		arle-14 set-25	53	90	58	201
	42	128	55	225			45	114	98	257			80	84	32	196
	32	126	30	188			68	148	63	279			66	73	26	165
	28	102	32	162			17	63	5	85			44	61	46	151
	39	101	41	181			48	110	102	260			15	42	40	97
	16	46	14	76			9	53	42	104			28	38	11	77
	37	108	37	182			36	108	72	216			46	72	97	215
	33	105	35	173			49	115	65	229			70	65	24	159
	23	94	35	152			38	84	74	196			52	81	49	182
	35	107	51	193			46	100	37	183			69	58	14	141
	28	115	34	177			43	99	78	220			60	89	96	245
	40	126	69	235			64	108	45	217			67	82	50	199
	37	132	56	225			56	115	73	244			24	32	46	102
	43	95	27	165			19	52	19	90			58	79	21	158
	38	109	42	189			56	108	83	247			45	80	40	165
	42	79	52	173			52	111	66	229			6	34	38	78
	30	92	36	158			32	78	41	151			65	94	76	235
	34	89	39	162			41	58	27	126			53	58	56	167
	36	97	18	151			41	61	26	128			55	57	35	147
				171.85						189.3						162.4
				8.2826						13.4658						10.5714

## Sheet: Source Data Figure 1g (panel 2)
Source Data Figure 1g (panel 2): Number of progeny per day in the indicated genotypes
replica 1						replica 2
strain	day 1	day 2	day 3-5	total		strain	day 1	day 2	day 3-5	total
N2	68	102	4	174		N2	54	146	8	208
	120	79	3	202			92	90	2	184
	108	8	2	118			48	81	0	129
	68	62	0	130			59	82	0	141
	94	49	3	146			55	118	5	178
	90	50	2	142			73	80	4	157
	81	138	2	221			58	128	3	189
	85	35	2	122			64	64	21	149
	119	50	1	170			87	101	6	194
	117	52	0	169			82	103	9	194
	88	20	0	108			82	91	2	175
	118	24	0	142			52	8	5	65
	152	49	3	204			59	119	16	194
	106	0	3	109			55	113	6	174
	93	45	0	138			71	104	5	180
	113	101	4	218			84	139	6	229
	107	74	5	186			78	79	0	157
	97	85	6	188			55	73	2	130
	96	55	1	152			58	92	9	159
	95	13	0	108			69	76	7	152
				157.35						166.9
				8.2702						7.87965
641	101	79	1	181		641	60	104	5	169
set-25(n5021)	92	84	0	176		set-25(n5021)	72	113	10	195
	121	69	0	190			73	167	13	253
	75	80	2	157			51	102	19	172
	85	45	4	134			60	114	1	175
	111	45	5	161			71	105	2	178
	103	88	6	197			63	141	13	217
	60	48	1	109			48	148	31	227
	75	111	1	187			78	127	4	209
	107	100	4	211			82	98	13	193
	97	55	1	153			44	5	0	49
	90	84	3	177			79	153	44	276
	79	56	1	136			80	152	6	238
	74	47	2	123			39	65	3	107
	73	56	1	130			59	130	7	196
	72	72	0	144			54	91	4	149
	85	101	4	190			64	93	6	163
	99	76	0	175			60	87	17	164
	90	90	1	181			64	141	9	214
	129	55	15	199			68	91	4	163
				165.55						185.35
				6.38521						11.2461

## Sheet: Source Data Figure 1c
Source Data Figure 1c: Automated quantification of nuclear MET-2::mCherry spots in WT (1419) and alre-14(tm6845) (1811)
replica 1				replica 2				replica 3
strain	Label	Number of Spots		strain	Label	Number of Spots		strain	Label	Number of Spots
1419	Nucleus_2	22		1419	Nucleus_4	27		1419	Nucleus_2	27
1419	Nucleus_2	18		1419	Nucleus_2	23		1419	Nucleus_5	24
1419	Nucleus_1	17		1419	Nucleus_3	22		1419	Nucleus_3	17
1419	Nucleus_3	17		1419	Nucleus_3	22		1419	Nucleus_1	16
1419	Nucleus_15	13		1419	Nucleus_5	21		1419	Nucleus_5	14
1419	Nucleus_4	12		1419	Nucleus_8	20		1419	Nucleus_4	14
1419	Nucleus_16	12		1419	Nucleus_7	19		1419	Nucleus_1	14
1419	Nucleus_3	12		1419	Nucleus_2	19		1419	Nucleus_4	14
1419	Nucleus_7	12		1419	Nucleus_5	19		1419	Nucleus_14	14
1419	Nucleus_6	12		1419	Nucleus_5	17		1419	Nucleus_2	13
1419	Nucleus_6	12		1419	Nucleus_5	16		1419	Nucleus_7	12
1419	Nucleus_9	12		1419	Nucleus_7	16		1419	Nucleus_10	12
1419	Nucleus_4	12		1419	Nucleus_3	16		1419	Nucleus_5	12
1419	Nucleus_7	12		1419	Nucleus_6	16		1419	Nucleus_10	12
1419	Nucleus_17	11		1419	Nucleus_3	15		1419	Nucleus_6	12
1419	Nucleus_4	11		1419	Nucleus_4	15		1419	Nucleus_7	11
1419	Nucleus_18	11		1419	Nucleus_3	15		1419	Nucleus_6	11
1419	Nucleus_9	11		1419	Nucleus_1	14		1419	Nucleus_12	11
1419	Nucleus_10	11		1419	Nucleus_2	13		1419	Nucleus_8	11
1419	Nucleus_11	10		1419	Nucleus_15	13		1419	Nucleus_5	11
1419	Nucleus_12	10		1419	Nucleus_8	12		1419	Nucleus_3	10
1419	Nucleus_20	10		1419	Nucleus_4	12		1419	Nucleus_9	10
1419	Nucleus_4	10		1419	Nucleus_4	12		1419	Nucleus_8	10
1419	Nucleus_25	9		1419	Nucleus_7	11		1419	Nucleus_4	10
1419	Nucleus_13	9		1419	Nucleus_16	11		1419	Nucleus_2	10
1419	Nucleus_10	9		1419	Nucleus_18	11		1419	Nucleus_9	9
1419	Nucleus_4	9		1419	Nucleus_11	11		1419	Nucleus_12	8
1419	Nucleus_1	9		1419	Nucleus_2	11		1419	Nucleus_8	8
1419	Nucleus_16	9		1419	Nucleus_4	11		1419	Nucleus_3	8
1419	Nucleus_4	8		1419	Nucleus_9	10		1419	Nucleus_2	8
1419	Nucleus_2	8		1419	Nucleus_19	10		1419	Nucleus_3	8
1419	Nucleus_3	8		1419	Nucleus_6	9		1419	Nucleus_8	8
1419	Nucleus_36	8		1419	Nucleus_8	9		1419	Nucleus_13	8
1419	Nucleus_10	8		1419	Nucleus_6	9		1419	Nucleus_6	8
1419	Nucleus_23	7		1419	Nucleus_1	9		1419	Nucleus_18	8
1419	Nucleus_5	7		1419	Nucleus_2	9		1419	Nucleus_12	8
1419	Nucleus_8	7		1419	Nucleus_11	8		1419	Nucleus_10	8
1419	Nucleus_23	7		1419	Nucleus_19	8		1419	Nucleus_11	7
1419	Nucleus_13	7		1419	Nucleus_14	8		1419	Nucleus_2	7
1419	Nucleus_5	7		1419	Nucleus_7	8		1419	Nucleus_4	7
1419	Nucleus_6	7		1419	Nucleus_8	8		1419	Nucleus_7	7
1419	Nucleus_8	7		1419	Nucleus_6	8		1419	Nucleus_9	7
1419	Nucleus_7	6		1419	Nucleus_7	8		1419	Nucleus_12	7
1419	Nucleus_14	6		1419	Nucleus_8	7		1419	Nucleus_13	7
1419	Nucleus_1	6		1419	Nucleus_7	7		1419	Nucleus_12	7
1419	Nucleus_15	6		1419	Nucleus_15	7		1419	Nucleus_20	7
1419	Nucleus_31	6		1419	Nucleus_10	7		1419	Nucleus_13	7
1419	Nucleus_5	6		1419	Nucleus_12	7		1419	Nucleus_7	7
1419	Nucleus_6	6		1419	Nucleus_8	7		1419	Nucleus_6	6
1419	Nucleus_1	6		1419	Nucleus_5	7		1419	Nucleus_9	6
1419	Nucleus_16	6		1419	Nucleus_3	7		1419	Nucleus_9	6
1419	Nucleus_26	5		1419	Nucleus_3	6		1419	Nucleus_19	6
1419	Nucleus_26	5		1419	Nucleus_21	6		1419	Nucleus_17	6
1419	Nucleus_16	5		1419	Nucleus_9	6		1419	Nucleus_11	6
1419	Nucleus_13	5		1419	Nucleus_9	6		1419	Nucleus_15	6
1419	Nucleus_2	5		1419	Nucleus_12	6		1419	Nucleus_9	6
1419	Nucleus_22	5		1419	Nucleus_12	5		1419	Nucleus_8	5
1419	Nucleus_24	5		1419	Nucleus_13	5		1419	Nucleus_20	5
1419	Nucleus_24	5		1419	Nucleus_16	5		1419	Nucleus_15	5
1419	Nucleus_9	5		1419	Nucleus_10	5		1419	Nucleus_7	5
1419	Nucleus_14	5		1419	Nucleus_2	5		1419	Nucleus_21	5
1419	Nucleus_12	5		1419	Nucleus_12	4		1419	Nucleus_13	4
1419	Nucleus_7	5		1419	Nucleus_1	4		1419	Nucleus_6	4
1419	Nucleus_6	5		1419	Nucleus_17	4		1419	Nucleus_11	4
1419	Nucleus_24	4		1419	Nucleus_2	4		1419	Nucleus_22	4
1419	Nucleus_25	4		1419	Nucleus_7	4		1419	Nucleus_15	4
1419	Nucleus_50	4		1419	Nucleus_5	3		1419	Nucleus_17	4
1419	Nucleus_38	4		1419	Nucleus_13	3		1419	Nucleus_14	4
1419	Nucleus_40	4		1419	Nucleus_10	3		1419	Nucleus_25	4
1419	Nucleus_12	4		1419	Nucleus_5	3		1419	Nucleus_14	4
1419	Nucleus_29	4		1419	Nucleus_7	3		1419	Nucleus_4	4
1419	Nucleus_21	4		1419	Nucleus_17	3		1419	Nucleus_10	4
1419	Nucleus_15	4		1419	Nucleus_11	3		1419	Nucleus_4	4
1419	Nucleus_1	4		1419	Nucleus_18	3		1419	Nucleus_14	3
1419	Nucleus_28	4		1419	Nucleus_5	3		1419	Nucleus_13	3
1419	Nucleus_10	4		1419	Nucleus_2	3		1419	Nucleus_3	3
1419	Nucleus_1	4		1419	Nucleus_9	3		1419	Nucleus_15	3
1419	Nucleus_17	4		1419	Nucleus_12	3		1419	Nucleus_16	3
1419	Nucleus_21	3		1419	Nucleus_16	2		1419	Nucleus_13	3
1419	Nucleus_29	3		1419	Nucleus_17	2		1419	Nucleus_30	3
1419	Nucleus_33	3		1419	Nucleus_9	2		1419	Nucleus_16	3
1419	Nucleus_1	3		1419	Nucleus_14	2		1419	Nucleus_20	2
1419	Nucleus_38	3		1419	Nucleus_10	2		1419	Nucleus_3	2
1419	Nucleus_16	3		1419	Nucleus_14	2		1419	Nucleus_15	2
1419	Nucleus_18	3		1419	Nucleus_20	2		1419	Nucleus_14	2
1419	Nucleus_9	3		1419	Nucleus_24	2		1419	Nucleus_26	2
1419	Nucleus_39	3		1419	Nucleus_4	2		1419	Nucleus_33	2
1419	Nucleus_40	3		1419	Nucleus_1	2		1419	Nucleus_31	2
1419	Nucleus_8	3		1419	Nucleus_3	2		1419	Nucleus_42	2
1419	Nucleus_11	3		1419	Nucleus_9	2		1419	Nucleus_18	2
1419	Nucleus_19	3		1419	Nucleus_11	2		1419	Nucleus_27	2
1419	Nucleus_15	3		1419	Nucleus_6	2		1419	Nucleus_35	2
1419	Nucleus_9	3		1419	Nucleus_10	2		1419	Nucleus_10	2
1419	Nucleus_11	3		1419	Nucleus_8	2		1419	Nucleus_22	2
1419	Nucleus_5	3		1419	Nucleus_13	2		1419	Nucleus_25	2
1419	Nucleus_1	3		1419	Nucleus_10	2		1419	Nucleus_18	2
1419	Nucleus_15	2		1419	Nucleus_11	1		1419	Nucleus_14	2
1419	Nucleus_11	2		1419	Nucleus_13	1		1419	Nucleus_22	2
1419	Nucleus_36	2		1419	Nucleus_10	1		1419	Nucleus_23	2
1419	Nucleus_4	2		1419	Nucleus_12	1		1419	Nucleus_24	2
1419	Nucleus_28	2		1419	Nucleus_29	1		1419	Nucleus_11	2
1419	Nucleus_29	2		1419	Nucleus_23	1		1419	Nucleus_22	1
1419	Nucleus_62	2		1419	Nucleus_24	1		1419	Nucleus_16	1
1419	Nucleus_49	2		1419	Nucleus_3	1		1419	Nucleus_8	1
1419	Nucleus_15	2		1419	Nucleus_27	1		1419	Nucleus_21	1
1419	Nucleus_17	2		1419	Nucleus_15	1		1419	Nucleus_18	1
1419	Nucleus_11	2		1419	Nucleus_17	1		1419	Nucleus_15	1
1419	Nucleus_8	2		1419	Nucleus_8	1		1419	Nucleus_12	1
1419	Nucleus_12	2		1419	Nucleus_14	1		1419	Nucleus_14	1
1419	Nucleus_54	2		1419	Nucleus_15	1		1419	Nucleus_1	1
1419	Nucleus_28	2		1419	Nucleus_13	1		1419	Nucleus_2	1
1419	Nucleus_22	2		1419	Nucleus_23	1		1419	Nucleus_27	1
1419	Nucleus_23	2		1419	Nucleus_4	1		1419	Nucleus_34	1
1419	Nucleus_24	2		1419	Nucleus_19	0		1419	Nucleus_35	1
1419	Nucleus_34	2		1419	Nucleus_18	0		1419	Nucleus_46	1
1419	Nucleus_35	2		1419	Nucleus_22	0		1419	Nucleus_32	1
1419	Nucleus_30	2		1419	Nucleus_24	0		1419	Nucleus_24	1
1419	Nucleus_9	2		1419	Nucleus_4	0		1419	Nucleus_2	1
1419	Nucleus_7	2		1419	Nucleus_21	0		1419	Nucleus_28	1
1419	Nucleus_5	2		1419	Nucleus_6	0		1419	Nucleus_20	1
1419	Nucleus_2	2		1419	Nucleus_1	0		1419	Nucleus_21	1
1419	Nucleus_37	2		1419	Nucleus_3	0		1419	Nucleus_19	1
1419	Nucleus_17	2		1419	Nucleus_2	0		1419	Nucleus_33	1
1419	Nucleus_13	2		1419	Nucleus_26	0		1419	Nucleus_36	1
1419	Nucleus_7	2		1419	Nucleus_48	0		1419	Nucleus_30	1
1419	Nucleus_27	2		1419	Nucleus_27	0		1419	Nucleus_26	1
1419	Nucleus_68	2		1419	Nucleus_49	0		1419	Nucleus_27	1
1419	Nucleus_44	2		1419	Nucleus_28	0		1419	Nucleus_28	1
1419	Nucleus_18	2		1419	Nucleus_22	0		1419	Nucleus_36	1
1419	Nucleus_8	2		1419	Nucleus_45	0		1419	Nucleus_31	1
1419	Nucleus_22	2		1419	Nucleus_46	0		1419	Nucleus_3	1
1419	Nucleus_15	2		1419	Nucleus_40	0		1419	Nucleus_25	1
1419	Nucleus_9	2		1419	Nucleus_41	0		1419	Nucleus_19	1
1419	Nucleus_3	2		1419	Nucleus_42	0		1419	Nucleus_17	1
1419	Nucleus_3	2		1419	Nucleus_43	0		1419	Nucleus_10	0
1419	Nucleus_16	1		1419	Nucleus_37	0		1419	Nucleus_28	0
1419	Nucleus_34	1		1419	Nucleus_39	0		1419	Nucleus_29	0
1419	Nucleus_10	1		1419	Nucleus_33	0		1419	Nucleus_23	0
1419	Nucleus_32	1		1419	Nucleus_35	0		1419	Nucleus_24	0
1419	Nucleus_38	1		1419	Nucleus_36	0		1419	Nucleus_25	0
1419	Nucleus_39	1		1419	Nucleus_31	0		1419	Nucleus_21	0
1419	Nucleus_35	1		1419	Nucleus_50	0		1419	Nucleus_19	0
1419	Nucleus_32	1		1419	Nucleus_4	0		1419	Nucleus_15	0
1419	Nucleus_40	1		1419	Nucleus_2	0		1419	Nucleus_17	0
1419	Nucleus_43	1		1419	Nucleus_26	0		1419	Nucleus_11	0
1419	Nucleus_58	1		1419	Nucleus_28	0		1419	Nucleus_12	0
1419	Nucleus_27	1		1419	Nucleus_29	0		1419	Nucleus_13	0
1419	Nucleus_17	1		1419	Nucleus_22	0		1419	Nucleus_14	0
1419	Nucleus_7	1		1419	Nucleus_23	0		1419	Nucleus_5	0
1419	Nucleus_3	1		1419	Nucleus_46	0		1419	Nucleus_7	0
1419	Nucleus_26	1		1419	Nucleus_25	0		1419	Nucleus_31	0
1419	Nucleus_23	1		1419	Nucleus_47	0		1419	Nucleus_10	0
1419	Nucleus_34	1		1419	Nucleus_40	0		1419	Nucleus_6	0
1419	Nucleus_32	1		1419	Nucleus_41	0		1419	Nucleus_1	0
1419	Nucleus_45	1		1419	Nucleus_20	0		1419	Nucleus_27	0
1419	Nucleus_14	1		1419	Nucleus_42	0		1419	Nucleus_28	0
1419	Nucleus_29	1		1419	Nucleus_21	0		1419	Nucleus_29	0
1419	Nucleus_69	1		1419	Nucleus_43	0		1419	Nucleus_22	0
1419	Nucleus_38	1		1419	Nucleus_19	0		1419	Nucleus_23	0
1419	Nucleus_33	1		1419	Nucleus_37	0		1419	Nucleus_24	0
1419	Nucleus_58	1		1419	Nucleus_16	0		1419	Nucleus_25	0
1419	Nucleus_7	1		1419	Nucleus_39	0		1419	Nucleus_20	0
1419	Nucleus_23	1		1419	Nucleus_18	0		1419	Nucleus_19	0
1419	Nucleus_19	1		1419	Nucleus_11	0		1419	Nucleus_16	0
1419	Nucleus_16	1		1419	Nucleus_9	0		1419	Nucleus_17	0
1419	Nucleus_12	1		1419	Nucleus_33	0		1419	Nucleus_19	0
1419	Nucleus_13	1		1419	Nucleus_12	0		1419	Nucleus_16	0
1419	Nucleus_35	1		1419	Nucleus_34	0		1419	Nucleus_17	0
1419	Nucleus_5	1		1419	Nucleus_35	0		1419	Nucleus_18	0
1419	Nucleus_4	1		1419	Nucleus_51	0		1419	Nucleus_9	0
1419	Nucleus_2	1		1419	Nucleus_30	0		1419	Nucleus_11	0
1419	Nucleus_7	1		1419	Nucleus_52	0		1419	Nucleus_24	0
1419	Nucleus_14	1		1419	Nucleus_31	0		1419	Nucleus_25	0
1419	Nucleus_20	1		1419	Nucleus_10	0		1419	Nucleus_5	0
1419	Nucleus_21	1		1419	Nucleus_6	0		1419	Nucleus_6	0
1419	Nucleus_12	1		1419	Nucleus_32	0		1419	Nucleus_10	0
1419	Nucleus_14	1		1419	Nucleus_50	0		1419	Nucleus_12	0
1419	Nucleus_48	0		1419	Nucleus_13	0		1419	Nucleus_13	0
1419	Nucleus_49	0		1419	Nucleus_14	0		1419	Nucleus_5	0
1419	Nucleus_28	0		1419	Nucleus_20	0		1419	Nucleus_7	0
1419	Nucleus_22	0		1419	Nucleus_21	0		1419	Nucleus_6	0
1419	Nucleus_46	0		1419	Nucleus_19	0		1419	Nucleus_10	0
1419	Nucleus_40	0		1419	Nucleus_16	0		1419	Nucleus_3	0
1419	Nucleus_41	0		1419	Nucleus_17	0		1419	Nucleus_37	0
1419	Nucleus_42	0		1419	Nucleus_11	0		1419	Nucleus_28	0
1419	Nucleus_37	0		1419	Nucleus_22	0		1419	Nucleus_44	0
1419	Nucleus_38	0		1419	Nucleus_8	0		1419	Nucleus_55	0
1419	Nucleus_39	0		1419	Nucleus_23	0		1419	Nucleus_36	0
1419	Nucleus_18	0		1419	Nucleus_13	0		1419	Nucleus_40	0
1419	Nucleus_8	0		1419	Nucleus_24	0		1419	Nucleus_51	0
1419	Nucleus_12	0		1419	Nucleus_14	0		1419	Nucleus_41	0
1419	Nucleus_56	0		1419	Nucleus_25	0		1419	Nucleus_52	0
1419	Nucleus_13	0		1419	Nucleus_7	0		1419	Nucleus_53	0
1419	Nucleus_35	0		1419	Nucleus_20	0		1419	Nucleus_43	0
1419	Nucleus_14	0		1419	Nucleus_6	0		1419	Nucleus_54	0
1419	Nucleus_58	0		1419	Nucleus_10	0		1419	Nucleus_26	0
1419	Nucleus_30	0		1419	Nucleus_21	0		1419	Nucleus_27	0
1419	Nucleus_31	0		1419	Nucleus_12	0		1419	Nucleus_25	0
1419	Nucleus_54	0		1419	Nucleus_15	0		1419	Nucleus_40	0
1419	Nucleus_3	0		1419	Nucleus_27	0		1419	Nucleus_37	0
1419	Nucleus_27	0		1419	Nucleus_17	0		1419	Nucleus_16	0
1419	Nucleus_66	0		1419	Nucleus_18	0		1419	Nucleus_39	0
1419	Nucleus_68	0		1419	Nucleus_29	0		1419	Nucleus_33	0
1419	Nucleus_69	0		1419	Nucleus_11	0		1419	Nucleus_8	0
1419	Nucleus_63	0		1419	Nucleus_25	0		1419	Nucleus_34	0
1419	Nucleus_64	0		1419	Nucleus_30	0		1419	Nucleus_35	0
1419	Nucleus_60	0		1419	Nucleus_20	0		1419	Nucleus_4	0
1419	Nucleus_61	0		1419	Nucleus_31	0		1419	Nucleus_26	0
1419	Nucleus_34	0		1419	Nucleus_21	0		1419	Nucleus_49	0
1419	Nucleus_78	0		1811	Nucleus_4	41		1419	Nucleus_29	0
1419	Nucleus_79	0		1811	Nucleus_29	30		1419	Nucleus_22	0
1419	Nucleus_73	0		1811	Nucleus_2	24		1419	Nucleus_44	0
1419	Nucleus_30	0		1811	Nucleus_5	23		1419	Nucleus_23	0
1419	Nucleus_76	0		1811	Nucleus_22	20		1419	Nucleus_45	0
1419	Nucleus_72	0		1811	Nucleus_4	18		1419	Nucleus_24	0
1419	Nucleus_44	0		1811	Nucleus_7	18		1419	Nucleus_46	0
1419	Nucleus_46	0		1811	Nucleus_23	17		1419	Nucleus_47	0
1419	Nucleus_47	0		1811	Nucleus_40	17		1419	Nucleus_40	0
1419	Nucleus_41	0		1811	Nucleus_36	16		1419	Nucleus_41	0
1419	Nucleus_42	0		1811	Nucleus_13	15		1419	Nucleus_42	0
1419	Nucleus_86	0		1811	Nucleus_6	14		1419	Nucleus_43	0
1419	Nucleus_83	0		1811	Nucleus_20	14		1419	Nucleus_37	0
1419	Nucleus_19	0		1811	Nucleus_67	13		1419	Nucleus_59	0
1419	Nucleus_59	0		1811	Nucleus_27	13		1419	Nucleus_17	0
1419	Nucleus_55	0		1811	Nucleus_20	13		1419	Nucleus_39	0
1419	Nucleus_56	0		1811	Nucleus_18	13		1419	Nucleus_55	0
1419	Nucleus_57	0		1811	Nucleus_16	13		1419	Nucleus_34	0
1419	Nucleus_52	0		1811	Nucleus_15	12		1419	Nucleus_56	0
1419	Nucleus_53	0		1811	Nucleus_6	12		1419	Nucleus_52	0
1419	Nucleus_67	0		1811	Nucleus_28	12		1419	Nucleus_31	0
1419	Nucleus_25	0		1811	Nucleus_12	12		1419	Nucleus_53	0
1419	Nucleus_20	0		1811	Nucleus_14	12		1419	Nucleus_32	0
1419	Nucleus_21	0		1811	Nucleus_19	12		1419	Nucleus_50	0
1419	Nucleus_37	0		1811	Nucleus_12	12		1419	Nucleus_49	0
1419	Nucleus_39	0		1811	Nucleus_25	11		1419	Nucleus_29	0
1419	Nucleus_36	0		1811	Nucleus_27	11		1419	Nucleus_44	0
1419	Nucleus_31	0		1811	Nucleus_16	11		1419	Nucleus_23	0
1419	Nucleus_32	0		1811	Nucleus_7	11		1419	Nucleus_45	0
1419	Nucleus_48	0		1811	Nucleus_51	10		1419	Nucleus_24	0
1419	Nucleus_49	0		1811	Nucleus_2	10		1419	Nucleus_40	0
1419	Nucleus_44	0		1811	Nucleus_21	10		1419	Nucleus_41	0
1419	Nucleus_45	0		1811	Nucleus_11	10		1419	Nucleus_21	0
1419	Nucleus_47	0		1811	Nucleus_3	10		1419	Nucleus_43	0
1419	Nucleus_41	0		1811	Nucleus_19	10		1419	Nucleus_37	0
1419	Nucleus_43	0		1811	Nucleus_17	9		1419	Nucleus_38	0
1419	Nucleus_18	0		1811	Nucleus_8	9		1419	Nucleus_33	0
1419	Nucleus_11	0		1811	Nucleus_5	9		1419	Nucleus_34	0
1419	Nucleus_55	0		1811	Nucleus_10	9		1419	Nucleus_35	0
1419	Nucleus_56	0		1811	Nucleus_37	9		1419	Nucleus_32	0
1419	Nucleus_14	0		1811	Nucleus_11	9		1419	Nucleus_27	0
1419	Nucleus_58	0		1811	Nucleus_12	9		1419	Nucleus_28	0
1419	Nucleus_53	0		1811	Nucleus_4	9		1419	Nucleus_29	0
1419	Nucleus_54	0		1811	Nucleus_14	9		1419	Nucleus_41	0
1419	Nucleus_50	0		1811	Nucleus_9	9		1419	Nucleus_20	0
1419	Nucleus_19	0		1811	Nucleus_10	9		1419	Nucleus_42	0
1419	Nucleus_15	0		1811	Nucleus_28	8		1419	Nucleus_43	0
1419	Nucleus_28	0		1811	Nucleus_11	8		1419	Nucleus_38	0
1419	Nucleus_18	0		1811	Nucleus_1	8		1419	Nucleus_34	0
1419	Nucleus_29	0		1811	Nucleus_38	8		1419	Nucleus_35	0
1419	Nucleus_9	0		1811	Nucleus_15	8		1419	Nucleus_36	0
1419	Nucleus_22	0		1811	Nucleus_18	8		1419	Nucleus_52	0
1419	Nucleus_23	0		1811	Nucleus_7	8		1419	Nucleus_31	0
1419	Nucleus_13	0		1811	Nucleus_23	8		1419	Nucleus_32	0
1419	Nucleus_14	0		1811	Nucleus_25	8		1419	Nucleus_50	0
1419	Nucleus_25	0		1811	Nucleus_9	8		1811	Nucleus_17	31
1419	Nucleus_20	0		1811	Nucleus_35	8		1811	Nucleus_5	31
1419	Nucleus_10	0		1811	Nucleus_10	8		1811	Nucleus_8	29
1419	Nucleus_21	0		1811	Nucleus_16	8		1811	Nucleus_7	26
1419	Nucleus_27	0		1811	Nucleus_6	8		1811	Nucleus_17	25
1419	Nucleus_66	0		1811	Nucleus_9	7		1811	Nucleus_2	25
1419	Nucleus_68	0		1811	Nucleus_13	7		1811	Nucleus_1	22
1419	Nucleus_25	0		1811	Nucleus_20	7		1811	Nucleus_21	20
1419	Nucleus_62	0		1811	Nucleus_13	7		1811	Nucleus_5	19
1419	Nucleus_60	0		1811	Nucleus_39	7		1811	Nucleus_3	19
1419	Nucleus_61	0		1811	Nucleus_13	7		1811	Nucleus_5	18
1419	Nucleus_39	0		1811	Nucleus_30	7		1811	Nucleus_8	18
1419	Nucleus_33	0		1811	Nucleus_14	7		1811	Nucleus_31	16
1419	Nucleus_36	0		1811	Nucleus_18	7		1811	Nucleus_11	16
1419	Nucleus_30	0		1811	Nucleus_13	7		1811	Nucleus_14	15
1419	Nucleus_49	0		1811	Nucleus_13	7		1811	Nucleus_3	15
1419	Nucleus_44	0		1811	Nucleus_8	6		1811	Nucleus_22	15
1419	Nucleus_46	0		1811	Nucleus_4	6		1811	Nucleus_21	15
1419	Nucleus_47	0		1811	Nucleus_14	6		1811	Nucleus_17	15
1419	Nucleus_40	0		1811	Nucleus_10	6		1811	Nucleus_5	14
1419	Nucleus_41	0		1811	Nucleus_12	6		1811	Nucleus_6	13
1419	Nucleus_59	0		1811	Nucleus_1	6		1811	Nucleus_27	13
1419	Nucleus_55	0		1811	Nucleus_26	6		1811	Nucleus_4	12
1419	Nucleus_57	0		1811	Nucleus_28	6		1811	Nucleus_22	12
1419	Nucleus_58	0		1811	Nucleus_5	6		1811	Nucleus_23	12
1419	Nucleus_51	0		1811	Nucleus_38	6		1811	Nucleus_4	12
1419	Nucleus_53	0		1811	Nucleus_24	6		1811	Nucleus_34	11
1419	Nucleus_10	0		1811	Nucleus_21	6		1811	Nucleus_8	11
1419	Nucleus_50	0		1811	Nucleus_14	6		1811	Nucleus_5	11
1419	Nucleus_26	0		1811	Nucleus_21	5		1811	Nucleus_7	11
1419	Nucleus_66	0		1811	Nucleus_30	5		1811	Nucleus_10	11
1419	Nucleus_62	0		1811	Nucleus_17	5		1811	Nucleus_4	10
1419	Nucleus_63	0		1811	Nucleus_17	5		1811	Nucleus_7	10
1419	Nucleus_64	0		1811	Nucleus_23	5		1811	Nucleus_3	10
1419	Nucleus_60	0		1811	Nucleus_17	5		1811	Nucleus_18	10
1419	Nucleus_61	0		1811	Nucleus_39	5		1811	Nucleus_1	10
1419	Nucleus_34	0		1811	Nucleus_9	5		1811	Nucleus_30	10
1419	Nucleus_79	0		1811	Nucleus_17	4		1811	Nucleus_19	9
1419	Nucleus_73	0		1811	Nucleus_14	4		1811	Nucleus_14	9
1419	Nucleus_30	0		1811	Nucleus_24	4		1811	Nucleus_1	9
1419	Nucleus_74	0		1811	Nucleus_39	4		1811	Nucleus_36	9
1419	Nucleus_76	0		1811	Nucleus_45	4		1811	Nucleus_8	9
1419	Nucleus_71	0		1811	Nucleus_8	4		1811	Nucleus_18	9
1419	Nucleus_72	0		1811	Nucleus_36	4		1811	Nucleus_4	8
1419	Nucleus_49	0		1811	Nucleus_33	4		1811	Nucleus_2	8
1419	Nucleus_88	0		1811	Nucleus_12	4		1811	Nucleus_11	8
1419	Nucleus_45	0		1811	Nucleus_4	4		1811	Nucleus_33	8
1419	Nucleus_46	0		1811	Nucleus_17	4		1811	Nucleus_7	8
1419	Nucleus_41	0		1811	Nucleus_3	3		1811	Nucleus_13	8
1419	Nucleus_85	0		1811	Nucleus_16	3		1811	Nucleus_23	8
1419	Nucleus_86	0		1811	Nucleus_31	3		1811	Nucleus_4	8
1419	Nucleus_59	0		1811	Nucleus_32	3		1811	Nucleus_10	7
1419	Nucleus_16	0		1811	Nucleus_43	3		1811	Nucleus_7	7
1419	Nucleus_56	0		1811	Nucleus_19	3		1811	Nucleus_3	7
1419	Nucleus_57	0		1811	Nucleus_59	3		1811	Nucleus_20	7
1419	Nucleus_5	0		1811	Nucleus_5	3		1811	Nucleus_18	7
1419	Nucleus_53	0		1811	Nucleus_24	3		1811	Nucleus_1	7
1419	Nucleus_97	0		1811	Nucleus_49	3		1811	Nucleus_22	7
1419	Nucleus_54	0		1811	Nucleus_15	3		1811	Nucleus_38	7
1419	Nucleus_1	0		1811	Nucleus_33	3		1811	Nucleus_36	7
1419	Nucleus_50	0		1811	Nucleus_3	3		1811	Nucleus_14	7
1419	Nucleus_94	0		1811	Nucleus_2	3		1811	Nucleus_11	6
1419	Nucleus_90	0		1811	Nucleus_32	3		1811	Nucleus_13	6
1419	Nucleus_26	0		1811	Nucleus_45	3		1811	Nucleus_2	6
1419	Nucleus_27	0		1811	Nucleus_8	3		1811	Nucleus_25	6
1419	Nucleus_24	0		1811	Nucleus_2	3		1811	Nucleus_32	6
1419	Nucleus_40	0		1811	Nucleus_16	3		1811	Nucleus_43	6
1419	Nucleus_21	0		1811	Nucleus_6	3		1811	Nucleus_6	6
1419	Nucleus_17	0		1811	Nucleus_7	2		1811	Nucleus_3	6
1419	Nucleus_39	0		1811	Nucleus_18	2		1811	Nucleus_15	6
1419	Nucleus_34	0		1811	Nucleus_12	2		1811	Nucleus_18	6
1419	Nucleus_31	0		1811	Nucleus_20	2		1811	Nucleus_9	6
1419	Nucleus_32	0		1811	Nucleus_11	2		1811	Nucleus_15	6
1419	Nucleus_19	0		1811	Nucleus_5	2		1811	Nucleus_12	6
1419	Nucleus_16	0		1811	Nucleus_22	2		1811	Nucleus_14	6
1419	Nucleus_18	0		1811	Nucleus_64	2		1811	Nucleus_13	6
1419	Nucleus_8	0		1811	Nucleus_46	2		1811	Nucleus_10	5
1419	Nucleus_13	0		1811	Nucleus_11	2		1811	Nucleus_1	5
1419	Nucleus_3	0		1811	Nucleus_53	2		1811	Nucleus_24	5
1419	Nucleus_2	0		1811	Nucleus_38	2		1811	Nucleus_12	5
1419	Nucleus_26	0		1811	Nucleus_26	2		1811	Nucleus_2	5
1419	Nucleus_27	0		1811	Nucleus_40	2		1811	Nucleus_9	5
1419	Nucleus_28	0		1811	Nucleus_17	2		1811	Nucleus_32	5
1419	Nucleus_29	0		1811	Nucleus_8	2		1811	Nucleus_10	5
1419	Nucleus_22	0		1811	Nucleus_6	2		1811	Nucleus_29	4
1419	Nucleus_23	0		1811	Nucleus_22	2		1811	Nucleus_33	4
1419	Nucleus_25	0		1811	Nucleus_45	2		1811	Nucleus_21	4
1419	Nucleus_21	0		1811	Nucleus_39	2		1811	Nucleus_5	4
1419	Nucleus_18	0		1811	Nucleus_12	2		1811	Nucleus_4	4
1419	Nucleus_8	0		1811	Nucleus_28	2		1811	Nucleus_6	4
1419	Nucleus_13	0		1811	Nucleus_19	2		1811	Nucleus_6	4
1419	Nucleus_30	0		1811	Nucleus_33	2		1811	Nucleus_10	4
1419	Nucleus_26	0		1811	Nucleus_1	2		1811	Nucleus_17	4
1419	Nucleus_27	0		1811	Nucleus_66	1		1811	Nucleus_9	4
1419	Nucleus_22	0		1811	Nucleus_25	1		1811	Nucleus_11	4
1419	Nucleus_23	0		1811	Nucleus_63	1		1811	Nucleus_2	4
1419	Nucleus_24	0		1811	Nucleus_37	1		1811	Nucleus_22	4
1419	Nucleus_25	0		1811	Nucleus_70	1		1811	Nucleus_6	4
1419	Nucleus_19	0		1811	Nucleus_72	1		1811	Nucleus_15	3
1419	Nucleus_17	0		1811	Nucleus_49	1		1811	Nucleus_15	3
1419	Nucleus_18	0		1811	Nucleus_44	1		1811	Nucleus_12	3
1419	Nucleus_11	0		1811	Nucleus_82	1		1811	Nucleus_6	3
1419	Nucleus_31	0		1811	Nucleus_56	1		1811	Nucleus_28	3
1811	Nucleus_7	33		1811	Nucleus_63	1		1811	Nucleus_38	3
1811	Nucleus_9	21		1811	Nucleus_32	1		1811	Nucleus_10	3
1811	Nucleus_8	18		1811	Nucleus_48	1		1811	Nucleus_14	3
1811	Nucleus_3	16		1811	Nucleus_19	1		1811	Nucleus_6	3
1811	Nucleus_7	16		1811	Nucleus_10	1		1811	Nucleus_30	3
1811	Nucleus_3	16		1811	Nucleus_50	1		1811	Nucleus_8	3
1811	Nucleus_9	15		1811	Nucleus_22	1		1811	Nucleus_16	3
1811	Nucleus_3	15		1811	Nucleus_24	1		1811	Nucleus_12	3
1811	Nucleus_3	15		1811	Nucleus_39	1		1811	Nucleus_14	3
1811	Nucleus_14	14		1811	Nucleus_49	1		1811	Nucleus_6	3
1811	Nucleus_4	14		1811	Nucleus_18	1		1811	Nucleus_24	3
1811	Nucleus_6	14		1811	Nucleus_55	1		1811	Nucleus_20	3
1811	Nucleus_3	13		1811	Nucleus_13	1		1811	Nucleus_21	3
1811	Nucleus_11	13		1811	Nucleus_4	1		1811	Nucleus_17	3
1811	Nucleus_3	12		1811	Nucleus_29	1		1811	Nucleus_27	3
1811	Nucleus_50	12		1811	Nucleus_25	1		1811	Nucleus_39	3
1811	Nucleus_25	11		1811	Nucleus_40	1		1811	Nucleus_9	3
1811	Nucleus_1	11		1811	Nucleus_37	1		1811	Nucleus_8	3
1811	Nucleus_12	11		1811	Nucleus_38	1		1811	Nucleus_12	3
1811	Nucleus_13	11		1811	Nucleus_9	1		1811	Nucleus_7	3
1811	Nucleus_33	10		1811	Nucleus_35	1		1811	Nucleus_9	2
1811	Nucleus_8	10		1811	Nucleus_6	1		1811	Nucleus_46	2
1811	Nucleus_10	10		1811	Nucleus_27	1		1811	Nucleus_42	2
1811	Nucleus_15	10		1811	Nucleus_29	1		1811	Nucleus_15	2
1811	Nucleus_1	10		1811	Nucleus_40	1		1811	Nucleus_9	2
1811	Nucleus_19	9		1811	Nucleus_21	1		1811	Nucleus_8	2
1811	Nucleus_14	9		1811	Nucleus_16	1		1811	Nucleus_12	2
1811	Nucleus_25	9		1811	Nucleus_38	1		1811	Nucleus_13	2
1811	Nucleus_2	9		1811	Nucleus_32	1		1811	Nucleus_4	2
1811	Nucleus_5	9		1811	Nucleus_11	1		1811	Nucleus_13	2
1811	Nucleus_20	9		1811	Nucleus_22	1		1811	Nucleus_14	2
1811	Nucleus_10	9		1811	Nucleus_26	0		1811	Nucleus_10	2
1811	Nucleus_13	9		1811	Nucleus_34	0		1811	Nucleus_3	2
1811	Nucleus_2	8		1811	Nucleus_13	0		1811	Nucleus_17	2
1811	Nucleus_13	8		1811	Nucleus_24	0		1811	Nucleus_2	2
1811	Nucleus_5	8		1811	Nucleus_4	0		1811	Nucleus_18	2
1811	Nucleus_4	8		1811	Nucleus_20	0		1811	Nucleus_26	2
1811	Nucleus_4	8		1811	Nucleus_31	0		1811	Nucleus_15	2
1811	Nucleus_5	8		1811	Nucleus_6	0		1811	Nucleus_9	2
1811	Nucleus_10	7		1811	Nucleus_10	0		1811	Nucleus_13	2
1811	Nucleus_3	7		1811	Nucleus_3	0		1811	Nucleus_30	2
1811	Nucleus_23	7		1811	Nucleus_27	0		1811	Nucleus_3	2
1811	Nucleus_36	7		1811	Nucleus_28	0		1811	Nucleus_35	2
1811	Nucleus_19	7		1811	Nucleus_22	0		1811	Nucleus_16	2
1811	Nucleus_6	7		1811	Nucleus_23	0		1811	Nucleus_2	2
1811	Nucleus_8	7		1811	Nucleus_24	0		1811	Nucleus_12	1
1811	Nucleus_12	7		1811	Nucleus_35	0		1811	Nucleus_14	1
1811	Nucleus_9	6		1811	Nucleus_7	0		1811	Nucleus_27	1
1811	Nucleus_19	6		1811	Nucleus_21	0		1811	Nucleus_29	1
1811	Nucleus_4	6		1811	Nucleus_3	0		1811	Nucleus_22	1
1811	Nucleus_19	6		1811	Nucleus_19	0		1811	Nucleus_23	1
1811	Nucleus_6	6		1811	Nucleus_9	0		1811	Nucleus_25	1
1811	Nucleus_6	6		1811	Nucleus_13	0		1811	Nucleus_30	1
1811	Nucleus_47	6		1811	Nucleus_24	0		1811	Nucleus_32	1
1811	Nucleus_4	6		1811	Nucleus_7	0		1811	Nucleus_35	1
1811	Nucleus_6	6		1811	Nucleus_20	0		1811	Nucleus_36	1
1811	Nucleus_4	5		1811	Nucleus_10	0		1811	Nucleus_40	1
1811	Nucleus_1	5		1811	Nucleus_23	0		1811	Nucleus_16	1
1811	Nucleus_12	5		1811	Nucleus_68	0		1811	Nucleus_11	1
1811	Nucleus_13	5		1811	Nucleus_69	0		1811	Nucleus_9	1
1811	Nucleus_8	5		1811	Nucleus_33	0		1811	Nucleus_7	1
1811	Nucleus_1	5		1811	Nucleus_77	0		1811	Nucleus_16	1
1811	Nucleus_20	5		1811	Nucleus_78	0		1811	Nucleus_11	1
1811	Nucleus_35	5		1811	Nucleus_73	0		1811	Nucleus_4	1
1811	Nucleus_30	5		1811	Nucleus_74	0		1811	Nucleus_22	1
1811	Nucleus_16	5		1811	Nucleus_75	0		1811	Nucleus_41	1
1811	Nucleus_14	5		1811	Nucleus_76	0		1811	Nucleus_11	1
1811	Nucleus_11	5		1811	Nucleus_71	0		1811	Nucleus_4	1
1811	Nucleus_14	5		1811	Nucleus_88	0		1811	Nucleus_6	1
1811	Nucleus_29	4		1811	Nucleus_89	0		1811	Nucleus_26	1
1811	Nucleus_15	4		1811	Nucleus_47	0		1811	Nucleus_29	1
1811	Nucleus_16	4		1811	Nucleus_100	0		1811	Nucleus_24	1
1811	Nucleus_17	4		1811	Nucleus_85	0		1811	Nucleus_62	1
1811	Nucleus_7	4		1811	Nucleus_42	0		1811	Nucleus_20	1
1811	Nucleus_6	4		1811	Nucleus_86	0		1811	Nucleus_33	1
1811	Nucleus_10	4		1811	Nucleus_87	0		1811	Nucleus_19	1
1811	Nucleus_27	4		1811	Nucleus_101	0		1811	Nucleus_15	1
1811	Nucleus_12	4		1811	Nucleus_80	0		1811	Nucleus_58	1
1811	Nucleus_2	4		1811	Nucleus_81	0		1811	Nucleus_17	0
1811	Nucleus_25	4		1811	Nucleus_16	0		1811	Nucleus_11	0
1811	Nucleus_46	4		1811	Nucleus_99	0		1811	Nucleus_8	0
1811	Nucleus_9	4		1811	Nucleus_52	0		1811	Nucleus_13	0
1811	Nucleus_15	4		1811	Nucleus_6	0		1811	Nucleus_26	0
1811	Nucleus_16	4		1811	Nucleus_54	0		1811	Nucleus_28	0
1811	Nucleus_22	4		1811	Nucleus_91	0		1811	Nucleus_45	0
1811	Nucleus_15	3		1811	Nucleus_92	0		1811	Nucleus_40	0
1811	Nucleus_35	3		1811	Nucleus_93	0		1811	Nucleus_21	0
1811	Nucleus_11	3		1811	Nucleus_50	0		1811	Nucleus_43	0
1811	Nucleus_16	3		1811	Nucleus_94	0		1811	Nucleus_38	0
1811	Nucleus_9	3		1811	Nucleus_90	0		1811	Nucleus_17	0
1811	Nucleus_21	3		1811	Nucleus_69	0		1811	Nucleus_39	0
1811	Nucleus_17	3		1811	Nucleus_62	0		1811	Nucleus_18	0
1811	Nucleus_14	3		1811	Nucleus_64	0		1811	Nucleus_33	0
1811	Nucleus_6	3		1811	Nucleus_65	0		1811	Nucleus_56	0
1811	Nucleus_11	3		1811	Nucleus_60	0		1811	Nucleus_35	0
1811	Nucleus_5	3		1811	Nucleus_61	0		1811	Nucleus_57	0
1811	Nucleus_4	3		1811	Nucleus_33	0		1811	Nucleus_31	0
1811	Nucleus_8	3		1811	Nucleus_34	0		1811	Nucleus_50	0
1811	Nucleus_4	3		1811	Nucleus_35	0		1811	Nucleus_67	0
1811	Nucleus_10	3		1811	Nucleus_74	0		1811	Nucleus_68	0
1811	Nucleus_28	3		1811	Nucleus_70	0		1811	Nucleus_69	0
1811	Nucleus_22	3		1811	Nucleus_71	0		1811	Nucleus_62	0
1811	Nucleus_62	3		1811	Nucleus_72	0		1811	Nucleus_63	0
1811	Nucleus_5	3		1811	Nucleus_44	0		1811	Nucleus_60	0
1811	Nucleus_9	3		1811	Nucleus_46	0		1811	Nucleus_61	0
1811	Nucleus_7	3		1811	Nucleus_40	0		1811	Nucleus_37	0
1811	Nucleus_21	3		1811	Nucleus_41	0		1811	Nucleus_39	0
1811	Nucleus_26	2		1811	Nucleus_42	0		1811	Nucleus_77	0
1811	Nucleus_40	2		1811	Nucleus_43	0		1811	Nucleus_78	0
1811	Nucleus_20	2		1811	Nucleus_55	0		1811	Nucleus_73	0
1811	Nucleus_18	2		1811	Nucleus_56	0		1811	Nucleus_30	0
1811	Nucleus_6	2		1811	Nucleus_57	0		1811	Nucleus_74	0
1811	Nucleus_18	2		1811	Nucleus_14	0		1811	Nucleus_76	0
1811	Nucleus_5	2		1811	Nucleus_58	0		1811	Nucleus_70	0
1811	Nucleus_26	2		1811	Nucleus_51	0		1811	Nucleus_71	0
1811	Nucleus_16	2		1811	Nucleus_52	0		1811	Nucleus_48	0
1811	Nucleus_3	2		1811	Nucleus_53	0		1811	Nucleus_44	0
1811	Nucleus_5	2		1811	Nucleus_27	0		1811	Nucleus_45	0
1811	Nucleus_6	2		1811	Nucleus_28	0		1811	Nucleus_47	0
1811	Nucleus_5	2		1811	Nucleus_29	0		1811	Nucleus_41	0
1811	Nucleus_27	2		1811	Nucleus_66	0		1811	Nucleus_81	0
1811	Nucleus_21	2		1811	Nucleus_62	0		1811	Nucleus_19	0
1811	Nucleus_43	2		1811	Nucleus_63	0		1811	Nucleus_59	0
1811	Nucleus_18	2		1811	Nucleus_65	0		1811	Nucleus_55	0
1811	Nucleus_8	2		1811	Nucleus_60	0		1811	Nucleus_56	0
1811	Nucleus_52	2		1811	Nucleus_61	0		1811	Nucleus_57	0
1811	Nucleus_17	2		1811	Nucleus_37	0		1811	Nucleus_58	0
1811	Nucleus_18	2		1811	Nucleus_34	0		1811	Nucleus_51	0
1811	Nucleus_16	2		1811	Nucleus_36	0		1811	Nucleus_53	0
1811	Nucleus_11	2		1811	Nucleus_31	0		1811	Nucleus_54	0
1811	Nucleus_4	2		1811	Nucleus_32	0		1811	Nucleus_50	0
1811	Nucleus_23	1		1811	Nucleus_71	0		1811	Nucleus_16	0
1811	Nucleus_24	1		1811	Nucleus_44	0		1811	Nucleus_37	0
1811	Nucleus_21	1		1811	Nucleus_45	0		1811	Nucleus_39	0
1811	Nucleus_17	1		1811	Nucleus_46	0		1811	Nucleus_40	0
1811	Nucleus_12	1		1811	Nucleus_47	0		1811	Nucleus_41	0
1811	Nucleus_13	1		1811	Nucleus_41	0		1811	Nucleus_31	0
1811	Nucleus_5	1		1811	Nucleus_42	0		1811	Nucleus_19	0
1811	Nucleus_30	1		1811	Nucleus_43	0		1811	Nucleus_15	0
1811	Nucleus_31	1		1811	Nucleus_19	0		1811	Nucleus_27	0
1811	Nucleus_29	1		1811	Nucleus_15	0		1811	Nucleus_17	0
1811	Nucleus_21	1		1811	Nucleus_59	0		1811	Nucleus_18	0
1811	Nucleus_33	1		1811	Nucleus_9	0		1811	Nucleus_22	0
1811	Nucleus_17	1		1811	Nucleus_12	0		1811	Nucleus_12	0
1811	Nucleus_18	1		1811	Nucleus_56	0		1811	Nucleus_23	0
1811	Nucleus_12	1		1811	Nucleus_57	0		1811	Nucleus_20	0
1811	Nucleus_24	1		1811	Nucleus_58	0		1811	Nucleus_19	0
1811	Nucleus_20	1		1811	Nucleus_5	0		1811	Nucleus_15	0
1811	Nucleus_28	1		1811	Nucleus_51	0		1811	Nucleus_16	0
1811	Nucleus_19	1		1811	Nucleus_52	0		1811	Nucleus_28	0
1811	Nucleus_18	1		1811	Nucleus_7	0		1811	Nucleus_29	0
1811	Nucleus_9	1		1811	Nucleus_54	0		1811	Nucleus_11	0
1811	Nucleus_11	1		1811	Nucleus_50	0		1811	Nucleus_12	0
1811	Nucleus_13	1		1811	Nucleus_26	0		1811	Nucleus_23	0
1811	Nucleus_7	1		1811	Nucleus_27	0		1811	Nucleus_13	0
1811	Nucleus_3	1		1811	Nucleus_28	0		1811	Nucleus_14	0
1811	Nucleus_9	1		1811	Nucleus_44	0		1811	Nucleus_25	0
1811	Nucleus_14	1		1811	Nucleus_23	0		1811	Nucleus_5	0
1811	Nucleus_9	1		1811	Nucleus_46	0		1811	Nucleus_7	0
1811	Nucleus_13	1		1811	Nucleus_47	0		1811	Nucleus_20	0
1811	Nucleus_26	1		1811	Nucleus_20	0		1811	Nucleus_1	0
1811	Nucleus_29	1		1811	Nucleus_42	0		1811	Nucleus_27	0
1811	Nucleus_67	1		1811	Nucleus_43	0		1811	Nucleus_28	0
1811	Nucleus_24	1		1811	Nucleus_15	0		1811	Nucleus_29	0
1811	Nucleus_38	1		1811	Nucleus_59	0		1811	Nucleus_23	0
1811	Nucleus_31	1		1811	Nucleus_34	0		1811	Nucleus_24	0
1811	Nucleus_40	1		1811	Nucleus_36	0		1811	Nucleus_25	0
1811	Nucleus_41	1		1811	Nucleus_51	0		1811	Nucleus_20	0
1811	Nucleus_59	1		1811	Nucleus_30	0		1811	Nucleus_21	0
1811	Nucleus_11	1		1811	Nucleus_52	0		1811	Nucleus_19	0
1811	Nucleus_12	1		1811	Nucleus_31	0		1811	Nucleus_5	0
1811	Nucleus_56	1		1811	Nucleus_53	0		1811	Nucleus_7	0
1811	Nucleus_58	1		1811	Nucleus_54	0		1811	Nucleus_10	0
1811	Nucleus_53	1		1811	Nucleus_26	0		1811	Nucleus_48	0
1811	Nucleus_18	1		1811	Nucleus_48	0		1811	Nucleus_27	0
1811	Nucleus_10	1		1811	Nucleus_44	0		1811	Nucleus_28	0
1811	Nucleus_2	1		1811	Nucleus_24	0		1811	Nucleus_29	0
1811	Nucleus_48	0		1811	Nucleus_47	0		1811	Nucleus_44	0
1811	Nucleus_27	0		1811	Nucleus_41	0		1811	Nucleus_25	0
1811	Nucleus_28	0		1811	Nucleus_20	0		1811	Nucleus_42	0
1811	Nucleus_44	0		1811	Nucleus_42	0		1811	Nucleus_43	0
1811	Nucleus_45	0		1811	Nucleus_43	0		1811	Nucleus_37	0
1811	Nucleus_46	0		1811	Nucleus_15	0		1811	Nucleus_16	0
1811	Nucleus_47	0		1811	Nucleus_37	0		1811	Nucleus_38	0
1811	Nucleus_42	0		1811	Nucleus_17	0		1811	Nucleus_39	0
1811	Nucleus_60	0		1811	Nucleus_18	0		1811	Nucleus_33	0
1811	Nucleus_37	0		1811	Nucleus_11	0		1811	Nucleus_35	0
1811	Nucleus_59	0		1811	Nucleus_55	0		1811	Nucleus_36	0
1811	Nucleus_38	0		1811	Nucleus_34	0		1811	Nucleus_31	0
1811	Nucleus_39	0		1811	Nucleus_56	0		1811	Nucleus_53	0
1811	Nucleus_8	0		1811	Nucleus_35	0		1811	Nucleus_32	0
1811	Nucleus_51	0		1811	Nucleus_57	0		1811	Nucleus_54	0
1811	Nucleus_52	0		1811	Nucleus_36	0		1811	Nucleus_28	0
1811	Nucleus_7	0		1811	Nucleus_30	0		1811	Nucleus_66	0
1811	Nucleus_2	0		1811	Nucleus_31	0		1811	Nucleus_67	0
1811	Nucleus_50	0		1811	Nucleus_10	0		1811	Nucleus_68	0
1811	Nucleus_27	0		1811	Nucleus_18	0		1811	Nucleus_25	0
1811	Nucleus_28	0						1811	Nucleus_60	0
1811	Nucleus_22	0						1811	Nucleus_77	0
1811	Nucleus_23	0						1811	Nucleus_34	0
1811	Nucleus_24	0						1811	Nucleus_73	0
1811	Nucleus_25	0						1811	Nucleus_31	0
1811	Nucleus_30	0						1811	Nucleus_75	0
1811	Nucleus_31	0						1811	Nucleus_76	0
1811	Nucleus_32	0						1811	Nucleus_71	0
1811	Nucleus_15	0						1811	Nucleus_72	0
1811	Nucleus_26	0						1811	Nucleus_48	0
1811	Nucleus_27	0						1811	Nucleus_49	0
1811	Nucleus_29	0						1811	Nucleus_44	0
1811	Nucleus_22	0						1811	Nucleus_45	0
1811	Nucleus_21	0						1811	Nucleus_47	0
1811	Nucleus_48	0						1811	Nucleus_40	0
1811	Nucleus_49	0						1811	Nucleus_41	0
1811	Nucleus_29	0						1811	Nucleus_42	0
1811	Nucleus_22	0						1811	Nucleus_43	0
1811	Nucleus_44	0						1811	Nucleus_83	0
1811	Nucleus_45	0						1811	Nucleus_59	0
1811	Nucleus_46	0						1811	Nucleus_55	0
1811	Nucleus_40	0						1811	Nucleus_57	0
1811	Nucleus_42	0						1811	Nucleus_51	0
1811	Nucleus_15	0						1811	Nucleus_52	0
1811	Nucleus_37	0						1811	Nucleus_53	0
1811	Nucleus_33	0						1811	Nucleus_54	0
1811	Nucleus_55	0
1811	Nucleus_12	0
1811	Nucleus_34	0
1811	Nucleus_35	0
1811	Nucleus_36	0
1811	Nucleus_58	0
1811	Nucleus_5	0
1811	Nucleus_51	0
1811	Nucleus_52	0
1811	Nucleus_10	0
1811	Nucleus_54	0
1811	Nucleus_50	0
1811	Nucleus_18	0
1811	Nucleus_8	0
1811	Nucleus_13	0
1811	Nucleus_7	0
1811	Nucleus_16	0
1811	Nucleus_9	0
1811	Nucleus_8	0
1811	Nucleus_7	0
1811	Nucleus_6	0
1811	Nucleus_1	0
1811	Nucleus_2	0
1811	Nucleus_68	0
1811	Nucleus_63	0
1811	Nucleus_64	0
1811	Nucleus_65	0
1811	Nucleus_60	0
1811	Nucleus_61	0
1811	Nucleus_37	0
1811	Nucleus_39	0
1811	Nucleus_33	0
1811	Nucleus_34	0
1811	Nucleus_78	0
1811	Nucleus_32	0
1811	Nucleus_76	0
1811	Nucleus_71	0
1811	Nucleus_72	0
1811	Nucleus_48	0
1811	Nucleus_49	0
1811	Nucleus_44	0
1811	Nucleus_45	0
1811	Nucleus_42	0
1811	Nucleus_86	0
1811	Nucleus_55	0
1811	Nucleus_13	0
1811	Nucleus_57	0
1811	Nucleus_91	0
1811	Nucleus_19	0
1811	Nucleus_22	0
1811	Nucleus_17	0
1811	Nucleus_28	0
1811	Nucleus_29	0
1811	Nucleus_23	0
1811	Nucleus_24	0
1811	Nucleus_14	0
1811	Nucleus_31	0
