# Supplementary material for: SETDB1-like MET-2 promotes transcriptional silencing and development independently of its H3K9me-associated catalytic activity
Source: Nat Struct Mol Biol. 2022 Jan 31;29(2):85–96. doi: 10.1038/s41594-021-00712-4 (PMC8850192; doi:10.1038/s41594-021-00712-4)
Supplement: Source Data Fig. 2 — Statistical source data. [file 41594_2021_712_MOESM5_ESM.xlsx]

## Sheet: Source Data Figure 2b
Figure 2b: Quantification of Western blot signal for H3K9me2
trial	WT	met-2Δ	met-2-CD
1	1	0.195488	0.184107
2	1	0.073028	0.12432
3	1	0.141328	0.215282

## Sheet: Source Data Figure 2c
Figure 2c: Quantification of Western blot signal for H3K9me2
trial	met-2Δ	WT	met-2Δ set-25	met-2-CD set-25
1	0.065081	1	0.039622	0.035687
2	0.036192	1	0.090138	0.143618
3	0.551063	1	0.15926	0.024443

## Sheet: Source Data Figure 2d
Source Data Figure 2d: normalized intensity of anti H3K9me2 immunofluorescence in WT and met-2-cd mutant embryos normalized to total H4 staining
norm.intensity	strain
0.515302	wt
0.698859	wt
0.702577	wt
0.581763	wt
0.375851	wt
0.83209	wt
0.538734	wt
0.538611	wt
0.595856	wt
0.472446	wt
0.552297	wt
0.55893	wt
0.531681	wt
0.561192	wt
0.540276	wt
0.390503	wt
0.55053	wt
0.516671	wt
0.588423	wt
0.454499	wt
0.482157	wt
0.559281	wt
0.464652	wt
0.453469	wt
0.495423	wt
0.47763	wt
0.470984	wt
0.47212	wt
0.481492	wt
0.518948	wt
0.71717	wt
0.651793	wt
0.683156	wt
0.321881	wt
0.720431	wt
0.564006	wt
0.660399	wt
0.648878	wt
0.552881	wt
0.456872	wt
0.488661	wt
0.686393	wt
0.847693	wt
0.578963	wt
0.669101	wt
0.641407	wt
0.524459	wt
0.681654	wt
0.434118	wt
0.618914	wt
0.566402	wt
0.723922	wt
0.541311	wt
0.650779	wt
0.612627	wt
0.643775	wt
1.257	wt
0.816412	wt
0.682532	wt
0.839084	wt
0.613898	wt
1.06159	wt
1.06795	wt
0.999105	wt
1.02052	wt
1.29231	wt
0.704886	wt
1.14355	wt
0.84605	wt
1.16744	wt
1.21979	wt
0.742777	wt
0.924903	wt
0.846248	wt
0.973132	wt
0.978889	wt
0.853491	wt
1.02863	wt
1.05455	wt
0.905152	wt
0.882487	wt
0.874145	wt
1.01206	wt
0.909702	wt
0.777061	wt
0.815506	wt
1.23201	wt
1.09364	wt
0.633689	wt
1.10171	wt
1.08589	wt
0.829429	wt
0.655349	wt
0.882475	wt
1.00413	wt
0.927463	wt
0.863048	wt
1.09151	wt
0.881746	wt
0.75576	wt
0.974831	wt
0.984192	wt
0.774238	wt
1.15913	wt
1.19096	wt
0.863546	wt
1.15009	wt
0.894287	wt
0.97177	wt
0.84548	wt
0.803701	wt
0.704853	wt
0.922252	wt
0.808744	wt
0.762473	wt
0.568418	wt
0.733504	wt
0.751775	wt
0.698278	wt
0.609199	wt
0.5781	wt
0.805263	wt
0.54577	wt
0.667687	wt
0.657106	wt
0.725454	wt
0.700346	wt
0.202756	wt
1.06448	wt
0.657988	wt
0.62444	wt
0.865317	wt
0.60677	wt
0.688627	wt
0.591407	wt
0.628538	wt
0.69091	wt
0.7337	wt
0.688082	wt
0.587338	wt
0.767463	wt
0.633505	wt
0.835608	wt
0.760924	wt
0.734909	wt
0.693743	wt
0.657707	wt
0.810883	wt
0.580333	wt
0.719411	wt
0.802177	wt
0.725193	wt
0.826407	wt
0.730852	wt
0.760534	wt
0.935095	wt
0.732479	wt
0.597816	wt
0.672856	wt
0.551574	wt
0.735301	wt
0.704527	wt
0.172712	wt
0.934999	wt
0.741263	wt
0.64087	wt
0.584136	wt
0.638782	wt
0.935636	wt
0.493604	wt
0.641201	wt
0.716442	wt
0.538875	wt
0.46395	wt
0.782925	wt
0.433848	wt
0.625248	wt
1.05053	wt
0.952655	wt
0.496313	wt
0.510495	wt
1.13596	wt
0.803703	wt
0.793905	wt
0.615885	wt
0.547342	wt
0.415443	wt
0.596225	wt
0.828148	wt
0.445154	wt
0.814133	wt
0.771338	wt
0.662496	wt
0.86707	wt
0.720118	wt
0.470892	wt
0.714984	wt
0.62687	wt
0.553554	wt
0.613571	wt
0.487795	wt
0.572756	wt
0.561449	wt
0.512602	wt
0.561913	wt
0.751222	wt
1.24705	wt
0.545434	wt
0.856197	wt
0.733749	wt
1.26406	wt
0.561106	wt
0.603573	wt
0.763141	wt
0.674141	wt
1.02775	wt
0.983477	wt
0.814513	wt
0.560353	wt
0.771772	wt
0.806618	wt
0.675257	wt
0.769914	wt
0.58186	wt
0.682198	wt
0.641419	wt
0.656991	wt
1.27457	wt
0.67963	wt
0.589493	wt
0.618546	wt
0.480409	wt
1.11462	wt
0.961579	wt
0.735233	wt
0.784882	wt
0.637702	wt
0.830617	wt
0.420217	wt
0.546165	wt
0.595049	wt
0.783936	wt
0.264951	wt
0.570274	wt
0.400718	wt
0.475112	wt
0.463823	wt
0.31463	wt
0.444162	wt
0.716985	wt
0.365159	wt
0.435966	wt
0.560105	wt
0.44436	wt
0.957116	wt
0.338029	wt
0.495111	wt
0.385886	wt
1.172	wt
0.88722	wt
1.35388	wt
0.65824	wt
0.803337	wt
1.13027	wt
0.741925	wt
0.810566	wt
0.85846	wt
1.05079	wt
0.888879	wt
0.732279	wt
0.866891	wt
0.518479	wt
1.11035	wt
0.622235	wt
0.838606	wt
1.2284	wt
1.02584	wt
0.950632	wt
1.05129	wt
0.786515	wt
1.03933	wt
0.843921	wt
1.25255	wt
0.747642	wt
0.864044	wt
0.73575	wt
1.06281	wt
0.808319	wt
0.863218	wt
0.984811	wt
1.06821	wt
1.02327	wt
1.04664	wt
0.927336	wt
0.966336	wt
0.879781	wt
0.972556	wt
0.81104	wt
0.833418	wt
0.98032	wt
0.872955	wt
0.826149	wt
0.808787	wt
1.05079	wt
0.242734	wt
1.42577	wt
1.99391	wt
1.95578	wt
2.14391	wt
1.47054	wt
1.70501	wt
1.52322	wt
1.58036	wt
1.87123	wt
1.43477	wt
1.43152	wt
1.32377	wt
2.15593	wt
2.51213	wt
2.02431	wt
2.02339	wt
2.38592	wt
1.33205	wt
1.75562	wt
3.13071	wt
1.26841	wt
1.31368	wt
1.44827	wt
1.42882	wt
1.76145	wt
1.79809	wt
2.03094	wt
1.47178	wt
1.32396	wt
1.56076	wt
1.73083	wt
1.71826	wt
1.43243	wt
1.21289	wt
1.40048	wt
1.22307	wt
1.41621	wt
1.39091	wt
1.44959	wt
1.35157	wt
1.52002	wt
1.52457	wt
1.87194	wt
1.44793	wt
2.63462	wt
2.07518	wt
2.28949	wt
1.29234	wt
1.13471	wt
1.63096	wt
1.54288	wt
1.26287	wt
1.37009	wt
1.22544	wt
1.24656	wt
1.52934	wt
2.55805	wt
1.83391	wt
1.61864	wt
1.35398	wt
2.01904	wt
1.07968	wt
0.968836	wt
1.24273	wt
0.835268	wt
0.950823	wt
0.947441	wt
0.760273	wt
0.71794	wt
0.990665	wt
0.753733	wt
0.952427	wt
0.910204	wt
0.756123	wt
2.0735	wt
1.13177	wt
0.808089	wt
0.844223	wt
1.40781	wt
1.42386	wt
1.42658	wt
1.24763	wt
1.41738	wt
1.21312	wt
1.03852	wt
1.3399	wt
1.79742	wt
1.23576	wt
1.68263	wt
1.49882	wt
1.15564	wt
1.41627	wt
1.4183	wt
1.2285	wt
1.8446	wt
1.46169	wt
1.1743	wt
1.5495	wt
1.17652	wt
1.51652	wt
1.60961	wt
1.27583	wt
1.67581	wt
1.85745	wt
0.764695	wt
1.11503	wt
0.911952	wt
1.34	wt
1.0417	wt
0.9626	wt
1.1476	wt
1.13257	wt
1.40415	wt
0.688276	wt
1.40406	wt
1.0226	wt
1.30254	wt
1.00836	wt
1.18692	wt
1.11534	wt
0.668295	wt
1.38872	wt
0.789466	wt
0.966936	wt
0.836251	wt
0.618157	wt
1.58203	wt
1.24384	wt
0.760753	wt
1.17242	wt
1.67244	wt
1.25935	wt
0.903859	wt
0.991937	wt
0.861456	wt
0.610915	wt
1.0925	wt
1.21829	wt
1.19998	wt
0.813571	wt
0.968283	wt
0.867196	wt
0.512337	wt
0.868877	wt
0.649827	wt
1.1888	wt
1.02025	wt
0.979794	wt
0.847601	wt
1.15012	wt
1.24837	wt
1.18003	wt
1.967	wt
1.47266	wt
1.26288	wt
0.758535	wt
1.20053	wt
0.824075	wt
0.835396	wt
0.595527	wt
1.0132	wt
0.724717	wt
1.39418	wt
1.23639	wt
1.32896	wt
0.956732	wt
0.705762	wt
0.90668	wt
0.904941	wt
1.48203	wt
1.22508	wt
1.2691	wt
0.888529	wt
0.970111	wt
0.972975	wt
0.85012	wt
0.849857	wt
1.21968	wt
1.09858	wt
1.25143	wt
0.871566	wt
1.06557	wt
1.06571	wt
1.28913	wt
0.875187	wt
0.956072	wt
1.08827	wt
1.28348	wt
1.23759	wt
1.1141	wt
1.31197	wt
1.12555	wt
1.01637	wt
1.19757	wt
1.16922	wt
0.991065	wt
0.978699	wt
1.26712	wt
1.2163	wt
1.14336	wt
0.690649	wt
0.7859	wt
0.860767	wt
0.908221	wt
0.811168	wt
1.19779	wt
2.03723	wt
1.25344	wt
1.03045	wt
2.16586	wt
1.60693	wt
1.51226	wt
1.19145	wt
1.95858	wt
1.4322	wt
1.16502	wt
2.31391	wt
1.27413	wt
2.00731	wt
1.44291	wt
3.29412	wt
1.21735	wt
1.17745	wt
1.2996	wt
1.15472	wt
1.20997	wt
1.38082	wt
1.14568	wt
1.21795	wt
1.21799	wt
1.31181	wt
1.2231	wt
0.942429	wt
1.33653	wt
1.37698	wt
1.07636	wt
1.18791	wt
1.36671	wt
1.19346	wt
1.14508	wt
1.61028	wt
1.28925	wt
1.82156	wt
1.51501	wt
1.14591	wt
0.876751	wt
0.805906	wt
1.13287	wt
0.834708	wt
1.31117	wt
0.862811	wt
1.27042	wt
0.865667	wt
0.730302	wt
0.965695	wt
1.08846	wt
1.097	wt
1.0491	wt
1.2618	wt
1.37492	wt
1.17842	wt
1.21522	wt
1.04022	wt
1.20849	wt
0.926114	wt
1.0588	wt
0.648684	wt
1.02901	wt
1.13934	wt
0.960188	wt
0.635005	wt
0.406771	wt
0.92728	wt
1.1159	wt
0.66523	wt
0.537129	wt
0.569116	wt
0.577162	wt
1.22226	wt
0.422374	wt
0.817896	wt
1.03499	wt
0.870524	wt
1.14162	wt
1.14887	wt
0.905773	wt
0.952919	wt
2.44152	wt
0.781818	wt
1.06322	wt
2.90578	wt
1.00935	wt
0.989782	wt
0.896188	wt
3.63989	wt
1.11325	wt
1.00884	wt
0.616708	wt
0.765267	wt
0.584282	wt
0.751776	wt
0.601631	wt
0.704476	wt
0.640938	wt
0.707911	wt
0.639256	wt
1.06253	wt
1.08357	wt
1.31229	wt
1.34975	wt
1.08649	wt
1.29668	wt
1.06546	wt
1.11882	wt
0.926477	wt
1.07987	wt
0.840895	wt
1.32037	wt
1.13853	wt
1.18516	wt
1.09834	wt
1.19016	wt
1.12135	wt
1.36548	wt
1.12196	wt
1.3913	wt
1.06749	wt
1.08896	wt
1.25359	wt
1.06729	wt
1.0906	wt
1.23872	wt
1.00483	wt
0.991415	wt
1.20839	wt
1.01377	wt
1.03841	wt
8.58419	wt
0.092376	wt
0.111761	wt
1.0396	wt
1.06636	wt
1.68043	wt
1.4065	wt
0.901223	wt
0.661105	wt
0.870682	wt
1.00483	wt
0.71171	wt
1.12942	wt
1.01978	wt
1.02309	wt
1.05809	wt
0.976025	wt
1.16814	wt
0.907906	wt
0.841449	wt
1.79228	wt
1.30296	wt
0.89764	wt
1.12853	wt
0.880388	wt
1.073	wt
1.07503	wt
1.21107	wt
1.42241	wt
1.21939	wt
1.06934	wt
1.22953	wt
1.08888	wt
1.3024	wt
1.02515	wt
1.58116	wt
1.13589	wt
1.16947	wt
1.12512	wt
1.01199	wt
1.517	wt
1.54368	wt
0.844317	wt
1.3964	wt
0.986539	wt
1.33647	wt
1.28266	wt
1.15548	wt
1.48986	wt
1.24507	wt
1.18593	wt
0.883603	wt
1.14016	wt
0.678805	wt
1.11006	wt
1.06971	wt
1.25264	wt
1.04153	wt
0.87795	wt
0.972444	wt
0.969891	wt
0.923733	wt
1.06139	wt
0.964227	wt
1.10963	wt
0.936679	wt
1.07871	wt
0.9128	wt
0.63852	wt
1.13023	wt
0.973024	wt
0.94334	wt
1.15938	wt
1.08246	wt
0.807555	wt
0.922366	wt
1.10627	wt
1.27654	wt
0.784005	wt
1.24758	wt
1.52107	wt
1.16685	wt
1.27271	wt
1.1824	wt
0.938047	wt
1.17053	wt
1.33561	wt
1.01271	wt
1.19861	wt
1.435	wt
1.49646	wt
1.22874	wt
3.62448	wt
1.27347	wt
1.39434	wt
0.60573	wt
0.913095	wt
0.722207	wt
0.433506	wt
0.819784	wt
0.73087	wt
0.754636	wt
0.738923	wt
0.890659	wt
0.6357	wt
0.607847	wt
0.670661	wt
0.711633	wt
0.492166	wt
0.714424	wt
0.616718	wt
0.71736	wt
0.869505	wt
0.554452	wt
0.486326	wt
0.43771	wt
0.644633	wt
0.472276	wt
0.739513	wt
0.46686	wt
0.682692	wt
0.479809	wt
0.386207	wt
0.735734	wt
0.766488	wt
0.441637	wt
0.596681	wt
0.54324	wt
0.734425	wt
0.666157	wt
1.22859	wt
1.80644	wt
1.15329	wt
1.53534	wt
0.615292	wt
1.09985	wt
2.04345	wt
1.22673	wt
1.44493	wt
1.81713	wt
1.88263	wt
1.27872	wt
1.38783	wt
1.39358	wt
2.37128	wt
0.703851	wt
1.37335	wt
0.895936	wt
0.972177	wt
0.978363	wt
0.704904	wt
0.969746	wt
1.0875	wt
1.58466	wt
1.54831	wt
0.986376	wt
1.29848	wt
1.14666	wt
0.765225	wt
1.51509	wt
1.74947	wt
1.16807	wt
0.93903	wt
1.08857	wt
1.97158	wt
0.696822	wt
1.30043	wt
1.98396	wt
0.804621	wt
1.11495	wt
1.0897	wt
0.699764	wt
0.966743	wt
0.741683	wt
0.851022	wt
0.879534	wt
1.22402	wt
1.00867	wt
0.916047	wt
0.589856	wt
2.67116	wt
0.727508	wt
0.728091	wt
0.433334	wt
0.768581	wt
0.819634	wt
0.376639	wt
1.48338	wt
0.631793	wt
0.68039	wt
1.19635	wt
0.681474	wt
0.384596	wt
0.580662	wt
1.38272	wt
0.630429	wt
0.695736	wt
0.903672	wt
0.675858	wt
0.703976	wt
0.749867	wt
0.680101	wt
0.681692	wt
0.706466	wt
0.597822	wt
0.763035	wt
0.287411	wt
0.670162	wt
0.968072	wt
0.842438	wt
1.20957	wt
0.744745	wt
0.55688	wt
0.797889	wt
0.574353	wt
0.717352	wt
0.97942	wt
0.52293	wt
1.19918	wt
0.851292	wt
1.55818	wt
1.16843	wt
1.21389	wt
0.944245	wt
0.505164	wt
0.519935	wt
1.27077	wt
0.863658	wt
0.502307	wt
0.455435	wt
1.17013	wt
1.4411	wt
1.0283	wt
1.54088	wt
1.32566	wt
0.781046	wt
0.702345	wt
0.52005	wt
0.257926	wt
0.46102	wt
0.673136	wt
0.33779	wt
0.477197	wt
0.754773	wt
0.507898	wt
0.96786	wt
0.510837	wt
0.532782	wt
0.735377	wt
0.716689	wt
0.578287	wt
1.23615	wt
0.455917	wt
0.655412	wt
0.663253	wt
0.608919	wt
0.753807	wt
0.805112	wt
0.654365	wt
0.709943	wt
0.559693	wt
0.751735	wt
0.863912	wt
0.383558	wt
0.737128	wt
0.646037	wt
0.599718	wt
0.724473	wt
0.600678	wt
0.941642	wt
0.64751	wt
0.797464	wt
0.570748	wt
0.659301	wt
0.707618	wt
0.871768	wt
0.477265	wt
0.550141	wt
0.822593	wt
0.594592	wt
0.488448	wt
0.635264	wt
0.717169	wt
0.735688	wt
0.529004	wt
1.20486	wt
0.379278	wt
0.632187	wt
1.10415	wt
0.746609	wt
0.780454	wt
1.08866	wt
1.21623	wt
1.1773	wt
0.536021	wt
0.640189	wt
0.580434	wt
0.775661	wt
0.604732	wt
1.29129	wt
0.701755	wt
1.31289	wt
0.452295	wt
0.772519	wt
0.967385	wt
0.725869	wt
0.590709	wt
0.817149	wt
1.33694	wt
0.616867	wt
0.587174	wt
0.578705	wt
0.709867	wt
0.729653	wt
0.440804	wt
0.621713	wt
1.47765	wt
0.765816	wt
1.56796	wt
1.82185	wt
0.934735	wt
0.885287	wt
1.40789	wt
0.964387	wt
0.814472	wt
0.888371	wt
0.822518	wt
0.682115	wt
1.20826	wt
2.05323	wt
1.41107	wt
0.914678	wt
0.621513	wt
0.953043	wt
1.04364	wt
1.02626	wt
1.54549	wt
1.17639	wt
0.970577	wt
0.793762	wt
0.931936	wt
0.6984	wt
1.01974	wt
0.680631	wt
0.95592	wt
0.931619	wt
1.42675	wt
0.917964	wt
1.2533	wt
1.22123	wt
1.27978	wt
0.823743	wt
0.832678	wt
0.725163	wt
0.64641	wt
0.667628	wt
0.972909	wt
1.22876	wt
0.909681	wt
1.0492	wt
1.08621	wt
0.477775	wt
0.650348	wt
1.03988	wt
0.814263	wt
0.936547	wt
0.575906	wt
1.09935	wt
0.906618	wt
0.831265	wt
0.840384	wt
0.863643	wt
1.006	wt
0.957818	wt
0.753216	wt
1.00471	wt
0.79395	wt
0.8296	wt
0.960126	wt
0.761309	wt
0.815494	wt
0.837206	wt
0.743017	wt
0.721221	wt
0.626863	wt
0.867633	wt
0.953274	wt
0.729568	wt
0.812548	wt
0.569607	wt
0.754868	wt
0.742484	wt
0.902174	wt
0.745506	wt
0.843045	wt
0.942442	wt
0.913919	wt
0.815975	wt
0.808757	wt
0.594732	wt
0.550084	wt
0.571673	wt
0.473079	wt
0.388284	wt
0.621131	wt
0.588487	wt
0.901784	wt
0.342631	wt
0.44622	wt
0.657653	wt
0.505828	wt
0.519833	wt
0.566158	wt
0.531273	wt
0.718122	wt
0.462887	wt
0.579279	wt
0.666286	wt
0.634468	wt
0.462071	wt
0.607065	wt
0.660763	wt
1.06243	wt
0.739422	wt
0.80988	wt
0.474838	wt
1.33915	wt
1.36342	wt
0.640039	wt
0.794076	wt
0.359892	wt
1.85791	wt
0.590961	wt
0.912329	wt
0.489162	wt
1.01366	wt
1.03791	wt
0.873755	wt
0.925593	wt
0.715902	wt
1.2934	wt
0.856773	wt
0.801152	wt
0.92408	wt
0.721602	wt
0.545694	wt
1.7092	wt
1.04327	wt
0.633081	wt
0.668144	wt
0.999176	wt
0.725611	wt
0.539968	wt
1.31924	wt
1.15078	wt
1.47156	wt
1.61506	wt
0.930643	wt
2.39206	wt
1.16947	wt
1.03283	wt
1.2093	wt
1.13749	wt
1.05019	wt
1.01483	wt
0.73891	wt
0.694879	wt
0.611276	wt
0.810633	wt
0.737114	wt
1.34932	wt
1.19501	wt
0.786866	wt
0.880991	wt
0.710689	wt
0.866365	wt
0.748247	wt
0.948743	wt
0.886908	wt
0.908608	wt
0.643758	wt
0.833566	wt
0.889932	wt
0.742613	wt
0.991088	wt
1.07734	wt
0.702405	wt
1.22036	wt
0.821486	wt
0.77254	wt
0.790502	wt
0.887649	wt
0.589854	wt
0.640716	wt
0.542739	wt
1.07491	wt
0.635582	wt
0.514906	wt
0.448647	wt
0.691513	wt
0.639227	wt
0.695686	wt
0.525203	wt
1.20021	wt
0.882534	wt
0.647977	wt
0.608929	wt
0.520333	wt
0.640586	wt
0.465829	wt
0.510011	wt
0.776972	wt
0.75951	wt
1.2016	wt
0.504771	wt
0.938066	wt
0.763512	wt
0.775298	wt
1.26118	wt
0.76514	wt
0.917565	wt
0.742779	wt
0.899795	wt
0.672422	wt
0.647701	wt
0.688328	wt
0.829708	wt
0.740219	wt
0.676566	wt
0.75976	wt
0.783193	wt
0.957925	wt
0.803668	wt
0.87221	wt
1.09182	wt
0.821423	wt
0.720592	wt
1.00163	wt
0.69207	wt
0.532326	wt
0.562557	wt
1.11037	wt
1.0704	wt
0.644389	wt
0.803515	wt
0.797688	wt
1.08493	wt
0.633367	wt
0.783447	wt
0.963173	wt
0.644211	wt
0.874438	wt
1.0085	wt
1.22628	wt
0.943616	wt
0.959897	wt
0.739516	wt
0.73565	wt
0.953507	wt
1.02979	wt
0.802957	wt
0.977401	wt
0.740986	wt
0.8103	wt
0.80022	wt
0.814468	wt
0.868882	wt
0.812088	wt
0.745311	wt
1.08849	wt
0.613477	wt
0.779539	wt
0.795287	wt
0.930157	wt
0.965212	wt
0.929212	wt
1.12173	wt
1.66414	wt
1.08707	wt
1.10759	wt
0.801904	wt
1.93663	wt
0.836215	wt
0.888439	wt
0.879751	wt
1.36873	wt
0.979061	wt
1.0993	wt
1.38311	wt
1.18688	wt
1.69378	wt
1.34107	wt
1.3505	wt
0.991139	wt
0.942816	wt
1.30646	wt
0.906733	wt
0.720766	wt
0.924202	wt
0.82392	wt
0.925864	wt
1.67087	wt
1.38955	wt
0.941918	wt
0.904004	wt
1.44306	wt
0.918433	wt
1.22096	wt
1.34791	wt
0.875047	wt
1.36406	wt
1.01385	wt
1.47332	wt
0.931551	wt
2.59901	wt
1.86661	wt
1.37857	wt
1.37157	wt
2.15848	wt
1.0518	wt
1.26372	wt
2.02898	wt
1.34587	wt
1.51138	wt
1.38303	wt
2.14718	wt
1.17088	wt
1.81204	wt
2.44736	wt
1.00297	wt
1.20678	wt
1.96663	wt
1.44053	wt
1.94052	wt
1.27722	wt
1.08958	wt
0.8536	wt
1.13024	wt
1.23463	wt
0.871964	wt
1.10481	wt
1.1148	wt
0.769616	wt
1.26687	wt
1.28642	wt
0.674449	wt
0.945792	wt
1.29291	wt
1.10627	wt
1.36289	wt
1.21537	wt
1.17937	wt
1.8313	wt
1.26619	wt
1.38615	wt
1.8356	wt
0.958235	wt
0.828157	wt
1.43987	wt
1.12797	wt
1.02314	wt
1.02019	wt
1.95331	wt
1.08883	wt
1.5851	wt
1.021	wt
1.28043	wt
1.17167	wt
1.0274	wt
1.31024	wt
0.899773	wt
1.03529	wt
2.47318	wt
1.48585	wt
1.36618	wt
1.75156	wt
1.89078	wt
1.21683	wt
1.51882	wt
1.3465	wt
0.682293	wt
1.41124	wt
2.9752	wt
1.29811	wt
1.81544	wt
1.28496	wt
1.72231	wt
1.61862	wt
1.13356	wt
1.66211	wt
1.124	wt
1.23636	wt
1.35687	wt
1.70137	wt
0.938538	wt
1.66562	wt
2.20259	wt
1.79521	wt
1.67097	wt
2.73098	wt
0.792397	wt
1.37511	wt
0.846881	wt
2.68375	wt
1.52287	wt
2.34027	wt
1.35152	wt
0.964507	wt
1.3242	wt
1.18552	wt
1.74239	wt
1.93159	wt
0.762338	wt
1.67738	wt
1.75601	wt
1.67303	wt
1.36196	wt
1.38622	wt
1.11629	wt
1.51685	wt
1.65715	wt
1.75678	wt
1.3995	wt
1.64682	wt
1.09471	wt
2.03695	wt
1.62742	wt
1.08439	wt
1.32781	wt
1.39944	wt
1.38251	wt
0.617898	wt
0.773436	wt
0.705703	wt
0.712409	wt
0.980994	wt
0.840409	wt
0.930342	wt
0.621039	wt
0.854259	wt
0.695989	wt
0.664817	wt
0.937635	wt
0.652631	wt
0.598597	wt
1.24776	wt
0.711073	wt
0.747349	wt
1.01379	wt
0.827945	wt
1.41489	wt
0.776094	wt
0.897176	wt
0.101608	wt
1.01375	wt
1.03457	wt
0.882137	wt
1.00099	wt
0.591753	wt
0.737394	wt
1.3663	wt
0.891245	wt
0.694654	wt
1.32035	wt
0.949058	wt
0.856634	wt
0.903672	wt
0.821254	wt
1.01215	wt
0.686191	wt
0.934128	wt
1.09734	wt
0.628773	wt
0.690005	wt
0.51046	wt
0.59015	wt
0.599752	wt
0.61964	wt
0.559934	wt
0.60265	wt
0.627847	wt
0.539386	wt
0.563423	wt
0.480868	wt
0.507653	wt
0.648183	wt
0.492348	wt
0.62697	wt
0.575362	wt
0.487561	wt
0.381624	wt
0.413783	wt
0.410283	wt
0.51118	wt
0.398609	wt
0.50388	wt
0.384923	wt
0.398823	wt
0.413912	wt
0.456679	wt
0.406962	wt
0.534912	wt
0.485812	wt
0.529426	wt
0.449047	wt
0.514348	wt
0.524128	wt
0.437797	wt
0.514446	wt
0.433738	wt
0.502701	wt
0.442149	wt
0.608342	wt
0.491287	wt
0.401925	wt
0.548761	wt
0.598792	wt
0.534135	wt
0.569811	wt
0.616797	wt
2.03726	wt
1.48781	wt
1.50104	wt
1.86774	wt
1.29576	wt
1.21603	wt
1.70721	wt
1.79033	wt
1.5533	wt
1.63152	wt
1.82263	wt
1.76633	wt
1.674	wt
1.93214	wt
2.19579	wt
1.27609	wt
1.72409	wt
2.23301	wt
1.69589	wt
2.06029	wt
1.74217	wt
2.04144	wt
1.75298	wt
1.92844	wt
1.41537	wt
2.0821	wt
2.09788	wt
2.02971	wt
1.91718	wt
1.14082	wt
1.21183	wt
0.934396	wt
1.06432	wt
0.847804	wt
1.01692	wt
1.00904	wt
1.21836	wt
1.60261	wt
1.21333	wt
1.01193	wt
0.914255	wt
0.86626	wt
0.911893	wt
0.994289	wt
0.957873	wt
0.884097	wt
1.11191	wt
0.916279	wt
1.19716	wt
1.04858	wt
1.28468	wt
1.05278	wt
1.20224	wt
0.973209	wt
1.13465	wt
0.783445	wt
1.12298	wt
1.20793	wt
1.15742	wt
1.29078	wt
0.921467	wt
0.730135	wt
0.836504	wt
1.02188	wt
0.70664	wt
0.878424	wt
0.639859	wt
0.428179	wt
0.576976	wt
0.791811	wt
0.808299	wt
0.737776	wt
0.977139	wt
0.494837	wt
0.755272	wt
0.717695	wt
0.919197	wt
0.845425	wt
0.821416	wt
0.818156	wt
0.16665	met2delta
0.214567	met2delta
0.186855	met2delta
0.153906	met2delta
0.227494	met2delta
0.274121	met2delta
0.20977	met2delta
0.256899	met2delta
0.224387	met2delta
0.208619	met2delta
0.239032	met2delta
0.307355	met2delta
0.246316	met2delta
0.18804	met2delta
0.24795	met2delta
0.33285	met2delta
0.266213	met2delta
0.353275	met2delta
0.25295	met2delta
0.243138	met2delta
0.277301	met2delta
0.193013	met2delta
0.279469	met2delta
0.318197	met2delta
0.219581	met2delta
3.85161	met2delta
0.301623	met2delta
0.385378	met2delta
0.223067	met2delta
0.355183	met2delta
0.182159	met2delta
0.320917	met2delta
0.220204	met2delta
0.252678	met2delta
0.20917	met2delta
0.223519	met2delta
0.24122	met2delta
0.280223	met2delta
0.247849	met2delta
0.229097	met2delta
0.257427	met2delta
0.713648	met2delta
0.86621	met2delta
0.171984	met2delta
1.01509	met2delta
1.13709	met2delta
0.217575	met2delta
0.144838	met2delta
0.751259	met2delta
0.198082	met2delta
0.309385	met2delta
0.183584	met2delta
0.189205	met2delta
0.199882	met2delta
1.00135	met2delta
0.222821	met2delta
1.02951	met2delta
0.263224	met2delta
0.200195	met2delta
0.866982	met2delta
0.85392	met2delta
0.308927	met2delta
0.690578	met2delta
0.153297	met2delta
0.158429	met2delta
1.1066	met2delta
0.185219	met2delta
0.181796	met2delta
0.218964	met2delta
0.160013	met2delta
0.221894	met2delta
0.248516	met2delta
0.276912	met2delta
0.240494	met2delta
0.185482	met2delta
0.291451	met2delta
0.15036	met2delta
0.280913	met2delta
0.248584	met2delta
0.23999	met2delta
0.220317	met2delta
0.219008	met2delta
0.232247	met2delta
0.171968	met2delta
0.229244	met2delta
0.171704	met2delta
0.18685	met2delta
0.142136	met2delta
0.277413	met2delta
0.271955	met2delta
0.180803	met2delta
0.193472	met2delta
0.30644	met2delta
0.367906	met2delta
0.311242	met2delta
0.245462	met2delta
0.309954	met2delta
0.259819	met2delta
0.284057	met2delta
0.346691	met2delta
0.313109	met2delta
0.330603	met2delta
0.304129	met2delta
0.255188	met2delta
0.195392	met2delta
0.215014	met2delta
0.200711	met2delta
0.230463	met2delta
0.202715	met2delta
0.273923	met2delta
0.262517	met2delta
0.194402	met2delta
0.181174	met2delta
0.150796	met2delta
0.235914	met2delta
0.174714	met2delta
0.40173	met2delta
0.290134	met2delta
0.387872	met2delta
0.281603	met2delta
0.327193	met2delta
0.358074	met2delta
0.38169	met2delta
0.435277	met2delta
0.338189	met2delta
0.26019	met2delta
0.358418	met2delta
0.329057	met2delta
0.334747	met2delta
0.319811	met2delta
0.301674	met2delta
0.394188	met2delta
0.36229	met2delta
0.316269	met2delta
0.270333	met2delta
0.260504	met2delta
0.224186	met2delta
0.25459	met2delta
0.270238	met2delta
0.257243	met2delta
0.244761	met2delta
0.231738	met2delta
0.18922	met2delta
0.284279	met2delta
0.235754	met2delta
0.250629	met2delta
0.285996	met2delta
0.24313	met2delta
0.14189	met2delta
0.27385	met2delta
0.251681	met2delta
0.392093	met2delta
0.270917	met2delta
0.27569	met2delta
0.348546	met2delta
0.254708	met2delta
0.284673	met2delta
0.332174	met2delta
0.285194	met2delta
0.313181	met2delta
0.294407	met2delta
0.21107	met2delta
0.311572	met2delta
0.305867	met2delta
0.330883	met2delta
0.300198	met2delta
0.322707	met2delta
0.294375	met2delta
0.363207	met2delta
0.235741	met2delta
0.275122	met2delta
0.263766	met2delta
0.239324	met2delta
0.301515	met2delta
0.309801	met2delta
0.295082	met2delta
0.161054	met2delta
0.112933	met2delta
0.113354	met2delta
0.143364	met2delta
0.14406	met2delta
0.166597	met2delta
0.139234	met2delta
0.174971	met2delta
0.127292	met2delta
2.85927	met2delta
0.134755	met2delta
0.154214	met2delta
0.186361	met2delta
0.166727	met2delta
0.317431	met2delta
0.222237	met2delta
0.305895	met2delta
0.258428	met2delta
0.248069	met2delta
0.27053	met2delta
0.29285	met2delta
0.264178	met2delta
0.186186	met2delta
0.275305	met2delta
0.284646	met2delta
0.160274	met2delta
0.2722	met2delta
0.282783	met2delta
0.245608	met2delta
0.851454	met2delta
0.322345	met2delta
0.313714	met2delta
0.185982	met2delta
0.162209	met2delta
0.229845	met2delta
0.235304	met2delta
0.199167	met2delta
0.17672	met2delta
0.314916	met2delta
0.328184	met2delta
0.252288	met2delta
0.285556	met2delta
0.282857	met2delta
0.2789	met2delta
0.257108	met2delta
0.302692	met2delta
0.245525	met2delta
0.298044	met2delta
0.286988	met2delta
0.259485	met2delta
0.276487	met2delta
0.149939	met2delta
0.138961	met2delta
0.10701	met2delta
0.136824	met2delta
0.123589	met2delta
0.11787	met2delta
0.161441	met2delta
0.125739	met2delta
0.178099	met2delta
0.157495	met2delta
0.15551	met2delta
0.145739	met2delta
0.146924	met2delta
0.121253	met2delta
0.099975	met2delta
0.173616	met2delta
0.156761	met2delta
0.205057	met2delta
0.126202	met2delta
0.124748	met2delta
0.147036	met2delta
0.129163	met2delta
0.180098	met2delta
0.184837	met2delta
0.156016	met2delta
0.158392	met2delta
0.125942	met2delta
0.258081	met2delta
0.200485	met2delta
0.193849	met2delta
0.189121	met2delta
0.144853	met2delta
0.108043	met2delta
0.191383	met2delta
0.122515	met2delta
0.220001	met2delta
0.148181	met2delta
0.150931	met2delta
0.118716	met2delta
0.12569	met2delta
0.21954	met2delta
0.171641	met2delta
0.189752	met2delta
0.228144	met2delta
0.155268	met2delta
0.151002	met2delta
0.195877	met2delta
0.129945	met2delta
0.181624	met2delta
0.110935	met2delta
0.109459	met2delta
0.156426	met2delta
0.437081	met2delta
0.187245	met2delta
0.226732	met2delta
0.132443	met2delta
0.215687	met2delta
0.146893	met2delta
0.157353	met2delta
0.251443	met2delta
0.148021	met2delta
0.107133	met2delta
0.11409	met2delta
0.305505	met2delta
0.195856	met2delta
0.2478	met2delta
0.228344	met2delta
0.06827	met2delta
0.193822	met2delta
0.163118	met2delta
0.16509	met2delta
0.227569	met2delta
0.196672	met2delta
0.225816	met2delta
0.279103	met2delta
0.160573	met2delta
0.228683	met2delta
0.155038	met2delta
0.098618	met2delta
0.124899	met2delta
0.152775	met2delta
0.255032	met2delta
0.285126	met2delta
0.103728	met2delta
0.155674	met2delta
0.280928	met2delta
0.147952	met2delta
0.130986	met2delta
0.132756	met2delta
0.176187	met2delta
0.148477	met2delta
0.161675	met2delta
0.166208	met2delta
0.18623	met2delta
0.179048	met2delta
0.1349	met2delta
0.23636	met2delta
0.173309	met2delta
0.204212	met2delta
0.143434	met2delta
0.18554	met2delta
0.173167	met2delta
0.134017	met2delta
0.194567	met2delta
0.151763	met2delta
0.146091	met2delta
0.187383	met2delta
0.226184	met2delta
0.207168	met2delta
0.273351	met2delta
0.130104	met2delta
0.136034	met2delta
0.119545	met2delta
0.140878	met2delta
0.166192	met2delta
0.104521	met2delta
0.168306	met2delta
0.192618	met2delta
0.099843	met2delta
0.159708	met2delta
0.179127	met2delta
0.139082	met2delta
0.101705	met2delta
0.141846	met2delta
0.178909	met2delta
0.151928	met2delta
0.19734	met2delta
0.188594	met2delta
0.169495	met2delta
0.180428	met2delta
0.16703	met2delta
0.18268	met2delta
0.200885	met2delta
0.222789	met2delta
0.151992	met2delta
0.158168	met2delta
0.179612	met2delta
0.140026	met2delta
0.190616	met2delta
0.152683	met2delta
0.116594	met2delta
0.262896	met2delta
0.113448	met2delta
0.165076	met2delta
0.194299	met2delta
0.105023	met2delta
0.094065	met2delta
0.103672	met2delta
0.131239	met2delta
0.126447	met2delta
0.138163	met2delta
0.141295	met2delta
0.132434	met2delta
0.133329	met2delta
0.145625	met2delta
0.195199	met2delta
0.114219	met2delta
0.129578	met2delta
0.126319	met2delta
0.121705	met2delta
0.132135	met2delta
0.084851	met2delta
0.148015	met2delta
0.101045	met2delta
0.11614	met2delta
0.137879	met2delta
0.126861	met2delta
0.136715	met2delta
0.149535	met2delta
0.142024	met2delta
0.128319	met2delta
0.127103	met2delta
0.130424	met2delta
0.114105	met2delta
0.201987	met2delta
0.186854	met2delta
0.152564	met2delta
0.103369	met2delta
0.128371	met2delta
0.181769	met2delta
0.174836	met2delta
0.241404	met2delta
0.175316	met2delta
0.101201	met2delta
0.162572	met2delta
0.175593	met2delta
0.152531	met2delta
0.137781	met2delta
0.204273	met2delta
0.118025	met2delta
0.205801	met2delta
0.21528	met2delta
0.134662	met2delta
0.145649	met2delta
0.118993	met2delta
0.139426	met2delta
0.122408	met2delta
0.110444	met2delta
0.163015	met2delta
0.176216	met2delta
0.187446	met2delta
0.13392	met2delta
0.183215	met2delta
0.162906	met2delta
0.194175	met2delta
0.130365	met2delta
0.131984	met2delta
0.19512	met2delta
0.169412	met2delta
0.127759	met2delta
0.181506	met2delta
0.143332	met2delta
0.253203	met2delta
0.163602	met2delta
0.175533	met2delta
0.12757	met2delta
0.203226	met2delta
0.191566	met2delta
0.146818	met2delta
0.13604	met2delta
0.108917	met2delta
0.177195	met2delta
0.195851	met2delta
0.120541	met2delta
0.08583	met2delta
0.184612	met2delta
0.14154	met2delta
0.154792	met2delta
0.172794	met2delta
[truncated: 1,348 more rows]

## Sheet: Source Data Figure 2e
Source Data Figure 2e: Automated quantification of nuclear MET-2::mCherry spots in WT (1419) and met-2-cd (1679)
replica 1				replica 2				replica 3
strain	Label	Number of Spots		strain	Label	Number of Spots		strain	Label	Number of Spots
1419	Nucleus_7	21		1419	Nucleus_5	15		1419	Nucleus_64	303
1419	Nucleus_1	21		1419	Nucleus_4	13		1419	Nucleus_50	212
1419	Nucleus_3	18		1419	Nucleus_1	12		1419	Nucleus_28	117
1419	Nucleus_7	15		1419	Nucleus_2	11		1419	Nucleus_19	106
1419	Nucleus_9	14		1419	Nucleus_7	10		1419	Nucleus_17	75
1419	Nucleus_4	14		1419	Nucleus_8	9		1419	Nucleus_18	50
1419	Nucleus_5	12		1419	Nucleus_1	9		1419	Nucleus_67	48
1419	Nucleus_1	12		1419	Nucleus_3	9		1419	Nucleus_41	35
1419	Nucleus_12	11		1419	Nucleus_11	9		1419	Nucleus_42	31
1419	Nucleus_2	10		1419	Nucleus_2	8		1419	Nucleus_16	25
1419	Nucleus_3	9		1419	Nucleus_21	8		1419	Nucleus_34	24
1419	Nucleus_10	9		1419	Nucleus_9	7		1419	Nucleus_32	21
1419	Nucleus_5	9		1419	Nucleus_6	7		1419	Nucleus_5	15
1419	Nucleus_2	9		1419	Nucleus_24	7		1419	Nucleus_43	15
1419	Nucleus_1	8		1419	Nucleus_3	6		1419	Nucleus_52	15
1419	Nucleus_4	8		1419	Nucleus_2	6		1419	Nucleus_20	14
1419	Nucleus_2	7		1419	Nucleus_4	6		1419	Nucleus_1	12
1419	Nucleus_11	7		1419	Nucleus_12	6		1419	Nucleus_1	12
1419	Nucleus_14	7		1419	Nucleus_10	5		1419	Nucleus_15	12
1419	Nucleus_10	7		1419	Nucleus_2	5		1419	Nucleus_6	10
1419	Nucleus_7	6		1419	Nucleus_14	5		1419	Nucleus_4	10
1419	Nucleus_2	6		1419	Nucleus_5	5		1419	Nucleus_28	10
1419	Nucleus_2	5		1419	Nucleus_5	4		1419	Nucleus_24	9
1419	Nucleus_9	5		1419	Nucleus_10	4		1419	Nucleus_1	9
1419	Nucleus_16	5		1419	Nucleus_11	4		1419	Nucleus_6	8
1419	Nucleus_11	5		1419	Nucleus_13	4		1419	Nucleus_48	8
1419	Nucleus_18	4		1419	Nucleus_22	4		1419	Nucleus_1	8
1419	Nucleus_19	4		1419	Nucleus_20	4		1419	Nucleus_27	7
1419	Nucleus_12	4		1419	Nucleus_34	4		1419	Nucleus_9	7
1419	Nucleus_15	4		1419	Nucleus_19	3		1419	Nucleus_8	6
1419	Nucleus_18	4		1419	Nucleus_7	3		1419	Nucleus_36	6
1419	Nucleus_3	4		1419	Nucleus_10	3		1419	Nucleus_14	6
1419	Nucleus_13	4		1419	Nucleus_3	3		1419	Nucleus_7	5
1419	Nucleus_14	3		1419	Nucleus_8	3		1419	Nucleus_8	5
1419	Nucleus_4	3		1419	Nucleus_5	3		1419	Nucleus_2	5
1419	Nucleus_15	3		1419	Nucleus_15	3		1419	Nucleus_49	5
1419	Nucleus_16	3		1419	Nucleus_5	3		1419	Nucleus_60	5
1419	Nucleus_4	3		1419	Nucleus_21	3		1419	Nucleus_35	5
1419	Nucleus_6	3		1419	Nucleus_11	3		1419	Nucleus_70	5
1419	Nucleus_2	3		1419	Nucleus_35	3		1419	Nucleus_5	5
1419	Nucleus_8	3		1419	Nucleus_11	2		1419	Nucleus_4	4
1419	Nucleus_8	3		1419	Nucleus_14	2		1419	Nucleus_45	4
1419	Nucleus_18	3		1419	Nucleus_9	2		1419	Nucleus_33	4
1419	Nucleus_13	3		1419	Nucleus_14	2		1419	Nucleus_7	4
1419	Nucleus_11	3		1419	Nucleus_17	2		1419	Nucleus_64	4
1419	Nucleus_16	3		1419	Nucleus_8	2		1419	Nucleus_59	4
1419	Nucleus_16	2		1419	Nucleus_3	2		1419	Nucleus_55	4
1419	Nucleus_17	2		1419	Nucleus_11	2		1419	Nucleus_12	4
1419	Nucleus_18	2		1419	Nucleus_12	2		1419	Nucleus_36	4
1419	Nucleus_14	2		1419	Nucleus_6	2		1419	Nucleus_31	4
1419	Nucleus_4	2		1419	Nucleus_1	2		1419	Nucleus_11	4
1419	Nucleus_6	2		1419	Nucleus_48	2		1419	Nucleus_2	4
1419	Nucleus_8	2		1419	Nucleus_47	2		1419	Nucleus_10	3
1419	Nucleus_4	2		1419	Nucleus_61	2		1419	Nucleus_2	3
1419	Nucleus_11	2		1419	Nucleus_18	2		1419	Nucleus_2	3
1419	Nucleus_17	2		1419	Nucleus_31	2		1419	Nucleus_1	3
1419	Nucleus_15	2		1419	Nucleus_13	1		1419	Nucleus_26	3
1419	Nucleus_14	2		1419	Nucleus_13	1		1419	Nucleus_35	3
1419	Nucleus_11	1		1419	Nucleus_17	1		1419	Nucleus_5	3
1419	Nucleus_5	1		1419	Nucleus_12	1		1419	Nucleus_61	3
1419	Nucleus_4	1		1419	Nucleus_1	1		1419	Nucleus_18	3
1419	Nucleus_21	1		1419	Nucleus_3	1		1419	Nucleus_76	3
1419	Nucleus_7	1		1419	Nucleus_16	1		1419	Nucleus_48	3
1419	Nucleus_1	1		1419	Nucleus_23	1		1419	Nucleus_29	3
1419	Nucleus_26	1		1419	Nucleus_13	1		1419	Nucleus_15	3
1419	Nucleus_27	1		1419	Nucleus_25	1		1419	Nucleus_28	3
1419	Nucleus_22	1		1419	Nucleus_20	1		1419	Nucleus_15	3
1419	Nucleus_23	1		1419	Nucleus_18	1		1419	Nucleus_7	3
1419	Nucleus_20	1		1419	Nucleus_23	1		1419	Nucleus_11	2
1419	Nucleus_21	1		1419	Nucleus_21	1		1419	Nucleus_9	2
1419	Nucleus_8	1		1419	Nucleus_21	1		1419	Nucleus_10	2
1419	Nucleus_30	1		1419	Nucleus_16	1		1419	Nucleus_46	2
1419	Nucleus_3	1		1419	Nucleus_9	1		1419	Nucleus_31	2
1419	Nucleus_15	1		1419	Nucleus_14	1		1419	Nucleus_45	2
1419	Nucleus_14	1		1419	Nucleus_10	1		1419	Nucleus_67	2
1419	Nucleus_19	1		1419	Nucleus_3	1		1419	Nucleus_62	2
1419	Nucleus_16	1		1419	Nucleus_2	1		1419	Nucleus_5	2
1419	Nucleus_1	1		1419	Nucleus_44	1		1419	Nucleus_16	2
1419	Nucleus_29	1		1419	Nucleus_38	1		1419	Nucleus_9	2
1419	Nucleus_9	1		1419	Nucleus_39	1		1419	Nucleus_7	2
1419	Nucleus_6	1		1419	Nucleus_33	1		1419	Nucleus_26	2
1419	Nucleus_9	1		1419	Nucleus_36	1		1419	Nucleus_29	2
1419	Nucleus_8	1		1419	Nucleus_30	1		1419	Nucleus_24	2
1419	Nucleus_6	1		1419	Nucleus_53	1		1419	Nucleus_20	2
1419	Nucleus_21	1		1419	Nucleus_50	1		1419	Nucleus_2	2
1419	Nucleus_3	1		1419	Nucleus_15	0		1419	Nucleus_6	2
1419	Nucleus_5	1		1419	Nucleus_17	0		1419	Nucleus_10	2
1419	Nucleus_19	0		1419	Nucleus_12	0		1419	Nucleus_12	1
1419	Nucleus_15	0		1419	Nucleus_4	0		1419	Nucleus_11	1
1419	Nucleus_9	0		1419	Nucleus_7	0		1419	Nucleus_13	1
1419	Nucleus_22	0		1419	Nucleus_6	0		1419	Nucleus_4	1
1419	Nucleus_12	0		1419	Nucleus_15	0		1419	Nucleus_1	1
1419	Nucleus_13	0		1419	Nucleus_16	0		1419	Nucleus_48	1
1419	Nucleus_24	0		1419	Nucleus_9	0		1419	Nucleus_47	1
1419	Nucleus_20	0		1419	Nucleus_11	0		1419	Nucleus_40	1
1419	Nucleus_10	0		1419	Nucleus_8	0		1419	Nucleus_24	1
1419	Nucleus_28	0		1419	Nucleus_12	0		1419	Nucleus_25	1
1419	Nucleus_29	0		1419	Nucleus_14	0		1419	Nucleus_19	1
1419	Nucleus_25	0		1419	Nucleus_5	0		1419	Nucleus_38	1
1419	Nucleus_38	0		1419	Nucleus_7	0		1419	Nucleus_27	1
1419	Nucleus_39	0		1419	Nucleus_6	0		1419	Nucleus_22	1
1419	Nucleus_34	0		1419	Nucleus_1	0		1419	Nucleus_16	1
1419	Nucleus_13	0		1419	Nucleus_15	0		1419	Nucleus_9	1
1419	Nucleus_36	0		1419	Nucleus_16	0		1419	Nucleus_12	1
1419	Nucleus_5	0		1419	Nucleus_8	0		1419	Nucleus_13	1
1419	Nucleus_31	0		1419	Nucleus_23	0		1419	Nucleus_14	1
1419	Nucleus_9	0		1419	Nucleus_13	0		1419	Nucleus_1	1
1419	Nucleus_8	0		1419	Nucleus_21	0		1419	Nucleus_28	1
1419	Nucleus_5	0		1419	Nucleus_9	0		1419	Nucleus_14	1
1419	Nucleus_6	0		1419	Nucleus_11	0		1419	Nucleus_21	1
1419	Nucleus_12	0		1419	Nucleus_12	0		1419	Nucleus_14	0
1419	Nucleus_13	0		1419	Nucleus_4	0		1419	Nucleus_16	0
1419	Nucleus_4	0		1419	Nucleus_7	0		1419	Nucleus_17	0
1419	Nucleus_7	0		1419	Nucleus_6	0		1419	Nucleus_12	0
1419	Nucleus_10	0		1419	Nucleus_10	0		1419	Nucleus_14	0
1419	Nucleus_3	0		1419	Nucleus_2	0		1419	Nucleus_5	0
1419	Nucleus_26	0		1419	Nucleus_19	0		1419	Nucleus_7	0
1419	Nucleus_17	0		1419	Nucleus_28	0		1419	Nucleus_10	0
1419	Nucleus_9	0		1419	Nucleus_22	0		1419	Nucleus_3	0
1419	Nucleus_11	0		1419	Nucleus_12	0		1419	Nucleus_2	0
1419	Nucleus_12	0		1419	Nucleus_32	0		1419	Nucleus_9	0
1419	Nucleus_23	0		1419	Nucleus_2	0		1419	Nucleus_11	0
1419	Nucleus_13	0		1419	Nucleus_9	0		1419	Nucleus_14	0
1419	Nucleus_14	0		1419	Nucleus_14	0		1419	Nucleus_7	0
1419	Nucleus_5	0		1419	Nucleus_10	0		1419	Nucleus_15	0
1419	Nucleus_4	0		1419	Nucleus_1	0		1419	Nucleus_9	0
1419	Nucleus_20	0		1419	Nucleus_16	0		1419	Nucleus_11	0
1419	Nucleus_10	0		1419	Nucleus_9	0		1419	Nucleus_12	0
1419	Nucleus_19	0		1419	Nucleus_8	0		1419	Nucleus_14	0
1419	Nucleus_15	0		1419	Nucleus_7	0		1419	Nucleus_5	0
1419	Nucleus_27	0		1419	Nucleus_19	0		1419	Nucleus_4	0
1419	Nucleus_16	0		1419	Nucleus_26	0		1419	Nucleus_7	0
1419	Nucleus_23	0		1419	Nucleus_37	0		1419	Nucleus_6	0
1419	Nucleus_24	0		1419	Nucleus_16	0		1419	Nucleus_10	0
1419	Nucleus_13	0		1419	Nucleus_27	0		1419	Nucleus_16	0
1419	Nucleus_5	0		1419	Nucleus_38	0		1419	Nucleus_17	0
1419	Nucleus_7	0		1419	Nucleus_17	0		1419	Nucleus_5	0
1419	Nucleus_20	0		1419	Nucleus_28	0		1419	Nucleus_44	0
1419	Nucleus_10	0		1419	Nucleus_22	0		1419	Nucleus_22	0
1419	Nucleus_21	0		1419	Nucleus_33	0		1419	Nucleus_74	0
1419	Nucleus_16	0		1419	Nucleus_24	0		1419	Nucleus_10	0
1419	Nucleus_9	0		1419	Nucleus_30	0		1419	Nucleus_26	0
1419	Nucleus_8	0		1419	Nucleus_20	0		1419	Nucleus_68	0
1419	Nucleus_12	0		1419	Nucleus_31	0		1419	Nucleus_69	0
1419	Nucleus_14	0		1419	Nucleus_32	0		1419	Nucleus_40	0
1419	Nucleus_7	0		1419	Nucleus_26	0		1419	Nucleus_21	0
1419	Nucleus_6	0		1419	Nucleus_28	0		1419	Nucleus_53	0
1419	Nucleus_10	0		1419	Nucleus_22	0		1419	Nucleus_71	0
1419	Nucleus_19	0		1419	Nucleus_23	0		1419	Nucleus_50	0
1419	Nucleus_22	0		1419	Nucleus_24	0		1419	Nucleus_26	0
1419	Nucleus_12	0		1419	Nucleus_25	0		1419	Nucleus_28	0
1419	Nucleus_23	0		1419	Nucleus_20	0		1419	Nucleus_22	0
1419	Nucleus_24	0		1419	Nucleus_19	0		1419	Nucleus_24	0
1419	Nucleus_14	0		1419	Nucleus_15	0		1419	Nucleus_20	0
1419	Nucleus_5	0		1419	Nucleus_37	0		1419	Nucleus_21	0
1419	Nucleus_4	0		1419	Nucleus_17	0		1419	Nucleus_43	0
1419	Nucleus_10	0		1419	Nucleus_18	0		1419	Nucleus_17	0
1419	Nucleus_2	0		1419	Nucleus_8	0		1419	Nucleus_18	0
1419	Nucleus_8	0		1419	Nucleus_34	0		1419	Nucleus_12	0
1419	Nucleus_13	0		1419	Nucleus_13	0		1419	Nucleus_8	0
1419	Nucleus_6	0		1419	Nucleus_5	0		1419	Nucleus_34	0
1679	Nucleus_1	22		1419	Nucleus_4	0		1419	Nucleus_13	0
1679	Nucleus_5	17		1419	Nucleus_7	0		1419	Nucleus_36	0
1679	Nucleus_5	15		1419	Nucleus_32	0		1419	Nucleus_10	0
1679	Nucleus_4	14		1419	Nucleus_26	0		1419	Nucleus_2	0
1679	Nucleus_3	13		1419	Nucleus_49	0		1419	Nucleus_49	0
1679	Nucleus_7	13		1419	Nucleus_28	0		1419	Nucleus_44	0
1679	Nucleus_9	12		1419	Nucleus_29	0		1419	Nucleus_23	0
1679	Nucleus_8	12		1419	Nucleus_66	0		1419	Nucleus_45	0
1679	Nucleus_6	12		1419	Nucleus_23	0		1419	Nucleus_25	0
1679	Nucleus_7	12		1419	Nucleus_45	0		1419	Nucleus_41	0
1679	Nucleus_2	11		1419	Nucleus_24	0		1419	Nucleus_42	0
1679	Nucleus_3	11		1419	Nucleus_46	0		1419	Nucleus_21	0
1679	Nucleus_15	10		1419	Nucleus_69	0		1419	Nucleus_43	0
1679	Nucleus_8	10		1419	Nucleus_40	0		1419	Nucleus_19	0
1679	Nucleus_29	10		1419	Nucleus_41	0		1419	Nucleus_37	0
1679	Nucleus_11	9		1419	Nucleus_43	0		1419	Nucleus_17	0
1679	Nucleus_3	9		1419	Nucleus_60	0		1419	Nucleus_18	0
1679	Nucleus_14	8		1419	Nucleus_19	0		1419	Nucleus_11	0
1679	Nucleus_11	8		1419	Nucleus_37	0		1419	Nucleus_33	0
1679	Nucleus_7	8		1419	Nucleus_59	0		1419	Nucleus_8	0
1679	Nucleus_7	7		1419	Nucleus_56	0		1419	Nucleus_34	0
1679	Nucleus_6	7		1419	Nucleus_51	0		1419	Nucleus_35	0
1679	Nucleus_10	7		1419	Nucleus_52	0		1419	Nucleus_5	0
1679	Nucleus_5	7		1419	Nucleus_54	0		1419	Nucleus_4	0
1679	Nucleus_15	6		1679	Nucleus_52	109		1419	Nucleus_30	0
1679	Nucleus_12	6		1679	Nucleus_72	103		1419	Nucleus_6	0
1679	Nucleus_10	6		1679	Nucleus_186	98		1419	Nucleus_32	0
1679	Nucleus_8	5		1679	Nucleus_62	76		1419	Nucleus_19	0
1679	Nucleus_2	5		1679	Nucleus_187	64		1419	Nucleus_15	0
1679	Nucleus_10	5		1679	Nucleus_2	64		1419	Nucleus_26	0
1679	Nucleus_37	5		1679	Nucleus_118	56		1419	Nucleus_16	0
1679	Nucleus_14	5		1679	Nucleus_30	44		1419	Nucleus_27	0
1679	Nucleus_13	4		1679	Nucleus_13	22		1419	Nucleus_17	0
1679	Nucleus_11	4		1679	Nucleus_41	21		1419	Nucleus_18	0
1679	Nucleus_43	4		1679	Nucleus_133	21		1419	Nucleus_12	0
1679	Nucleus_7	4		1679	Nucleus_28	17		1419	Nucleus_8	0
1679	Nucleus_12	4		1679	Nucleus_119	17		1419	Nucleus_23	0
1679	Nucleus_2	4		1679	Nucleus_7	16		1419	Nucleus_13	0
1679	Nucleus_5	4		1679	Nucleus_28	15		1419	Nucleus_24	0
1679	Nucleus_10	4		1679	Nucleus_23	15		1419	Nucleus_4	0
1679	Nucleus_11	4		1679	Nucleus_47	14		1419	Nucleus_30	0
1679	Nucleus_19	3		1679	Nucleus_57	14		1419	Nucleus_7	0
1679	Nucleus_15	3		1679	Nucleus_4	14		1419	Nucleus_20	0
1679	Nucleus_17	3		1679	Nucleus_6	13		1419	Nucleus_3	0
1679	Nucleus_12	3		1679	Nucleus_56	12		1679	Nucleus_2	24
1679	Nucleus_30	3		1679	Nucleus_13	12		1679	Nucleus_12	22
1679	Nucleus_48	3		1679	Nucleus_49	11		1679	Nucleus_9	16
1679	Nucleus_34	3		1679	Nucleus_83	11		1679	Nucleus_1	15
1679	Nucleus_5	3		1679	Nucleus_10	11		1679	Nucleus_3	15
1679	Nucleus_6	3		1679	Nucleus_4	11		1679	Nucleus_3	15
1679	Nucleus_9	3		1679	Nucleus_30	10		1679	Nucleus_6	14
1679	Nucleus_18	2		1679	Nucleus_134	10		1679	Nucleus_17	13
1679	Nucleus_9	2		1679	Nucleus_29	9		1679	Nucleus_7	13
1679	Nucleus_16	2		1679	Nucleus_65	9		1679	Nucleus_9	12
1679	Nucleus_12	2		1679	Nucleus_32	9		1679	Nucleus_7	12
1679	Nucleus_7	2		1679	Nucleus_177	9		1679	Nucleus_5	12
1679	Nucleus_8	2		1679	Nucleus_43	8		1679	Nucleus_17	11
1679	Nucleus_9	1		1679	Nucleus_43	8		1679	Nucleus_4	10
1679	Nucleus_2	1		1679	Nucleus_3	8		1679	Nucleus_70	10
1679	Nucleus_11	1		1679	Nucleus_23	7		1679	Nucleus_11	10
1679	Nucleus_7	1		1679	Nucleus_16	7		1679	Nucleus_10	10
1679	Nucleus_32	1		1679	Nucleus_11	7		1679	Nucleus_11	10
1679	Nucleus_7	1		1679	Nucleus_20	7		1679	Nucleus_13	10
1679	Nucleus_18	1		1679	Nucleus_6	7		1679	Nucleus_15	9
1679	Nucleus_9	1		1679	Nucleus_14	6		1679	Nucleus_16	8
1679	Nucleus_33	1		1679	Nucleus_9	6		1679	Nucleus_8	8
1679	Nucleus_14	1		1679	Nucleus_26	6		1679	Nucleus_13	8
1679	Nucleus_36	1		1679	Nucleus_46	6		1679	Nucleus_7	8
1679	Nucleus_30	1		1679	Nucleus_35	6		1679	Nucleus_5	7
1679	Nucleus_32	1		1679	Nucleus_50	6		1679	Nucleus_36	7
1679	Nucleus_23	1		1679	Nucleus_24	6		1679	Nucleus_19	7
1679	Nucleus_24	1		1679	Nucleus_69	6		1679	Nucleus_10	7
1679	Nucleus_56	1		1679	Nucleus_109	6		1679	Nucleus_5	7
1679	Nucleus_52	1		1679	Nucleus_103	6		1679	Nucleus_10	7
1679	Nucleus_3	1		1679	Nucleus_79	6		1679	Nucleus_7	6
1679	Nucleus_13	1		1679	Nucleus_53	6		1679	Nucleus_26	6
1679	Nucleus_14	1		1679	Nucleus_2	6		1679	Nucleus_63	6
1679	Nucleus_21	1		1679	Nucleus_25	6		1679	Nucleus_51	6
1679	Nucleus_15	1		1679	Nucleus_2	6		1679	Nucleus_50	6
1679	Nucleus_14	1		1679	Nucleus_5	5		1679	Nucleus_7	6
1679	Nucleus_6	1		1679	Nucleus_1	5		1679	Nucleus_8	6
1679	Nucleus_15	1		1679	Nucleus_126	5		1679	Nucleus_10	6
1679	Nucleus_16	0		1679	Nucleus_11	5		1679	Nucleus_13	5
1679	Nucleus_22	0		1679	Nucleus_93	5		1679	Nucleus_9	5
1679	Nucleus_23	0		1679	Nucleus_75	5		1679	Nucleus_6	4
1679	Nucleus_5	0		1679	Nucleus_24	5		1679	Nucleus_13	4
1679	Nucleus_4	0		1679	Nucleus_16	5		1679	Nucleus_69	4
1679	Nucleus_20	0		1679	Nucleus_10	5		1679	Nucleus_44	4
1679	Nucleus_6	0		1679	Nucleus_24	4		1679	Nucleus_4	4
1679	Nucleus_10	0		1679	Nucleus_14	4		1679	Nucleus_14	4
1679	Nucleus_21	0		1679	Nucleus_12	4		1679	Nucleus_16	4
1679	Nucleus_1	0		1679	Nucleus_21	4		1679	Nucleus_18	4
1679	Nucleus_3	0		1679	Nucleus_5	4		1679	Nucleus_15	4
1679	Nucleus_19	0		1679	Nucleus_31	4		1679	Nucleus_4	4
1679	Nucleus_17	0		1679	Nucleus_63	4		1679	Nucleus_12	3
1679	Nucleus_18	0		1679	Nucleus_71	4		1679	Nucleus_6	3
1679	Nucleus_13	0		1679	Nucleus_142	4		1679	Nucleus_23	3
1679	Nucleus_14	0		1679	Nucleus_72	4		1679	Nucleus_49	3
1679	Nucleus_4	0		1679	Nucleus_11	4		1679	Nucleus_18	3
1679	Nucleus_26	0		1679	Nucleus_9	4		1679	Nucleus_15	3
1679	Nucleus_48	0		1679	Nucleus_14	4		1679	Nucleus_11	3
1679	Nucleus_27	0		1679	Nucleus_5	4		1679	Nucleus_9	3
1679	Nucleus_28	0		1679	Nucleus_12	3		1679	Nucleus_3	3
1679	Nucleus_29	0		1679	Nucleus_17	3		1679	Nucleus_9	2
1679	Nucleus_22	0		1679	Nucleus_21	3		1679	Nucleus_2	2
1679	Nucleus_23	0		1679	Nucleus_9	3		1679	Nucleus_29	2
1679	Nucleus_41	0		1679	Nucleus_25	3		1679	Nucleus_66	2
1679	Nucleus_20	0		1679	Nucleus_43	3		1679	Nucleus_80	2
1679	Nucleus_21	0		1679	Nucleus_6	3		1679	Nucleus_13	2
1679	Nucleus_43	0		1679	Nucleus_54	3		1679	Nucleus_57	2
1679	Nucleus_19	0		1679	Nucleus_22	3		1679	Nucleus_2	2
1679	Nucleus_15	0		1679	Nucleus_125	3		1679	Nucleus_6	2
1679	Nucleus_17	0		1679	Nucleus_16	3		1679	Nucleus_6	2
1679	Nucleus_18	0		1679	Nucleus_143	3		1679	Nucleus_17	2
1679	Nucleus_9	0		1679	Nucleus_37	3		1679	Nucleus_12	2
1679	Nucleus_33	0		1679	Nucleus_14	3		1679	Nucleus_7	2
1679	Nucleus_8	0		1679	Nucleus_23	3		1679	Nucleus_1	2
1679	Nucleus_12	0		1679	Nucleus_11	3		1679	Nucleus_9	1
1679	Nucleus_13	0		1679	Nucleus_33	2		1679	Nucleus_4	1
1679	Nucleus_35	0		1679	Nucleus_3	2		1679	Nucleus_28	1
1679	Nucleus_14	0		1679	Nucleus_19	2		1679	Nucleus_62	1
1679	Nucleus_36	0		1679	Nucleus_18	2		1679	Nucleus_20	1
1679	Nucleus_5	0		1679	Nucleus_11	2		1679	Nucleus_21	1
1679	Nucleus_4	0		1679	Nucleus_14	2		1679	Nucleus_47	1
1679	Nucleus_31	0		1679	Nucleus_36	2		1679	Nucleus_42	1
1679	Nucleus_10	0		1679	Nucleus_121	2		1679	Nucleus_9	1
1679	Nucleus_6	0		1679	Nucleus_110	2		1679	Nucleus_10	1
1679	Nucleus_1	0		1679	Nucleus_117	2		1679	Nucleus_5	1
1679	Nucleus_3	0		1679	Nucleus_8	2		1679	Nucleus_13	1
1679	Nucleus_2	0		1679	Nucleus_6	2		1679	Nucleus_5	1
1679	Nucleus_9	0		1679	Nucleus_44	2		1679	Nucleus_1	1
1679	Nucleus_5	0		1679	Nucleus_147	2		1679	Nucleus_14	1
1679	Nucleus_19	0		1679	Nucleus_70	2		1679	Nucleus_11	0
1679	Nucleus_15	0		1679	Nucleus_9	2		1679	Nucleus_14	0
1679	Nucleus_26	0		1679	Nucleus_6	2		1679	Nucleus_19	0
1679	Nucleus_27	0		1679	Nucleus_1	2		1679	Nucleus_15	0
1679	Nucleus_28	0		1679	Nucleus_26	2		1679	Nucleus_16	0
1679	Nucleus_11	0		1679	Nucleus_21	2		1679	Nucleus_17	0
1679	Nucleus_44	0		1679	Nucleus_17	2		1679	Nucleus_18	0
1679	Nucleus_13	0		1679	Nucleus_1	2		1679	Nucleus_11	0
1679	Nucleus_24	0		1679	Nucleus_27	1		1679	Nucleus_22	0
1679	Nucleus_35	0		1679	Nucleus_19	1		1679	Nucleus_8	0
1679	Nucleus_47	0		1679	Nucleus_17	1		1679	Nucleus_12	0
1679	Nucleus_5	0		1679	Nucleus_6	1		1679	Nucleus_14	0
1679	Nucleus_31	0		1679	Nucleus_16	1		1679	Nucleus_5	0
1679	Nucleus_42	0		1679	Nucleus_12	1		1679	Nucleus_4	0
1679	Nucleus_10	0		1679	Nucleus_6	1		1679	Nucleus_10	0
1679	Nucleus_27	0		1679	Nucleus_27	1		1679	Nucleus_1	0
1679	Nucleus_49	0		1679	Nucleus_23	1		1679	Nucleus_3	0
1679	Nucleus_28	0		1679	Nucleus_13	1		1679	Nucleus_8	0
1679	Nucleus_29	0		1679	Nucleus_24	1		1679	Nucleus_5	0
1679	Nucleus_44	0		1679	Nucleus_20	1		1679	Nucleus_3	0
1679	Nucleus_46	0		1679	Nucleus_10	1		1679	Nucleus_2	0
1679	Nucleus_47	0		1679	Nucleus_66	1		1679	Nucleus_24	0
1679	Nucleus_40	0		1679	Nucleus_45	1		1679	Nucleus_25	0
1679	Nucleus_21	0		1679	Nucleus_42	1		1679	Nucleus_60	0
1679	Nucleus_15	0		1679	Nucleus_55	1		1679	Nucleus_61	0
1679	Nucleus_59	0		1679	Nucleus_51	1		1679	Nucleus_37	0
1679	Nucleus_16	0		1679	Nucleus_53	1		1679	Nucleus_39	0
1679	Nucleus_17	0		1679	Nucleus_120	1		1679	Nucleus_33	0
1679	Nucleus_33	0		1679	Nucleus_15	1		1679	Nucleus_34	0
1679	Nucleus_8	0		1679	Nucleus_12	1		1679	Nucleus_78	0
1679	Nucleus_57	0		1679	Nucleus_41	1		1679	Nucleus_35	0
1679	Nucleus_58	0		1679	Nucleus_124	1		1679	Nucleus_79	0
1679	Nucleus_53	0		1679	Nucleus_91	1		1679	Nucleus_73	0
1679	Nucleus_1	0		1679	Nucleus_4	1		1679	Nucleus_30	0
1679	Nucleus_2	0		1679	Nucleus_5	1		1679	Nucleus_31	0
1679	Nucleus_10	0		1679	Nucleus_7	1		1679	Nucleus_82	0
1679	Nucleus_9	0		1679	Nucleus_8	1		1679	Nucleus_83	0
1679	Nucleus_8	0		1679	Nucleus_22	1		1679	Nucleus_15	0
1679	Nucleus_13	0		1679	Nucleus_8	1		1679	Nucleus_59	0
1679	Nucleus_6	0		1679	Nucleus_34	1		1679	Nucleus_16	0
1679	Nucleus_1	0		1679	Nucleus_36	1		1679	Nucleus_11	0
1679	Nucleus_3	0		1679	Nucleus_3	1		1679	Nucleus_58	0
1679	Nucleus_12	0		1679	Nucleus_28	0		1679	Nucleus_14	0
1679	Nucleus_2	0		1679	Nucleus_22	0		1679	Nucleus_52	0
				1679	Nucleus_45	0		1679	Nucleus_7	0
				1679	Nucleus_25	0		1679	Nucleus_53	0
				1679	Nucleus_41	0		1679	Nucleus_4	0
				1679	Nucleus_20	0		1679	Nucleus_3	0
				1679	Nucleus_21	0		1679	Nucleus_12	0
				1679	Nucleus_43	0		1679	Nucleus_14	0
				1679	Nucleus_15	0		1679	Nucleus_4	0
				1679	Nucleus_38	0		1679	Nucleus_7	0
				1679	Nucleus_18	0		1679	Nucleus_1	0
				1679	Nucleus_9	0		1679	Nucleus_2	0
				1679	Nucleus_11	0		1679	Nucleus_18	0
				1679	Nucleus_8	0		1679	Nucleus_17	0
				1679	Nucleus_34	0		1679	Nucleus_9	0
				1679	Nucleus_35	0		1679	Nucleus_8	0
				1679	Nucleus_36	0		1679	Nucleus_14	0
				1679	Nucleus_30	0		1679	Nucleus_19	0
				1679	Nucleus_31	0		1679	Nucleus_26	0
				1679	Nucleus_19	0		1679	Nucleus_11	0
				1679	Nucleus_15	0		1679	Nucleus_8	0
				1679	Nucleus_37	0		1679	Nucleus_23	0
				1679	Nucleus_27	0		1679	Nucleus_13	0
				1679	Nucleus_18	0		1679	Nucleus_20	0
				1679	Nucleus_22	0		1679	Nucleus_6	0
				1679	Nucleus_8	0		1679	Nucleus_21	0
				1679	Nucleus_23	0
				1679	Nucleus_34	0
				1679	Nucleus_13	0
				1679	Nucleus_24	0
				1679	Nucleus_35	0
				1679	Nucleus_4	0
				1679	Nucleus_7	0
				1679	Nucleus_10	0
				1679	Nucleus_15	0
				1679	Nucleus_16	0
				1679	Nucleus_17	0
				1679	Nucleus_22	0
				1679	Nucleus_8	0
				1679	Nucleus_36	0
				1679	Nucleus_25	0
				1679	Nucleus_7	0
				1679	Nucleus_3	0
				1679	Nucleus_2	0
				1679	Nucleus_48	0
				1679	Nucleus_88	0
				1679	Nucleus_68	0
				1679	Nucleus_62	0
				1679	Nucleus_40	0
				1679	Nucleus_85	0
				1679	Nucleus_87	0
				1679	Nucleus_81	0
				1679	Nucleus_19	0
				1679	Nucleus_77	0
				1679	Nucleus_34	0
				1679	Nucleus_57	0
				1679	Nucleus_14	0
				1679	Nucleus_71	0
				1679	Nucleus_90	0
				1679	Nucleus_60	0
				1679	Nucleus_128	0
				1679	Nucleus_151	0
				1679	Nucleus_78	0
				1679	Nucleus_150	0
				1679	Nucleus_152	0
				1679	Nucleus_111	0
				1679	Nucleus_31	0
				1679	Nucleus_113	0
				1679	Nucleus_112	0
				1679	Nucleus_115	0
				1679	Nucleus_140	0
				1679	Nucleus_46	0
				1679	Nucleus_84	0
				1679	Nucleus_87	0
				1679	Nucleus_147	0
				1679	Nucleus_83	0
				1679	Nucleus_149	0
				1679	Nucleus_19	0
				1679	Nucleus_55	0
				1679	Nucleus_99	0
				1679	Nucleus_131	0
				1679	Nucleus_132	0
				1679	Nucleus_10	0
				1679	Nucleus_54	0
				1679	Nucleus_1	0
				1679	Nucleus_91	0
				1679	Nucleus_136	0
				1679	Nucleus_3	0
				1679	Nucleus_90	0
				1679	Nucleus_48	0
				1679	Nucleus_49	0
				1679	Nucleus_45	0
				1679	Nucleus_46	0
				1679	Nucleus_164	0
				1679	Nucleus_47	0
				1679	Nucleus_86	0
				1679	Nucleus_146	0
				1679	Nucleus_180	0
				1679	Nucleus_160	0
				1679	Nucleus_173	0
				1679	Nucleus_36	0
				1679	Nucleus_111	0
				1679	Nucleus_155	0
				1679	Nucleus_113	0
				1679	Nucleus_135	0
				1679	Nucleus_5	0
				1679	Nucleus_15	0
				1679	Nucleus_8	0
				1679	Nucleus_12	0
				1679	Nucleus_11	0
				1679	Nucleus_9	0
				1679	Nucleus_5	0
				1679	Nucleus_4	0
				1679	Nucleus_7	0
				1679	Nucleus_3	0
				1679	Nucleus_27	0
				1679	Nucleus_28	0
				1679	Nucleus_29	0
				1679	Nucleus_47	0
				1679	Nucleus_20	0
				1679	Nucleus_43	0
				1679	Nucleus_19	0
				1679	Nucleus_15	0
				1679	Nucleus_39	0
				1679	Nucleus_18	0
				1679	Nucleus_33	0
				1679	Nucleus_12	0
				1679	Nucleus_13	0
				1679	Nucleus_35	0
				1679	Nucleus_30	0
				1679	Nucleus_32	0

## Sheet: Source Data Figure 2f
Source Data Figure 2f: Number of progeny per day in the indicated genotypes
replica 1						replica 2
strain	day 1	day 2	day 3-5	total		strain	day 1	day 2	day 3-5	total
N2	54	146	8	208		N2	68	102	4	174
	92	90	2	184			120	79	3	202
	48	81	0	129			108	8	2	118
	59	82	0	141			68	62	0	130
	55	118	5	178			94	49	3	146
	73	80	4	157			90	50	2	142
	58	128	3	189			81	138	2	221
	64	64	21	149			85	35	2	122
	87	101	6	194			119	50	1	170
	82	103	9	194			117	52	0	169
	82	91	2	175			88	20	0	108
	52	8	5	65			118	24	0	142
	59	119	16	194			152	49	3	204
	55	113	6	174			106	0	3	109
	71	104	5	180			93	45	0	138
	84	139	6	229			113	101	4	218
	78	79	0	157			107	74	5	186
	55	73	2	130			97	85	6	188
	58	92	9	159			96	55	1	152
	69	76	7	152			95	13	0	108
				166.9						157.35
				7.87965						8.2702
907	6	8	0	14		907	9	5	1	15
met-2(N4256)	0	0	0	0		met-2(N4256)	40	26	0	66
	0	0	0	0			0	0	1	1
	8	21	0	29			0	0	0	0
	4	3	1	8			0	3	0	3
	0	13	0	13			6	7	0	13
	0	0	0	0			0	0	0	0
	14	19	0	33			18	8	2	28
	0	0	0	0			0	0	0	0
	4	24	16	44			31	30	4	65
	0	12	0	12			0	12	0	12
	0	0	0	0			0	0	0	0
	4	6	0	10			5	14	0	19
	0	0	0	0			8	6	0	14
	5	20	0	25			52	0	0	52
	4	5	0	9			25	69	7	101
	12	36	0	48			12	7	0	19
	0	17	0	17			33	3	1	37
	14	16	0	30			16	16	1	33
	38	62	23	123			11	7	0	18
				14.5556						24.7222
				6.33614						6.11667
1684	23	53	15	91		1684	80	106	3	189
met-2(gw1660)	65	101	14	180		met-2(gw1660)	39	8	7	54
	51	105	19	175			62	105	25	192
	19	15	0	34			24	13	0	37
	67	98	9	174			12	10	0	22
	21	6	0	27			108	77	0	185
	57	129	12	198			95	104	0	199
	25	5	0	30			109	71	0	180
	63	60	3	126			99	53	0	152
	16	13	0	29			9	1	0	10
	36	98	10	144			87	97	19	203
	66	78	30	174			93	51	2	146
	15	19	0	34			73	25	3	101
	87	0	0	87			116	56	14	186
	16	6	0	22			98	77	16	191
	42	100	16	158			84	45	0	129
	46	70	3	119			68	80	0	148
	53	76	32	161			46	17	0	63
	56	77	4	137			0	0	0	0
	50	102	18	170			13	1	0	14
				113.5						120.05
				14.1029						16.6273
641	60	104	5	169		641	101	79	1	181
set-25(n5021)	72	113	10	195		set-25(n5021)	92	84	0	176
	73	167	13	253			121	69	0	190
	51	102	19	172			75	80	2	157
	60	114	1	175			85	45	4	134
	71	105	2	178			111	45	5	161
	63	141	13	217			103	88	6	197
	48	148	31	227			60	48	1	109
	78	127	4	209			75	111	1	187
	82	98	13	193			107	100	4	211
	44	5	0	49			97	55	1	153
	79	153	44	276			90	84	3	177
	80	152	6	238			79	56	1	136
	39	65	3	107			74	47	2	123
	59	130	7	196			73	56	1	130
	54	91	4	149			72	72	0	144
	64	93	6	163			85	101	4	190
	60	87	17	164			99	76	0	175
	64	141	9	214			90	90	1	181
	68	91	4	163			129	55	15	199
				185.35						165.55
				11.2461						6.38521
638	14	47	8	69		638	17	15	3	35
met-2(n4256) set-25	10	6	1	17		met-2(n4256) set-25	9	0	0	9
	27	18	3	48			0	4	0	4
	45	85	8	138			3	0	0	3
	0	15	0	15			0	2	0	2
	0	0	0	0			0	0	0	0
	15	6	0	21			0	0	0	0
	37	72	21	130			45	12	0	57
	0	0	0	0			6	7	0	13
	14	15	0	29			64	31	1	96
	44	91	6	141			6	3	0	9
	0	0	0	0			51	9	2	62
	1	14	2	17			67	29	3	99
	0	0	3	3			0	0	0	0
	0	0	1	1			76	45	0	121
	0	0	0	0			17	25	0	42
	3	9	0	12			3	0	0	3
	34	50	10	94			0	0	0	0
	0	0	0	0			65	31	3	99
	5	21	0	26			14	15	6	35
				38.05						34.45
				10.9647						9.09004
1684;641	49	87	14	150		1684;641	93	78	0	171
met-2(gw1660) set-25	51	2	0	53		met-2(gw1660) set-25	84	53	0	137
	73	38	0	111			32	6	0	38
	22	54	13	89			40	54	0	94
	69	103	4	176			93	47	4	144
	49	108	25	182			64	69	5	138
	35	79	7	121			56	20	0	76
	51	103	18	172			89	80	3	172
	51	129	4	184			100	31	4	135
	37	94	14	145			128	69	5	202
	39	38	19	96			87	55	0	142
	57	108	16	181			125	37	2	164
	32	47	11	90			117	74	1	192
	54	116	22	192			22	5	0	27
	49	0	0	49			66	48	8	122
	52	87	17	156			74	90	19	183
	46	120	12	178			143	58	12	213
	24	33	0	57			121	105	4	230
	57	66	12	135			94	41	0	135
	0	0	0	0			84	68	3	155
				125.85						143.5
				12.4423						11.9383

## Sheet: Source Data Figure 2g
Source Data Figure 2g: Number of L4 and delayed animals in WT (N2), met-2 (907), met-2-CD (1684), lin-65;met-2-CD (1839)
replica1							replica2
N	strain	L4	delayed	% L4	mean % L4		N	strain	L4	delayed	% L4	mean % L4
101	N2	28	3	90.3226	94.552		116	N2	34	7	82.9268	84.4087
		28	2	93.3333					29	7	80.5556
		40	0	100					35	4	89.7436
99	907	11	16	40.7407	42.284		91	907	10	16	38.4615	37.0483
		15	21	41.6667					9	19	32.1429
		16	20	44.4444					15	22	40.5405
132	1684	32	6	84.2105	76.4944		135	1684	38	10	79.1667	77.5059
		34	10	77.2727					29	11	72.5
		34	16	68					38	9	80.8511
139	1839	27	15	64.2857	68.0808		171	1839	42	31	57.5342	58.366
		29	13	69.0476					23	24	48.9362
		39	16	70.9091					35	16	68.6275
replica3							replica4
N	strain	L4	delayed	% L4	mean % L4		N	strain	L4	delayed	% L4	mean % L4
276	N2	74	2	97.3684	94.481		259	N2	82	9	90.1099	89.961
		93	9	91.1765					75	8	90.3614
		93	5	94.898					76	9	89.4118
211	907	38	32	54.2857	51.0979		224	907	39	36	52	52.2677
		39	37	51.3158					38	33	53.5211
		31	34	47.6923					40	38	51.2821
209	1684	79	4	95.1807	94.6411		211	1684	58	7	89.2308	90.9606
		64	3	95.5224					59	5	92.1875
		55	4	93.2203					75	7	91.4634
201	1839	43	14	75.4386	66.3249		214	1839	44	17	72.1311	72.8675
		47	28	62.6667					65	24	73.0337
		42	27	60.8696					47	17	73.4375
