# Supplementary material for: SETDB1-like MET-2 promotes transcriptional silencing and development independently of its H3K9me-associated catalytic activity
Source: Nat Struct Mol Biol. 2022 Jan 31;29(2):85–96. doi: 10.1038/s41594-021-00712-4 (PMC8850192; doi:10.1038/s41594-021-00712-4)
Supplement: Source Data Fig. 3 — Statistical source data. [file 41594_2021_712_MOESM7_ESM.xlsx]

## Sheet: Source Data Figure 3c
Figure 3c: Quantification of Western blot signal for H3K9ac
trial	HS	WT	met-2Δ	met-2-CD
1	0.708528	1	1.5135	1.37515
2	1.47711	1	1.60835	1.1244
3	1.34892	1	1.32394	1.11082
4	1.58265	1	2.08341	1.0425

## Sheet: Source Data Figure 3d
Source Data Figure 3d: Automated quantification of anti H3K9me2 immunoflourescence in WT, met-2delta (907) and met-2-CD (1684) mutant embryos
replica 1						replica 2						replica 3
strain	Mean Norm	WT average	norm to Wtav	normalized average		strain	Mean Norm	wt average	normalized to WT	norm average		strain	Mean Norm	average WT	norm to WT	norm average
1684	0.790123		1.66432	1.15497		1684	1.19987		0.838801	0.98476		1684	1.07125		0.938013	0.992515
1684	0.565305		1.19077	398, n=14		1684	1.04432		0.730058	n = 232		1684	1.1579		1.01388	n=135
1684	0.522368		1.10032			1684	1.19593		0.836048	emb = 12		1684	1.28221		1.12274	n=12
1684	0.625243		1.31702			1684	1.31156		0.91688			1684	1.26114		1.10429
1684	0.569322		1.19923			1684	1.25944		0.880449			1684	0.993875		0.870263
1684	0.349523		0.736239			1684	1.11856		0.781964			1684	1.75777		1.53915
1684	0.389372		0.820178			1684	1.26551		0.884691			1684	0.978157		0.8565
1684	0.564009		1.18804			1684	1.12996		0.789933			1684	1.34523		1.17792
1684	0.493699		1.03993			1684	1.28728		0.899908			1684	1.08363		0.948857
1684	0.539262		1.13591			1684	1.21687		0.85069			1684	1.75693		1.53841
1684	0.390686		0.822945			1684	1.48905		1.04096			1684	1.56634		1.37152
1684	0.550015		1.15856			1684	2.1274		1.48722			1684	0.868712		0.760667
1684	0.542614		1.14297			1684	0.861154		0.602014			1684	1.4923		1.3067
1684	0.49278		1.038			1684	2.06286		1.4421			1684	1.43582		1.25724
1684	0.738992		1.55662			1684	1.47631		1.03205			1684	0.413229		0.361834
1684	0.507483		1.06897			1684	1.67685		1.17225			1684	0.972214		0.851296
1684	0.614234		1.29383			1684	1.52689		1.06742			1684	1.09818		0.961597
1684	0.561314		1.18236			1684	1.61218		1.12704			1684	0.818436		0.716644
1684	0.65735		1.38465			1684	1.58741		1.10972			1684	0.876604		0.767578
1684	0.650413		1.37004			1684	1.55905		1.0899			1684	0.900096		0.788147
1684	0.506562		1.06703			1684	1.51127		1.0565			1684	0.811877		0.7109
1684	0.624339		1.31511			1684	1.10801		0.774582			1684	0.964367		0.844425
1684	0.693495		1.46079			1684	1.49755		1.0469			1684	0.916817		0.802789
1684	0.608644		1.28205			1684	1.34198		0.938147			1684	1.2279		1.07519
1684	0.61198		1.28908			1684	1.10125		0.769863			1684	0.918118		0.803928
1684	0.610511		1.28599			1684	1.66454		1.16364			1684	0.858518		0.75174
1684	0.412501		0.868896			1684	1.8442		1.28924			1684	0.874536		0.765766
1684	0.722007		1.52084			1684	1.61196		1.12689			1684	1.27287		1.11455
1684	0.60229		1.26867			1684	1.42945		0.999296			1684	0.914644		0.800886
1684	0.560632		1.18092			1684	1.46016		1.02077			1684	0.652258		0.571134
1684	0.573251		1.2075			1684	1.38214		0.966225			1684	0.837522		0.733356
1684	0.54627		1.15067			1684	2.18222		1.52554			1684	1.00478		0.879812
1684	0.659354		1.38887			1684	1.67513		1.17105			1684	1.10724		0.96953
1684	0.671556		1.41457			1684	1.81099		1.26602			1684	0.860572		0.753539
1684	0.395464		0.83301			1684	1.31549		0.91963			1684	0.757325		0.663133
1684	0.617965		1.30169			1684	1.70168		1.18961			1684	1.01735		0.890822
1684	0.583961		1.23006			1684	1.90291		1.33028			1684	1.28102		1.1217
1684	0.487117		1.02607			1684	2.04516		1.42973			1684	0.847913		0.742455
1684	0.477422		1.00565			1684	1.98848		1.3901			1684	0.896876		0.785328
1684	0.479435		1.00989			1684	1.45374		1.01628			1684	0.910097		0.796904
1684	0.637592		1.34303			1684	1.35722		0.948802			1684	0.771343		0.675408
1684	0.638055		1.34401			1684	1.97667		1.38185			1684	1.12401		0.984208
1684	0.289699		0.610226			1684	1.69195		1.1828			1684	0.952789		0.834287
1684	0.664126		1.39892			1684	1.35663		0.948388			1684	1.1893		1.04139
1684	0.604544		1.27342			1684	3.02353		2.11368			1684	0.65154		0.570505
1684	0.556299		1.1718			1684	1.15212		0.805424			1684	1.18069		1.03384
1684	0.40468		0.852423			1684	1.74961		1.22312			1684	1.02736		0.899583
1684	0.638456		1.34485			1684	2.05458		1.43631			1684	1.30228		1.14031
1684	0.47615		1.00297			1684	1.13428		0.792951			1684	0.920138		0.805697
1684	0.682388		1.43739			1684	1.92029		1.34243			1684	0.997282		0.873246
1684	0.642182		1.3527			1684	1.6712		1.1683			1684	1.40911		1.23386
1684	0.528692		1.11364			1684	1.32408		0.925633			1684	0.99784		0.873734
1684	0.553629		1.16617			1684	1.66425		1.16344			1684	0.87198		0.763529
1684	0.566248		1.19275			1684	1.82924		1.27878			1684	1.39624		1.22258
1684	0.565964		1.19215			1684	1.14541		0.800734			1684	0.714941		0.626021
1684	0.624909		1.31632			1684	1.17283		0.819896			1684	0.818955		0.717099
1684	0.479918		1.0109			1684	1.7243		1.20542			1684	0.802858		0.703003
1684	0.558893		1.17726			1684	2.09456		1.46426			1684	0.774483		0.678157
1684	0.805183		1.69605			1684	1.84307		1.28845			1684	1.16837		1.02305
1684	0.692305		1.45828			1684	1.82712		1.2773			1684	1.2754		1.11677
1684	0.667852		1.40677			1684	2.29422		1.60384			1684	0.938793		0.822032
1684	0.673376		1.41841			1684	2.26949		1.58655			1684	1.28201		1.12256
1684	0.568184		1.19683			1684	1.94132		1.35713			1684	0.979194		0.857408
1684	0.613738		1.29279			1684	1.65987		1.16038			1684	1.21931		1.06766
1684	0.969936		2.04308			1684	2.49617		1.74502			1684	1.1961		1.04733
1684	0.660995		1.39233			1684	1.33567		0.933737			1684	1.2773		1.11843
1684	0.932837		1.96494			1684	1.36487		0.954154			1684	1.27042		1.11241
1684	0.541863		1.14139			1684	3.0019		2.09856			1684	1.55531		1.36187
1684	0.613096		1.29143			1684	2.42092		1.69241			1684	1.26236		1.10535
1684	0.989169		2.0836			1684	2.62209		1.83305			1684	1.26112		1.10427
1684	0.750314		1.58047			1684	1.21604		0.850105			1684	1.08641		0.951293
1684	0.65291		1.3753			1684	1.52413		1.06548			1684	1.47161		1.28858
1684	1.10475		2.32705			1684	1.43911		1.00605			1684	1.59209		1.39408
1684	0.8378		1.76475			1684	2.82049		1.97174			1684	1.67517		1.46683
1684	0.788312		1.66051			1684	1.11319		0.778204			1684	1.50227		1.31543
1684	0.619214		1.30432			1684	1.3542		0.946693			1684	1.25885		1.10228
1684	0.987201		2.07945			1684	1.15644		0.808442			1684	1.05248		0.921576
1684	0.627248		1.32124			1684	1.63086		1.1401			1684	1.06397		0.931637
1684	0.544929		1.14784			1684	1.38397		0.967505			1684	0.600055		0.525424
1684	0.869201		1.83089			1684	1.68618		1.17877			1684	1.01881		0.8921
1684	0.6995		1.47344			1684	1.40195		0.980071			1684	1.0795		0.945241
1684	0.729858		1.53738			1684	1.50421		1.05156			1684	0.652837		0.571641
1684	0.658864		1.38784			1684	1.49869		1.0477			1684	1.23348		1.08007
1684	0.599427		1.26264			1684	1.74356		1.21888			1684	1.03529		0.906525
1684	1.18821		2.50287			1684	1.34623		0.941121			1684	1.20939		1.05898
1684	0.661541		1.39348			1684	1.64819		1.15222			1684	1.07054		0.937391
1684	0.765428		1.61231			1684	1.30333		0.911127			1684	1.16815		1.02286
1684	0.962676		2.02779			1684	1.51204		1.05704			1684	0.930748		0.814987
1684	0.926809		1.95224			1684	1.50886		1.05481			1684	2.20795		1.93334
1684	0.547528		1.15332			1684	1.18432		0.827933			1684	1.92614		1.68658
1684	0.927232		1.95313			1684	1.35549		0.947595			1684	1.73045		1.51523
1684	0.760529		1.60199			1684	1.6246		1.13572			1684	1.36158		1.19223
1684	0.827298		1.74263			1684	1.44238		1.00833			1684	1.39798		1.22411
1684	0.715784		1.50774			1684	1.40621		0.983049			1684	1.49543		1.30944
1684	0.885933		1.86614			1684	1.40757		0.984004			1684	1.34607		1.17865
1684	0.681242		1.43498			1684	1.32108		0.923539			1684	0.904216		0.791755
1684	0.773107		1.62848			1684	1.5776		1.10287			1684	0.989101		0.866082
1684	0.618573		1.30297			1684	1.62214		1.134			1684	1.17215		1.02637
1684	0.683556		1.43985			1684	1.62425		1.13548			1684	1.53556		1.34458
1684	0.618138		1.30205			1684	1.42747		0.997916			1684	1.26713		1.10953
1684	0.292572		0.616278			1684	1.49988		1.04853			1684	1.19146		1.04327
1684	0.422304		0.889547			1684	1.52384		1.06528			1684	1.16919		1.02378
1684	0.571507		1.20383			1684	1.46492		1.02409			1684	1.16488		1.02
1684	0.515548		1.08596			1684	1.30017		0.908918			1684	1.62477		1.42269
1684	0.588508		1.23964			1684	1.50347		1.05104			1684	0.87559		0.76669
1684	0.486848		1.0255			1684	1.36975		0.95756			1684	1.01149		0.885685
1684	0.571516		1.20385			1684	1.4865		1.03918			1684	1.3869		1.2144
1684	0.30292		0.638075			1684	1.65351		1.15593			1684	1.384		1.21186
1684	1.01827		2.1449			1684	1.32922		0.929228			1684	1.08573		0.950693
1684	0.39083		0.823248			1684	1.93212		1.3507			1684	0.943397		0.826063
1684	0.413406		0.870804			1684	1.57364		1.10009			1684	1.29237		1.13163
1684	0.505999		1.06584			1684	1.2615		0.881889			1684	1.39355		1.22022
1684	0.3918		0.825292			1684	1.40623		0.983063			1684	1.33519		1.16913
1684	0.349461		0.73611			1684	1.52008		1.06266			1684	0.815957		0.714474
1684	0.353729		0.745099			1684	1.17531		0.82163			1684	0.871632		0.763224
1684	0.404333		0.851691			1684	1.49663		1.04626			1684	1.04403		0.91418
1684	0.527714		1.11158			1684	1.32437		0.925837			1684	0.925906		0.810748
1684	0.509132		1.07244			1684	1.81135		1.26628			1684	1.07323		0.939752
1684	0.275047		0.579362			1684	1.42281		0.994655			1684	0.911843		0.798433
1684	0.360306		0.758952			1684	1.51141		1.05659			1684	1.48683		1.30191
1684	0.36615		0.771262			1684	1.44749		1.01191			1684	1.05134		0.92058
1684	0.475936		1.00252			1684	1.35235		0.945401			1684	0.906997		0.79419
1684	0.438134		0.922891			1684	1.87335		1.30962			1684	1.21874		1.06716
1684	0.312078		0.657364			1684	2.19533		1.5347			1684	0.839423		0.73502
1684	0.461398		0.971895			1684	1.40773		0.984115			1684	1.35045		1.18248
1684	0.387279		0.815769			1684	1.16663		0.815562			1684	1.33113		1.16557
1684	0.770284		1.62253			1684	1.35939		0.950321			1684	0.938498		0.821773
1684	0.348454		0.733988			1684	2.2464		1.57041			1684	1.20264		1.05306
1684	0.721083		1.5189			1684	1.70569		1.19241			1684	0.817414		0.715749
1684	0.303227		0.638721			1684	1.98281		1.38614			1684	0.997662		0.873579
1684	0.306493		0.6456			1684	1.56013		1.09065			1684	1.53677		1.34564
1684	0.433582		0.913302			1684	1.27716		0.892835			1684	1.34672		1.17922
1684	0.645174		1.359			1684	1.88243		1.31596			1684	1.08528		0.950302
1684	0.270078		0.568895			1684	1.5867		1.10923			1684	1.12852		0.988163
1684	0.383834		0.808512			1684	1.36364		0.953293			1684	1.59498		1.39661
1684	0.646346		1.36147			1684	2.32358		1.62436			907	1.68232		1.47309	1.4024
1684	0.287516		0.605628			1684	1.6872		1.17949			907	1.69888		1.48758	n=200
1684	0.423324		0.891695			1684	1.62305		1.13464			907	1.41214		1.2365	emb=11
1684	0.334245		0.704057			1684	1.92428		1.34522			907	1.16369		1.01896
1684	0.316748		0.667201			1684	1.4246		0.995907			907	1.49249		1.30686
1684	0.454659		0.957698			1684	1.65292		1.15552			907	1.5012		1.31449
1684	0.416028		0.876327			1684	1.44046		1.00699			907	1.33304		1.16724
1684	0.485138		1.0219			1684	1.90589		1.33237			907	1.30523		1.14289
1684	0.592255		1.24753			1684	1.31296		0.917862			907	1.40546		1.23066
1684	0.292551		0.616233			1684	1.44021		1.00682			907	1.5103		1.32246
1684	0.32265		0.679634			1684	1.57298		1.09963			907	1.23565		1.08197
1684	0.330899		0.69701			1684	1.77192		1.23871			907	0.977852		0.856232
1684	0.576263		1.21385			1684	3.13154		2.18919			907	1.50374		1.31672
1684	0.29687		0.62533			1684	2.85708		1.99732			907	1.4678		1.28525
1684	0.465891		0.981358			1684	1.12196		0.784335			907	1.21792		1.06644
1684	0.409502		0.862579			1684	1.36697		0.955616			907	1.53599		1.34495
1684	0.338596		0.713222			1684	1.22526		0.856553			907	1.46418		1.28207
1684	0.401827		0.846413			1684	1.12324		0.785229			907	1.72827		1.51332
1684	0.489806		1.03173			1684	1.25825		0.879618			907	1.56789		1.37289
1684	0.412999		0.869945			1684	1.22417		0.855794			907	1.26246		1.10544
1684	0.443706		0.934627			1684	1.12738		0.788128			907	1.58416		1.38713
1684	0.508241		1.07056			1684	1.48808		1.04028			907	2.88428		2.52555
1684	0.467567		0.984889			1684	1.17563		0.821855			907	1.22996		1.07699
1684	0.410291		0.864242			1684	1.26795		0.886397			907	1.42546		1.24817
1684	0.462767		0.974778			1684	1.51193		1.05696			907	1.62484		1.42275
1684	0.423952		0.893017			1684	1.0297		0.719837			907	1.2814		1.12203
1684	0.449375		0.946568			1684	1.18638		0.829373			907	1.80109		1.57708
1684	0.459533		0.967966			1684	1.01014		0.706165			907	1.81819		1.59206
1684	0.450194		0.948294			1684	1.04459		0.730247			907	1.40239		1.22797
1684	0.397648		0.837611			1684	1.51675		1.06033			907	2.04821		1.79347
1684	0.392779		0.827353			1684	1.37197		0.959114			907	1.37624		1.20507
1684	0.399267		0.84102			1684	1.33721		0.934815			907	1.3092		1.14637
1684	0.459434		0.967758			1684	0.948931		0.663377			907	1.44938		1.26911
1684	0.387601		0.816447			1684	0.886926		0.62003			907	1.44896		1.26875
1684	0.445631		0.938681			1684	1.08655		0.759584			907	1.77775		1.55664
1684	0.460461		0.96992			1684	0.962768		0.67305			907	1.18599		1.03848
1684	0.431293		0.908481			1684	1.01514		0.709665			907	2.42108		2.11996
1684	0.60617		1.27684			1684	1.05001		0.734042			907	1.36467		1.19494
1684	0.41087		0.865461			1684	1.01753		0.71133			907	1.34822		1.18054
1684	0.397354		0.836992			1684	1.17942		0.824504			907	1.3892		1.21642
1684	0.655965		1.38173			1684	0.754373		0.527366			907	1.24306		1.08846
1684	0.351625		0.740667			1684	1.03167		0.721221			907	1.3813		1.2095
1684	0.327295		0.689418			1684	1.20037		0.83915			907	1.37819		1.20678
1684	0.315781		0.665165			1684	0.918672		0.642223			907	1.88622		1.65162
1684	0.496739		1.04634			1684	0.801129		0.560052			907	1.57409		1.37831
1684	0.437927		0.922454			1684	1.02		0.713057			907	1.45608		1.27498
1684	0.363097		0.764831			1684	0.65365		0.456953			907	1.32144		1.15708
1684	0.311693		0.656554			1684	1.15727		0.809025			907	1.29896		1.13741
1684	0.404189		0.851389			1684	1.07638		0.752477			907	1.51078		1.32288
1684	0.420587		0.885929			1684	1.08231		0.756618			907	1.69617		1.48521
1684	0.383379		0.807553			1684	0.962397		0.672791			907	1.33939		1.1728
1684	0.44214		0.931328			1684	0.86826		0.606981			907	1.38838		1.2157
1684	0.410609		0.864913			1684	1.10743		0.774179			907	1.736		1.52009
1684	0.489036		1.03011			1684	0.953714		0.666721			907	1.14608		1.00354
1684	0.383225		0.80723			1684	0.782233		0.546842			907	1.56012		1.36608
1684	0.420563		0.885878			1684	0.986977		0.689974			907	1.45964		1.2781
1684	0.367315		0.773717			1684	1.07269		0.749892			907	1.36709		1.19706
1684	0.591262		1.24544			1684	0.902055		0.630607			907	1.67651		1.468
1684	0.475644		1.0019			1684	0.990636		0.692532			907	0.916591		0.802591
1684	0.380917		0.802368			1684	1.22555		0.856757			907	1.70257		1.49082
1684	0.415558		0.875336			1684	0.880696		0.615675			907	2.39247		2.09491
1684	0.503691		1.06098			1684	0.669394		0.467959			907	1.64118		1.43706
1684	0.529651		1.11566			1684	0.97747		0.683328			907	2.2415		1.96272
1684	0.411494		0.866776			1684	1.0012		0.699918			907	1.65415		1.44842
1684	0.396427		0.835039			1684	1.09447		0.765123			907	1.85564		1.62484
1684	0.376097		0.792215			1684	0.961625		0.672251			907	1.74812		1.5307
1684	0.333718		0.702947			1684	1.12077		0.783505			907	1.93531		1.69461
1684	0.392106		0.825936			1684	0.711588		0.497456			907	1.90287		1.66621
1684	0.429657		0.905034			1684	1.12857		0.78896			907	1.7428		1.52604
1684	0.627059		1.32084			1684	0.816858		0.571048			907	1.89083		1.65566
1684	0.645204		1.35907			1684	1.47252		1.0294			907	1.64273		1.43842
1684	0.472728		0.995759			1684	1.1183		0.781776			907	1.91888		1.68022
1684	0.273062		0.575181			1684	0.955633		0.668062			907	1.72018		1.50624
1684	0.712847		1.50155			1684	1.29669		0.90649			907	1.54588		1.35361
1684	0.566976		1.19428			1684	1.26689		0.885657			907	1.67748		1.46884
1684	0.469846		0.989689			1684	1.02982		0.719926			907	1.52532		1.33561
1684	0.240486		0.506563			1684	0.886129		0.619473			907	1.87859		1.64494
1684	0.281165		0.592249			1684	0.911886		0.637479			907	1.73207		1.51665
1684	0.299566		0.63101			1684	0.956735		0.668833			907	1.7201		1.50616
1684	0.227316		0.47882			1684	1.08855		0.760983			907	2.29075		2.00584
1684	0.54223		1.14216			1684	1.34385		0.939454			907	1.64859		1.44355
1684	0.567721		1.19585			1684	0.858028		0.599828			907	1.79283		1.56985
1684	0.646113		1.36098			1684	1.23039		0.860142			907	1.92543		1.68596
1684	0.283159		0.596449			1684	0.860563		0.601601			907	2.26508		1.98337
1684	0.232088		0.488873			1684	0.562236		0.393047			907	2.61121		2.28644
1684	0.739373		1.55742			1684	1.0136		0.708584			907	1.51862		1.32975
1684	0.735598		1.54947			1684	0.937049		0.655071			907	1.30592		1.1435
1684	0.537668		1.13255			1684	1.02065		0.713515			907	1.29924		1.13765
1684	0.379781		0.799976			1684	0.782317		0.5469			907	1.57092		1.37554
1684	0.588791		1.24024			1684	1.14406		0.79979			907	1.49769		1.31141
1684	0.338495		0.713009			1684	0.817667		0.571613			907	2.07391		1.81597
1684	0.583045		1.22813			1684	0.992409		0.693771			907	3.18191		2.78616
1684	0.752675		1.58544			1684	0.929778		0.649987			907	1.46092		1.27922
1684	0.233205		0.491225			1684	0.906423		0.63366			907	2.20826		1.93361
1684	0.709654		1.49482			1684	1.17845		0.82383			907	1.83666		1.60823
1684	0.678226		1.42862			1684	0.616579		0.431037			907	1.46983		1.28702
1684	0.733776		1.54563			1684	1.20189		0.840212			907	1.37378		1.20292
1684	0.565887		1.19199			907	1.40026		0.97889	1.2071		907	1.90088		1.66446
1684	0.38529		0.811579			907	1.83167		1.28048	n=380		907	1.42804		1.25043
1684	0.6068		1.27817			907	1.83954		1.28598	emb=23		907	1.82423		1.59734
1684	0.68644		1.44593			907	1.8773		1.31238			907	0.918352		0.804133
1684	0.673995		1.41971			907	1.40729		0.983804			907	1.16141		1.01696
1684	0.983725		2.07213			907	1.90608		1.3325			907	1.49713		1.31093
1684	0.589606		1.24195			907	2.40433		1.68082			907	1.83736		1.60884
1684	0.794154		1.67281			907	1.96238		1.37186			907	0.884569		0.774552
1684	0.766216		1.61397			907	1.9589		1.36942			907	0.939114		0.822313
1684	0.724493		1.52608			907	1.64346		1.14891			907	1.7177		1.50407
1684	0.603323		1.27085			907	2.06001		1.44011			907	1.39176		1.21866
1684	0.805411		1.69653			907	1.51562		1.05954			907	1.5654		1.3707
1684	0.802397		1.69018			907	1.43761		1.005			907	1.64981		1.44461
1684	0.825408		1.73865			907	1.61231		1.12713			907	1.18831		1.04051
1684	0.988628		2.08246			907	1.45331		1.01598			907	1.15418		1.01063
1684	0.863192		1.81824			907	1.97336		1.37953			907	1.94821		1.7059
1684	0.600106		1.26407			907	1.52641		1.06708			907	1.67408		1.46587
1684	0.829893		1.7481			907	1.4517		1.01485			907	1.52648		1.33662
1684	0.899883		1.89552			907	1.14347		0.799378			907	1.53866		1.34729
1684	0.865883		1.82391			907	1.83162		1.28045			907	0.794257		0.695472
1684	0.703034		1.48088			907	1.68642		1.17894			907	1.49063		1.30523
1684	1.00778		2.1228			907	1.27259		0.889642			907	1.21563		1.06443
1684	0.76216		1.60542			907	1.98286		1.38617			907	1.24238		1.08786
1684	0.769986		1.62191			907	1.41204		0.987123			907	1.55177		1.35877
1684	0.277238		0.583977			907	1.52323		1.06486			907	1.65058		1.44529
1684	0.323762		0.681976			907	1.94597		1.36039			907	2.4684		2.16139
1684	0.288432		0.607556			907	1.61966		1.13227			907	1.63695		1.43335
1684	0.292175		0.61544			907	1.95216		1.36472			907	1.3593		1.19024
1684	0.285576		0.601541			907	1.58484		1.10793			907	1.61816		1.4169
1684	0.322356		0.679015			907	1.5293		1.0691			907	1.15683		1.01295
1684	0.293468		0.618165			907	1.32575		0.926802			907	1.86415		1.6323
1684	0.324652		0.683852			907	1.43571		1.00367			907	1.49589		1.30984
1684	0.516136		1.08719			907	1.63227		1.14109			907	1.54126		1.34957
1684	0.802752		1.69093			907	1.73959		1.21611			907	1.15745		1.01349
1684	0.762696		1.60655			907	1.70278		1.19037			907	1.20422		1.05445
1684	0.794529		1.67361			907	1.66951		1.16712			907	1.64223		1.43798
1684	0.580657		1.2231			907	2.06782		1.44557			907	1.61833		1.41705
1684	0.691377		1.45633			907	1.55214		1.08506			907	1.42914		1.25139
1684	0.782601		1.64848			907	1.95634		1.36763			907	1.44159		1.2623
1684	0.52695		1.10997			907	1.49839		1.04749			907	1.43317		1.25492
1684	0.535826		1.12867			907	1.46786		1.02615			907	1.90684		1.66968
1684	0.444087		0.935429			907	1.69177		1.18268			907	1.57697		1.38084
1684	0.518408		1.09198			907	1.73433		1.21243			907	1.13107		0.990395
1684	0.574963		1.21111			907	1.53081		1.07016			907	1.71467		1.50141
1684	0.532489		1.12164			907	1.83371		1.28191			907	1.57307		1.37742
1684	0.774063		1.6305			907	1.47942		1.03423			907	1.5861		1.38883
1684	0.458053		0.964848			907	1.55246		1.08529			907	1.67804		1.46934
1684	0.523042		1.10174			907	1.60382		1.1212			907	1.23146		1.0783
1684	0.491545		1.0354			907	2.25261		1.57475			907	1.4818		1.2975
1684	0.524683		1.1052			907	1.66667		1.16513			907	1.43293		1.25471
1684	0.771321		1.62472			907	1.24711		0.871825			907	1.17002		1.0245
1684	0.790098		1.66427			907	1.67142		1.16845			907	1.39864		1.22469
1684	0.487468		1.02681			907	1.90093		1.3289			907	1.59452		1.39621
1684	0.488844		1.02971			907	2.59941		1.81719			907	2.08306		1.82398
1684	0.790837		1.66583			907	2.21462		1.54819			907	1.63766		1.43398
1684	0.66104		1.39242			907	2.23627		1.56333			907	1.78668		1.56446
1684	0.537306		1.13179			907	2.66828		1.86534			907	1.51446		1.3261
1684	0.543833		1.14554			907	2.11772		1.48045			907	1.67269		1.46465
1684	0.491835		1.03601			907	2.42794		1.69732			907	1.82733		1.60006
1684	0.611295		1.28764			907	1.82618		1.27664			907	1.12386		0.984078
1684	0.566556		1.1934			907	2.09788		1.46658			907	2.31062		2.02324
1684	0.67254		1.41665			907	1.87008		1.30733			907	1.8855		1.65099
1684	0.782434		1.64813			907	1.91339		1.33761			907	1.24292		1.08834
1684	0.57896		1.21953			907	2.29253		1.60265			907	1.59522		1.39682
1684	0.468985		0.987876			907	2.27764		1.59225			907	2.24125		1.9625
1684	0.563389		1.18673			907	2.24631		1.57035			907	2.18045		1.90926
1684	0.476026		1.00271			907	1.96069		1.37067			907	1.76614		1.54648
1684	0.691572		1.45673			907	1.52426		1.06557			907	1.96112		1.71721
1684	0.466677		0.983015			907	2.64952		1.85222			907	1.6113		1.41089
1684	0.858783		1.80895			907	2.20107		1.53872			907	2.37196		2.07695
1684	0.600352		1.26459			907	2.13664		1.49368			907	1.92862		1.68875
1684	0.629911		1.32685			907	2.26049		1.58026			907	2.00935		1.75944
1684	0.411696		0.867202			907	2.0225		1.41388			907	1.93282		1.69243
1684	0.659124		1.38839			907	1.85107		1.29404			907	1.96781		1.72307
1684	0.926607		1.95182			907	2.22466		1.55521			907	1.5819		1.38515
1684	0.558872		1.17721			907	2.07097		1.44777			907	1.78331		1.56151
1684	0.84719		1.78453			907	2.31475		1.61819			907	1.88908		1.65413
1684	0.572699		1.20634			907	2.23369		1.56152			907	1.77228		1.55185
1684	0.686041		1.44509			907	1.79123		1.25221			907	1.91021		1.67263
1684	0.50129		1.05592			907	1.79074		1.25187			907	2.09689		1.83609
1684	0.695015		1.46399			907	2.25597		1.5771			907	1.4997		1.31318
1684	1.00053		2.10753			907	1.49504		1.04515			907	2.03014		1.77764
1684	0.851717		1.79407			907	2.14302		1.49814			907	1.88318		1.64896
1684	0.60357		1.27137			907	1.8982		1.32699			907	1.33251		1.16678
1684	0.545253		1.14853			907	2.05132		1.43404			907	1.31923		1.15515
1684	0.705346		1.48575			907	1.75387		1.22609			907	1.70768		1.49529
1684	1.04772		2.20693			907	2.07877		1.45322			907	1.45414		1.27329
1684	0.567122		1.19459			907	1.97051		1.37754			907	1.69083		1.48054
1684	0.917719		1.93309			907	2.11494		1.47851			907	0.896789		0.785252
1684	0.87059		1.83382			907	2.56527		1.79332			907	1.82133		1.5948
1684	0.932727		1.96471			907	1.88071		1.31477			907	1.97162		1.7264
1684	0.644568		1.35773			907	2.21538		1.54872			907	1.52314		1.3337
1684	0.597872		1.25936			907	1.87747		1.3125			907	1.32203		1.1576
1684	1.01869		2.14578			907	1.4017		0.979895			907	1.47328		1.29004
1684	0.627906		1.32263			907	2.78735		1.94857			907	1.79027		1.56761
1684	0.68719		1.44751			907	2.69044		1.88083			907	1.42837		1.25072
1684	0.424721		0.894637			907	1.80981		1.2652			907	1.46622		1.28386
1684	0.701526		1.4777			907	1.6294		1.13908			907	1.42904		1.25131
1684	0.609092		1.283			907	1.78232		1.24598			907	1.45602		1.27493
1684	0.480864		1.0129			907	1.29536		0.905561			907	1.46791		1.28534
1684	0.901816		1.8996			907	2.39001		1.6708			907	1.22197		1.06999
1684	0.597213		1.25798			907	2.75816		1.92817			907	1.45709		1.27587
1684	0.604205		1.2727			907	2.03723		1.42419			907	1.38556		1.21323
1684	0.580247		1.22224			907	2.31879		1.62101			WT	1.28222	1.14204	1.12274	1
1684	1.1493		2.42091			907	1.98543		1.38797			WT	1.28774		1.12758	n = 572
1684	0.803602		1.69272			907	2.58296		1.80569			WT	1.18314		1.03599	emb=25
1684	0.536443		1.12997			907	2.00682		1.40293			WT	1.37297		1.2022
1684	0.398349		0.839087			907	1.74785		1.22188			WT	1.2772		1.11835
1684	0.428196		0.901956			907	2.23189		1.56027			WT	1.10868		0.970791
1684	0.436026		0.91845			907	1.95882		1.36937			WT	1.27535		1.11673
1684	0.397598		0.837505			907	1.753		1.22548			WT	1.28256		1.12305
1684	0.421279		0.887387			907	1.88123		1.31512			WT	1.18865		1.04081
1684	0.308797		0.650454			907	2.42772		1.69717			WT	1.10548		0.967988
1684	0.447159		0.941901			907	2.05233		1.43474			WT	1.04447		0.914564
1684	0.398326		0.839038			907	1.33706		0.93471			WT	1.17998		1.03322
1684	0.345838		0.728477			907	1.63424		1.14246			WT	1.12242		0.982824
1684	0.384645		0.810222			907	1.77217		1.23889			WT	1.20046		1.05115
1684	0.402945		0.848768			907	1.24843		0.872748			WT	1.17192		1.02616
1684	0.40102		0.844713			907	2.31575		1.61889			WT	0.892239		0.781267
1684	0.381887		0.804412			907	2.26457		1.58311			WT	1.35662		1.18789
1684	0.449122		0.946036			907	1.9062		1.33258			WT	1.19827		1.04924
1684	0.399678		0.841886			907	2.35113		1.64362			WT	1.06604		0.933456
1684	0.419678		0.884014			907	2.29108		1.60165			WT	0.663796		0.581237
1684	0.74996		1.57972			907	2.09338		1.46343			WT	0.901839		0.789674
1684	0.377607		0.795396			907	2.11567		1.47902			WT	1.04424		0.914363
1684	0.651946		1.37327			907	1.86268		1.30216			WT	1.11735		0.978378
1684	0.437223		0.920973			907	2.17565		1.52095			WT	1.16598		1.02096
1684	0.438391		0.923432			907	1.72975		1.20923			WT	1.10352		0.966273
1684	0.43788		0.922356			907	2.47847		1.73264			WT	0.920495		0.806009
1684	0.376798		0.793692			907	1.88177		1.3155			WT	1.31344		1.15008
1684	0.434984		0.916254			907	2.76477		1.93279			WT	1.42827		1.25063
1684	0.497498		1.04794			907	1.17964		0.824659			WT	1.2937		1.1328
1684	0.319141		0.672241			907	1.64526		1.15016			WT	1.30111		1.13929
1684	0.43339		0.912897			907	2.33755		1.63413			WT	0.932627		0.816633
1684	0.383015		0.806788			907	2.82025		1.97158			WT	1.43883		1.25987
1684	0.325263		0.685137			907	1.60043		1.11883			WT	1.32068		1.15642
1684	0.359621		0.757511			907	1.29367		0.904373			WT	1.12325		0.98355
1684	0.375106		0.790129			907	2.10692		1.4729			WT	1.63278		1.4297
1684	0.434289		0.914791			907	1.3191		0.922152			WT	1.43159		1.25354
1684	0.46353		0.976386			907	1.62035		1.13275			WT	1.10933		0.971358
1684	0.424667		0.894523			907	1.04709		0.731995			WT	1.77205		1.55165
1684	0.433685		0.91352			907	1.06551		0.744876			WT	1.49631		1.31021
1684	0.430254		0.906293			907	1.53102		1.0703			WT	1.57233		1.37677
1684	0.418453		0.881434			907	1.54754		1.08185			WT	1.22816		1.07541
1684	0.346427		0.729718			907	1.3738		0.960396			WT	1.0797		0.945415
1684	0.433561		0.913259			907	1.63034		1.13974			WT	1.30673		1.1442
1684	0.432465		0.910949			907	1.23971		0.866655			WT	1.30211		1.14016
1684	0.415177		0.874534			907	1.42133		0.993623			WT	0.868442		0.760431
1684	0.488882		1.02979			907	1.56356		1.09305			WT	1.5007		1.31405
1684	0.553317		1.16551			907	1.65006		1.15352			WT	1.08595		0.950889
1684	0.352045		0.741552			907	1.61417		1.12843			WT	1.28193		1.12249
1684	0.457641		0.96398			907	1.12029		0.78317			WT	1.04305		0.913322
1684	0.435659		0.917677			907	0.930621		0.650577			WT	0.868305		0.76031
1684	0.431314		0.908526			907	1.35623		0.948111			WT	0.753523		0.659805
1684	0.267793		0.564081			907	0.975342		0.68184			WT	0.596971		0.522723
1684	0.412047		0.867941			907	1.57605		1.10178			WT	0.803815		0.703841
1684	0.341195		0.718696			907	1.0579		0.739558			WT	0.636351		0.557205
1684	0.37123		0.781963			907	1.5966		1.11615			WT	0.782536		0.685209
1684	0.450178		0.948261			907	1.40801		0.984308			WT	0.753387		0.659685
1684	0.387276		0.815764			907	1.21388		0.848594			WT	0.957887		0.83875
1684	0.411454		0.86669			907	1.25063		0.874286			WT	1.03197		0.903624
1684	0.339414		0.714945			907	1.34644		0.941266			WT	0.557832		0.488452
1684	0.43953		0.925831			907	1.39085		0.97231			WT	0.630713		0.552269
1684	0.486323		1.0244			907	1.32669		0.927462			WT	0.903869		0.791451
1684	0.470165		0.990361			907	1.48981		1.04149			WT	0.750033		0.656749
1684	0.377104		0.794337			907	1.55395		1.08634			WT	0.717417		0.628189
907	1.26487		2.66434	2.27748		907	1.37527		0.96142			WT	0.775064		0.678666
907	0.856442		1.80402	198, n=13		907	1.78163		1.2455			WT	1.0136		0.887534
907	0.880796		1.85532			907	1.55793		1.08912			WT	1.07532		0.941582
907	0.670504		1.41236			907	1.57047		1.09788			WT	0.767332		0.671896
907	1.18937		2.50531			907	1.23203		0.861286			WT	0.864369		0.756864
907	0.754024		1.58829			907	1.20995		0.845846			WT	0.711688		0.623172
907	1.06991		2.25368			907	1.50115		1.04942			WT	0.746199		0.653392
907	0.927929		1.9546			907	1.41598		0.989878			WT	0.789543		0.691344
907	1.04836		2.20828			907	1.44885		1.01286			WT	0.891201		0.780358
907	1.08868		2.29322			907	1.58624		1.10891			WT	0.723332		0.633368
907	0.955272		2.0122			907	1.31572		0.919793			WT	1.0231		0.895856
907	0.932051		1.96328			907	1.56409		1.09342			WT	0.746746		0.65387
907	0.815881		1.71858			907	1.49802		1.04723			WT	0.764439		0.669363
907	0.84468		1.77924			907	1.40988		0.985619			WT	0.713082		0.624393
907	0.441252		0.929459			907	1.60139		1.1195			WT	1.05454		0.923384
907	0.57409		1.20927			907	1.34119		0.937594			WT	1.23133		1.07818
907	0.301986		0.636106			907	1.78587		1.24846			WT	1.4928		1.30713
907	0.871311		1.83534			907	2.08993		1.46102			WT	1.16194		1.01742
907	0.457163		0.962974			907	1.59439		1.1146			WT	1.22562		1.07319
907	0.715729		1.50762			907	1.22987		0.859776			WT	1.43727		1.25851
907	0.550823		1.16026			907	1.44834		1.0125			WT	0.76954		0.673829
907	0.955869		2.01345			907	1.54348		1.07901			WT	0.989779		0.866676
907	0.432127		0.910237			907	1.15335		0.806279			WT	1.60781		1.40784
907	0.452088		0.952283			907	1.44694		1.01153			WT	1.33144		1.16584
907	0.52782		1.11181			907	1.53235		1.07123			WT	1.39664		1.22293
907	0.433826		0.913816			907	1.24634		0.871289			WT	1.4975		1.31125
907	0.481211		1.01363			907	1.93437		1.35228			WT	1.77056		1.55035
907	0.286833		0.604189			907	1.07277		0.749948			WT	1.18026		1.03347
907	0.614693		1.2948			907	1.96955		1.37687			WT	1.35522		1.18666
907	0.636542		1.34082			907	1.9276		1.34754			WT	0.978106		0.856455
907	0.460779		0.970591			907	1.73947		1.21603			WT	0.984001		0.861617
907	1.74797		3.68193			907	1.12409		0.785826			WT	0.953895		0.835255
907	1.33608		2.81432			907	1.17875		0.82404			WT	0.762586		0.66774
907	1.57262		3.31258			907	1.40965		0.985457			WT	1.25155		1.09589
907	2.28351		4.81001			907	2.01144		1.40615			WT	0.987569		0.864741
907	1.67686		3.53216			907	1.59458		1.11473			WT	1.24458		1.08979
907	1.45496		3.06474			907	2.00571		1.40215			WT	1.32632		1.16136
907	1.06117		2.23526			907	1.68449		1.17759			WT	0.973831		0.852712
907	1.04736		2.20617			907	2.29168		1.60206			WT	1.09856		0.96193
907	2.40709		5.07033			907	1.45382		1.01633			WT	0.944092		0.826672
907	1.55935		3.28463			907	1.68615		1.17875			WT	1.13941		0.997698
907	1.42708		3.00602			907	1.91995		1.3422			WT	0.998641		0.874436
907	1.29633		2.7306			907	1.41618		0.990019			WT	1.1641		1.01932
907	2.68204		5.64948			907	1.63026		1.13968			WT	1.08083		0.946404
907	1.89192		3.98515			907	1.63804		1.14512			WT	1.31016		1.14721
907	1.4954		3.14993			907	2.17993		1.52394			WT	0.914373		0.800649
907	1.13487		2.39049			907	1.80989		1.26525			WT	0.903394		0.791035
907	1.09371		2.30379			907	1.86293		1.30234			WT	1.37692		1.20566
907	1.48372		3.12533			907	1.77308		1.23952			WT	1.20403		1.05428
907	1.11145		2.34117			907	1.56425		1.09353			WT	1.17276		1.0269
907	1.0796		2.27408			907	1.73196		1.21077			WT	1.19032		1.04227
907	1.5001		3.15983			907	1.73721		1.21445			WT	0.959321		0.840006
907	1.33322		2.80832			907	1.7035		1.19088			WT	1.16562		1.02065
907	1.36259		2.87017			907	1.76884		1.23656			WT	1.16503		1.02013
907	1.15718		2.43751			907	2.1912		1.53182			WT	0.966062		0.845909
907	1.176		2.47715			907	1.84477		1.28964			WT	0.963712		0.843851
907	1.21487		2.55901			907	1.45896		1.01993			WT	1.2775		1.11861
907	0.891833		1.87857			907	1.51611		1.05988			WT	1.3523		1.18411
907	0.456506		0.961589			907	2.31145		1.61589			WT	1.0744		0.940771
907	1.52348		3.20907			907	1.20699		0.843778			WT	1.77838		1.5572
907	1.78325		3.75626			907	1.32397		0.925558			WT	2.08949		1.82961
907	0.666964		1.4049			907	0.9705		0.678455			WT	0.798529		0.699212
907	1.62693		3.42699			907	1.09931		0.768506			WT	2.19889		1.9254
907	0.755857		1.59215			907	1.08225		0.756576			WT	1.80152		1.57746
907	1.0998		2.31662			907	2.75858		1.92847			WT	2.12401		1.85984
907	0.896112		1.88758			907	1.26976		0.887658			WT	0.75044		0.657105
907	0.793639		1.67173			907	1.1637		0.813517			WT	1.98332		1.73664
907	0.74275		1.56454			907	3.27955		2.29266			WT	1.77585		1.55498
907	0.745224		1.56975			907	3.28252		2.29474			WT	1.61146		1.41103
907	1.27862		2.69329			907	0.814288		0.569251			WT	1.49848		1.31211
907	2.30819		4.86199			907	0.98554		0.688969			WT	0.904375		0.791894
907	2.03361		4.28362			907	0.754911		0.527742			WT	1.44116		1.26191
907	0.852153		1.79499			907	1.97325		1.37946			WT	1.62766		1.42522
907	0.918186		1.93408			907	1.75197		1.22476			WT	1.52297		1.33355
907	1.14327		2.40819			907	1.57787		1.10305			WT	1.13588		0.994606
907	1.03801		2.18649			907	2.25691		1.57775			WT	1.81542		1.58963
907	1.57984		3.32778			907	1.7061		1.19269			WT	1.2898		1.12939
907	1.33155		2.80479			907	2.0562		1.43745			WT	1.19448		1.04592
907	1.10733		2.33249			907	2.49857		1.74669			WT	1.66577		1.4586
907	0.949163		1.99933			907	1.75525		1.22706			WT	1.29709		1.13576
907	1.07903		2.27287			907	2.22323		1.55421			WT	1.70761		1.49523
907	0.98449		2.07374			907	1.60061		1.11895			WT	1.49526		1.30929
907	1.45351		3.06169			907	1.97791		1.38271			WT	1.56715		1.37224
907	1.40861		2.96711			907	1.72267		1.20428			WT	1.66483		1.45777
907	1.20743		2.54335			907	1.60208		1.11998			WT	1.73336		1.51778
907	1.31134		2.76223			907	1.83359		1.28183			WT	1.95803		1.7145
907	1.14282		2.40726			907	1.89461		1.32448			WT	1.72069		1.50668
907	1.23783		2.60738			907	2.54984		1.78254			WT	1.54448		1.35239
907	1.2573		2.6484			907	2.01535		1.40889			WT	1.77555		1.55472
907	1.52294		3.20795			907	1.91683		1.34001			WT	1.81398		1.58837
907	1.03416		2.17837			907	2.03919		1.42556			WT	1.89047		1.65534
907	1.00407		2.11498			907	2.94937		2.06184			WT	1.57274		1.37713
907	1.50848		3.17748			907	1.39903		0.978028			WT	1.86621		1.6341
907	1.35879		2.86217			907	1.60395		1.12129			WT	2.59302		2.27051
907	1.42858		3.00919			907	1.89607		1.3255			WT	1.7424		1.52569
907	1.53236		3.22779			907	1.68848		1.18038			WT	1.59054		1.39272
907	1.65114		3.47797			907	2.25813		1.57861			WT	1.24739		1.09225
907	1.16371		2.45125			907	1.69794		1.18699			WT	2.22286		1.9464
907	2.20257		4.63952			907	1.5455		1.08043			WT	1.54378		1.35178
907	1.77525		3.73941			907	1.87773		1.31268			WT	1.57939		1.38296
907	1.81684		3.82701			907	1.38043		0.965031			WT	1.96372		1.71948
907	1.82336		3.84075			907	2.22766		1.55731			WT	1.80818		1.58329
907	1.62633		3.42571			907	2.01361		1.40767			WT	1.58914		1.3915
907	1.8103		3.81323			907	1.47353		1.03011			WT	1.63575		1.4323
907	1.9374		4.08096			907	2.13754		1.49431			WT	1.74764		1.53028
907	1.87988		3.95981			907	1.64424		1.14945			WT	1.85527		1.62453
907	1.6826		3.54425			907	1.57574		1.10157			WT	1.30327		1.14117
907	1.76317		3.71396			907	1.97196		1.37855			WT	1.69396		1.48328
907	1.99838		4.20941			907	2.19128		1.53188			WT	1.65258		1.44704
907	1.80896		3.81041			907	1.66328		1.16277			WT	1.6333		1.43016
907	1.60241		3.37533			907	2.27686		1.5917			WT	1.5567		1.36309
907	1.67345		3.52497			907	2.17695		1.52186			WT	1.32117		1.15685
907	1.94359		4.09401			907	2.40656		1.68237			WT	1.96986		1.72486
907	1.94742		4.10207			907	2.28016		1.59401			WT	1.91306		1.67512
907	1.85402		3.90534			907	2.5507		1.78314			WT	1.46726		1.28477
907	2.029		4.27391			907	2.26569		1.5839			WT	1.35407		1.18566
907	1.6602		3.49708			907	1.73366		1.21196			WT	1.57356		1.37785
907	1.00064		2.10776			907	1.42148		0.993723			WT	1.44637		1.26648
907	0.86553		1.82316			907	1.64256		1.14827			WT	1.40264		1.22818
907	1.28125		2.69883			907	1.78523		1.24802			WT	1.92295		1.68378
907	0.853864		1.79859			907	1.87098		1.30796			WT	1.31692		1.15313
907	0.811225		1.70877			907	2.61368		1.82717			WT	1.69672		1.48569
907	1.01633		2.14081			907	1.63535		1.14324			WT	1.68393		1.4745
907	0.841504		1.77255			907	2.30197		1.60926			WT	1.61754		1.41636
907	0.974101		2.05186			907	2.19051		1.53133			WT	0.967768		0.847403
907	1.12407		2.36775			907	2.42704		1.69669			WT	1.17403		1.02801
907	1.12336		2.36626			907	1.97276		1.37911			WT	1.25724		1.10088
907	1.01747		2.14321			907	1.75196		1.22476			WT	1.94158		1.7001
907	0.947337		1.99548			907	2.44821		1.71149			WT	1.64066		1.4366
907	0.788919		1.66179			907	1.53329		1.07189			WT	1.49242		1.3068
907	0.992542		2.0907			907	1.78624		1.24872			WT	1.23073		1.07766
907	0.856622		1.8044			907	2.05626		1.43749			WT	1.10577		0.968244
907	0.862981		1.81779			907	2.25012		1.57301			WT	1.41079		1.23532
907	0.967639		2.03825			907	2.07525		1.45076			WT	1.04749		0.917208
907	0.943345		1.98707			907	2.1084		1.47394			WT	0.750254		0.656942
907	0.904457		1.90516			907	1.45151		1.01472			WT	1.30805		1.14536
907	0.777377		1.63748			907	1.70159		1.18954			WT	1.23242		1.07914
907	1.23079		2.59255			907	1.33605		0.934002			WT	1.07592		0.9421
907	1.02946		2.16846			907	2.27001		1.58691			WT	1.03837		0.909228
907	0.912542		1.92219			907	1.56534		1.0943			WT	1.57348		1.37778
907	0.900667		1.89718			907	2.68423		1.87649			WT	0.980084		0.858187
907	1.03682		2.18397			907	1.57824		1.10332			WT	1.38055		1.20885
907	0.847793		1.7858			907	2.90754		2.0326			WT	1.28843		1.12819
907	0.721777		1.52036			907	1.13085		0.790554			WT	1.17034		1.02478
907	1.06576		2.24492			907	1.3439		0.939491			WT	1.59889		1.40003
907	0.932333		1.96388			907	1.60302		1.12064			WT	1.27241		1.11415
907	0.876735		1.84676			907	1.43285		1.00168			WT	1.39835		1.22443
907	0.863159		1.81817			907	1.13484		0.793342			WT	1.0631		0.93088
907	0.586999		1.23646			907	1.17809		0.823578			WT	1.61872		1.4174
907	0.356786		0.751539			907	1.45706		1.0186			WT	0.980318		0.858392
907	0.321516		0.677245			907	1.19846		0.837819			WT	1.15538		1.01168
907	0.689149		1.45163			907	0.883839		0.617873			WT	1.47509		1.29163
907	0.596086		1.2556			907	1.41834		0.991534			WT	1.08971		0.95418
907	0.343102		0.722714			907	0.949758		0.663955			WT	1.12178		0.982259
907	0.522318		1.10022			907	1.62091		1.13314			WT	1.2985		1.137
907	0.565779		1.19176			907	1.09898		0.768275			WT	1.17126		1.02559
907	0.372361		0.784346			907	1.56397		1.09334			WT	1.24844		1.09317
907	0.902946		1.90198			907	1.09414		0.764891			WT	0.924476		0.809495
907	0.780035		1.64307			907	1.22355		0.855359			WT	1.52291		1.3335
907	0.508178		1.07043			907	0.925391		0.646921			WT	1.2178		1.06634
907	0.841172		1.77186			907	1.14146		0.797971			WT	1.53525		1.3443
907	1.08154		2.27818			907	1.46003		1.02067			WT	1.58128		1.38461
907	0.680018		1.4324			907	2.05518		1.43673			WT	1.18172		1.03474
907	0.735534		1.54934			907	1.68627		1.17883			WT	1.09489		0.95871
907	0.871231		1.83517			907	1.51573		1.05961			WT	1.19015		1.04213
907	0.74582		1.571			907	1.36825		0.956511			WT	1.43843		1.25952
907	1.00745		2.1221			907	1.80144		1.25935			WT	1.21461		1.06355
907	0.786725		1.65717			907	1.14537		0.800705			WT	1.09481		0.958645
907	0.724746		1.52661			907	2.05894		1.43936			WT	1.45614		1.27503
907	0.880367		1.85442			907	1.30307		0.910948			WT	1.54966		1.35692
907	1.12526		2.37025			907	1.25715		0.878849			WT	1.1093		0.971333
907	1.16293		2.44961			907	1.29413		0.904695			WT	1.16347		1.01876
907	1.061		2.2349			907	2.30324		1.61014			WT	0.944749		0.827246
907	0.89567		1.88665			907	1.68996		1.18141			WT	1.10611		0.968543
907	0.60809		1.28089			907	1.83043		1.27961			WT	1.13684		0.995443
907	0.836158		1.76129			907	1.45143		1.01467			WT	1.23382		1.08037
907	0.909932		1.91669			907	1.3628		0.952703			WT	1.02213		0.895003
907	1.65276		3.48139			907	1.42484		0.996076			WT	0.987988		0.865108
907	0.988259		2.08168			907	1.58999		1.11152			WT	0.962607		0.842884
907	0.913988		1.92524			907	1.27031		0.888048			WT	1.14425		1.00193
907	0.701063		1.47673			907	1.92314		1.34442			WT	1.21469		1.06362
907	0.699488		1.47341			907	1.26126		0.881721			WT	0.70349		0.615994
907	0.999239		2.10481			907	1.9718		1.37844			WT	1.07195		0.938626
907	0.758795		1.59833			907	2.07172		1.4483			WT	1.06074		0.928811
907	0.737433		1.55334			907	1.88176		1.3155			WT	1.16988		1.02437
907	2.06053		4.34032			907	1.74768		1.22176			WT	1.01022		0.884574
907	0.982962		2.07052			907	1.21703		0.850801			WT	0.881233		0.771631
907	0.931037		1.96115			907	1.64109		1.14725			WT	1.00684		0.881616
907	0.474399		0.999279			907	1.76288		1.23239			WT	0.899356		0.7875
907	0.67478		1.42136			907	1.3061		0.913068			WT	0.865356		0.757728
907	0.545553		1.14916			907	0.947122		0.662112			WT	1.07411		0.940517
907	0.528687		1.11363			907	1.55133		1.0845			WT	0.904237		0.791773
907	0.492729		1.03789			907	1.41535		0.989439			WT	1.12987		0.989341
907	0.467642		0.985046			907	1.23074		0.860382			WT	1.12426		0.984429
907	0.740371		1.55953			907	1.57873		1.10366			WT	1.0654		0.932891
907	0.590717		1.24429			907	1.29006		0.901853			WT	0.949142		0.831094
907	0.83371		1.75614			907	1.40088		0.979326			WT	1.1056		0.968091
907	0.714469		1.50497			907	1.27647		0.892356			WT	1.47895		1.29501
WT	0.898979		1.89362	1		907	1.18648		0.829444			WT	1.16475		1.01988
WT	1.10138		2.31997	229, n=12		907	1.30603		0.913014			WT	0.818655		0.716835
WT	1.07362		2.26148			907	1.0835		0.75745			WT	1.085		0.950057
WT	1.10223		2.32175			907	1.13493		0.793406			WT	1.34318		1.17612
WT	1.06639		2.24625			907	1.16919		0.817356			WT	1.16403		1.01926
WT	1.18227		2.49035			907	1.42123		0.993551			WT	1.46066		1.27899
WT	1.06831		2.2503			907	1.184		0.827712			WT	1.35413		1.18571
WT	0.986096		2.07712			907	1.16045		0.811246			WT	1.91276		1.67486
WT	1.03671		2.18374			907	1.12587		0.787072			WT	2.35997		2.06645
WT	0.974144		2.05195			907	1.15691		0.808767			WT	1.28556		1.12567
WT	1.22311		2.57638			907	1.12535		0.78671			WT	1.19036		1.04231
WT	1.03888		2.18831			907	1.14438		0.800012			WT	1.58626		1.38897
WT	1.05378		2.2197			907	1.52188		1.06392			WT	1.29654		1.13528
WT	1.06317		2.23948			907	1.02692		0.7179			WT	1.93356		1.69308
WT	0.968586		2.04024			907	1.26721		0.88588			WT	1.1962		1.04742
WT	1.30098		2.7404			907	1.53707		1.07453			WT	1.49667		1.31052
WT	0.302149		0.63645			WT	2.49917	1.43046	1.74711	1		WT	1.85302		1.62255
WT	0.413805		0.871643			WT	2.4153		1.68848	n=318		WT	1.4442		1.26458
WT	0.284865		0.600043			WT	0.768176		0.537015	emb=21		WT	1.18167		1.0347
WT	0.274472		0.578152			WT	2.75269		1.92435			WT	1.16609		1.02106
WT	0.312052		0.65731			WT	2.47443		1.72982			WT	1.18754		1.03984
WT	0.389592		0.820641			WT	2.4385		1.7047			WT	1.19316		1.04477
WT	0.337454		0.710817			WT	2.57328		1.79893			WT	1.41472		1.23877
WT	0.315718		0.665032			WT	2.30993		1.61482			WT	1.10193		0.96488
WT	0.41239		0.868662			WT	2.60014		1.8177			WT	1.14143		0.999466
WT	0.33448		0.704553			WT	2.19605		1.53521			WT	1.04256		0.912894
WT	0.239905		0.50534			WT	2.10075		1.46859			WT	1.263		1.10592
WT	0.271406		0.571692			WT	2.22221		1.5535			WT	1.24934		1.09395
WT	0.552767		1.16435			WT	1.83567		1.28328			WT	1.12678		0.986638
WT	0.471398		0.992959			WT	2.3719		1.65814			WT	0.944998		0.827465
WT	0.46814		0.986095			WT	2.5142		1.75762			WT	1.35388		1.1855
WT	0.442092		0.931228			WT	2.64789		1.85108			WT	1.00588		0.880772
WT	0.854794		1.80055			WT	2.49462		1.74393			WT	1.3048		1.14251
WT	0.488892		1.02981			WT	1.61987		1.13242			WT	1.21719		1.06581
WT	0.781237		1.64561			WT	1.83798		1.28489			WT	1.27735		1.11848
WT	0.655935		1.38167			WT	1.33099		0.930467			WT	1.17942		1.03273
WT	0.57747		1.21639			WT	1.48395		1.0374			WT	2.26154		1.98027
WT	0.659128		1.3884			WT	0.814092		0.569114			WT	2.46493		2.15836
WT	0.534765		1.12644			WT	1.80245		1.26005			WT	2.22435		1.9477
WT	0.320946		0.676044			WT	1.09166		0.763154			WT	1.9114		1.67367
WT	0.357062		0.752119			WT	1.16997		0.817901			WT	2.20229		1.92838
WT	0.534632		1.12616			WT	2.18949		1.53063			WT	1.79375		1.57065
WT	0.457637		0.963971			WT	1.01306		0.708211			WT	1.57337		1.37768
WT	1.09125		2.29863			WT	2.30568		1.61185			WT	2.56332		2.24451
WT	0.54869		1.15577			WT	1.93964		1.35596			WT	1.56823		1.37318
WT	0.422543		0.89005			WT	0.962772		0.673053			WT	1.72831		1.51336
WT	0.389892		0.821273			WT	1.04365		0.729591			WT	1.61018		1.40992
WT	0.421715		0.888305			WT	1.97324		1.37945			WT	2.04933		1.79445
WT	0.403324		0.849566			WT	2.4674		1.72491			WT	1.67601		1.46756
WT	0.366338		0.771659			WT	1.82808		1.27797			WT	1.79682		1.57334
WT	0.399015		0.84049			WT	1.52022		1.06275			WT	1.89381		1.65827
WT	0.422387		0.88972			WT	2.62152		1.83265			WT	1.73606		1.52014
WT	0.428748		0.903121			WT	2.23633		1.56337			WT	1.8414		1.61237
WT	0.417241		0.878882			WT	2.0299		1.41906			WT	2.03429		1.78128
WT	0.345307		0.72736			WT	2.58654		1.80819			WT	1.64656		1.44177
WT	0.38732		0.815855			WT	4.1299		2.88712			WT	1.95691		1.71352
WT	0.0709316		0.149411			WT	4.6006		3.21618			WT	2.02745		1.77528
WT	0.127458		0.26848			WT	3.30331		2.30927			WT	1.70313		1.49131
WT	0.207136		0.436315			WT	1.07118		0.748838			WT	1.8728		1.63987
WT	0.209857		0.442045			WT	1.88114		1.31506			WT	1.7896		1.56702
WT	0.267195		0.562824			WT	0.955136		0.667714			WT	2.5597		2.24134
WT	0.108567		0.228687			WT	2.16411		1.51288			WT	1.79182		1.56896
WT	0.276397		0.582206			WT	2.72375		1.90412			WT	1.03455		0.905877
WT	0.142055		0.299226			WT	2.67564		1.87048			WT	0.919233		0.804904
WT	0.23141		0.487446			WT	0.784636		0.548521			WT	1.30135		1.1395
WT	0.12219		0.257383			WT	2.54806		1.78129			WT	0.804802		0.704705
WT	0.222673		0.46904			WT	3.72675		2.60529			WT	0.954971		0.836198
WT	0.162092		0.341433			WT	1.90027		1.32844			WT	0.766586		0.671243
WT	0.215366		0.453649			WT	1.53022		1.06975			WT	0.768832		0.67321
WT	0.341317		0.718953			WT	2.58455		1.8068			WT	0.955814		0.836936
WT	0.187362		0.394663			WT	0.850579		0.594621			WT	0.915566		0.801694
WT	0.298637		0.629053			WT	1.68373		1.17706			WT	1.28015		1.12093
WT	0.123975		0.261142			WT	3.34793		2.34046			WT	0.939834		0.822943
WT	0.256523		0.540343			WT	2.78788		1.94894			WT	0.791221		0.692814
WT	0.312733		0.658744			WT	2.58938		1.81018			WT	0.762567		0.667723
WT	0.182011		0.383389			WT	2.72029		1.90169			WT	0.765198		0.670028
WT	0.293704		0.618662			WT	1.19317		0.834116			WT	0.588295		0.515127
WT	0.272988		0.575025			WT	0.622728		0.435335			WT	0.670815		0.587383
WT	0.261581		0.550997			WT	0.936672		0.654807			WT	0.784129		0.686604
WT	0.252011		0.530838			WT	0.631226		0.441276			WT	0.684274		0.599168
WT	0.274971		0.579203			WT	1.32295		0.924845			WT	0.695073		0.608624
WT	0.251406		0.529564			WT	0.98624		0.689459			WT	0.791719		0.69325
WT	0.274634		0.578493			WT	1.06789		0.746537			WT	0.676194		0.592093
WT	0.268807		0.566218			WT	1.79188		1.25266			WT	0.409447		0.358523
WT	0.243903		0.513761			WT	1.048		0.732632			WT	0.769007		0.673362
WT	0.301202		0.634456			WT	0.987021		0.690004			WT	0.480813		0.421013
WT	0.263127		0.554254			WT	1.05674		0.738746			WT	0.762924		0.668036
WT	0.280332		0.590496			WT	1.38534		0.96846			WT	0.795426		0.696496
WT	0.303319		0.638915			WT	1.6878		1.17991			WT	0.645528		0.565241
WT	0.303123		0.638502			WT	0.478844		0.33475			WT	0.714234		0.625402
WT	0.238792		0.502993			WT	1.54234		1.07822			WT	0.529492		0.463637
WT	0.278466		0.586564			WT	1.05554		0.737906			WT	0.800415		0.700865
WT	0.264938		0.558068			WT	1.77447		1.24049			WT	0.658715		0.576788
WT	0.29347		0.618169			WT	0.952645		0.665973			WT	0.629694		0.551377
WT	0.260587		0.548903			WT	0.893015		0.624287			WT	0.69022		0.604375
WT	0.2931		0.617388			WT	1.32786		0.928281			WT	0.454798		0.398233
WT	0.308998		0.650877			WT	0.987693		0.690474			WT	0.636483		0.557321
WT	0.256228		0.539721			WT	0.612316		0.428056			WT	0.659666		0.577621
WT	0.214978		0.452831			WT	1.36387		0.953452			WT	0.873339		0.764719
WT	0.209337		0.44095			WT	0.786723		0.549981			WT	0.905371		0.792767
WT	0.292322		0.615751			WT	0.647087		0.452365			WT	0.695993		0.609429
WT	0.50463		1.06296			WT	0.720782		0.503883			WT	0.77464		0.678295
WT	0.23157		0.487782			WT	0.653533		0.456871			WT	0.840194		0.735696
WT	0.30888		0.650628			WT	0.548054		0.383132			WT	0.838034		0.733804
WT	0.247807		0.521984			WT	0.995987		0.696273			WT	0.793539		0.694843
WT	0.202695		0.426958			WT	0.865581		0.605109			WT	0.618391		0.541479
WT	0.51333		1.08128			WT	0.737559		0.515611			WT	0.788534		0.690461
WT	0.250517		0.527692			WT	1.0316		0.721167			WT	0.815427		0.714009
WT	0.213309		0.449317			WT	0.611308		0.427352			WT	0.857066		0.750469
WT	0.209841		0.442011			WT	0.695429		0.486159			WT	0.90371		0.791312
WT	0.308507		0.649842			WT	1.17499		0.821409			WT	0.815909		0.714431
WT	0.220272		0.463984			WT	0.768646		0.537343			WT	0.736187		0.644625
WT	0.292859		0.616881			WT	0.876039		0.61242			WT	1.00099		0.876492
WT	0.865085		1.82223			WT	0.557556		0.389775			WT	0.430432		0.376898
WT	0.81544		1.71765			WT	0.806081		0.563514			WT	0.828212		0.725204
WT	0.810217		1.70665			WT	0.726318		0.507753			WT	0.769904		0.674148
WT	0.891813		1.87853			WT	0.670162		0.468496			WT	0.664651		0.581986
WT	1.07491		2.2642			WT	0.980035		0.685121			WT	0.733452		0.642229
WT	0.774792		1.63203			WT	0.684094		0.478235			WT	0.826076		0.723334
WT	0.371279		0.782066			WT	1.50625		1.05299			WT	0.662336		0.579958
WT	0.775674		1.63389			WT	0.906537		0.63374			WT	0.696786		0.610124
WT	0.33067		0.696526			WT	0.951236		0.664988			WT	0.694372		0.60801
WT	0.468907		0.987711			WT	0.970409		0.678391			WT	0.92039		0.805918
WT	0.329781		0.694655			WT	1.18447		0.828037			WT	0.485267		0.424912
WT	0.39835		0.839089			WT	0.573984		0.401259			WT	0.716637		0.627506
WT	0.79378		1.67203			WT	0.817887		0.571767			WT	0.744026		0.651489
WT	0.366916		0.772876			WT	0.959101		0.670487			WT	0.757549		0.66333
WT	0.803843		1.69322			WT	0.92769		0.648528			WT	0.736713		0.645085
WT	0.816757		1.72043			WT	0.976592		0.682714			WT	0.666712		0.58379
WT	0.363337		0.765337			WT	1.3094		0.915375			WT	0.791739		0.693268
WT	0.321898		0.678049			WT	1.27609		0.892085			WT	0.77623		0.679687
WT	0.236934		0.49908			WT	0.742249		0.51889			WT	0.69048		0.604602
WT	0.645538		1.35977			WT	0.627971		0.439			WT	0.782183		0.6849
WT	0.246213		0.518626			WT	0.792873		0.55428			WT	0.719743		0.630226
WT	1.11763		2.35418			WT	0.599338		0.418984			WT	0.879094		0.769758
WT	0.824833		1.73744			WT	1.72703		1.20733			WT	1.32553		1.16067
WT	0.902354		1.90073			WT	1.48601		1.03884			WT	0.831832		0.728374
WT	0.238077		0.501489			WT	1.95146		1.36422			WT	1.10901		0.971075
WT	0.799782		1.68467			WT	1.56457		1.09375			WT	1.18419		1.0369
WT	0.152806		0.321873			WT	2.02741		1.41732			WT	1.17613		1.02985
WT	0.788908		1.66176			WT	1.58446		1.10766			WT	0.877377		0.768254
WT	0.849187		1.78874			WT	1.87026		1.30746			WT	1.37602		1.20488
WT	0.723074		1.52309			WT	1.75679		1.22813			WT	1.37974		1.20813
WT	0.976178		2.05623			WT	1.92732		1.34735			WT	1.29058		1.13006
WT	0.8416		1.77276			WT	1.48404		1.03746			WT	0.733996		0.642706
WT	0.452866		0.953922			WT	2.05748		1.43834			WT	0.879659		0.770252
WT	0.454542		0.957452			WT	1.78643		1.24886			WT	0.8584		0.751637
WT	0.237998		0.501322			WT	1.69146		1.18247			WT	0.894291		0.783064
WT	0.842572		1.7748			WT	1.84933		1.29282			WT	0.902882		0.790587
WT	0.374244		0.788312			WT	2.12886		1.48824			WT	1.39057		1.21762
WT	0.729454		1.53653			WT	1.64034		1.14672			WT	0.686093		0.60076
WT	0.987678		2.08046			WT	2.00002		1.39817			WT	0.81317		0.712032
WT	0.943519		1.98744			WT	1.33073		0.930284			WT	0.783525		0.686075
WT	0.261533		0.550897			WT	2.06717		1.44511			WT	1.00153		0.876964
WT	0.252348		0.531549			WT	1.65988		1.16039			WT	0.900953		0.788898
WT	0.869871		1.83231			WT	1.18035		0.825154			WT	1.04963		0.91908
WT	0.813931		1.71447			WT	1.86657		1.30488			WT	1.10078		0.963873
WT	0.546678		1.15153			WT	1.3837		0.967316			WT	0.894307		0.783078
WT	0.484575		1.02071			WT	1.11513		0.779566			WT	0.847242		0.741867
WT	0.28233		0.594703			WT	1.16448		0.814063			WT	1.17434		1.02828
WT	0.353489		0.744594			WT	1.21594		0.850039			WT	0.786991		0.68911
WT	0.438675		0.92403			WT	0.327763		0.229132			WT	1.64608		1.44135
WT	0.390914		0.823426			WT	1.05866		0.740082			WT	1.22506		1.07269
WT	0.35927		0.75677			WT	1.03063		0.720488			WT	0.819495		0.717571
WT	0.417111		0.878607			WT	0.913782		0.638805			WT	1.01006		0.884435
WT	0.435919		0.918225			WT	0.911893		0.637484			WT	1.22531		1.07291
WT	0.471092		0.992314			WT	1.09902		0.768299			WT	1.65621		1.45022
WT	0.887518		1.86948			WT	0.963409		0.673498			WT	1.60828		1.40825
WT	0.504426		1.06253			WT	0.96473		0.674421			WT	1.64693		1.4421
WT	0.337142		0.710159			WT	1.42505		0.996222			WT	1.0755		0.941732
WT	0.531322		1.11918			WT	1.09095		0.762659			WT	1.62877		1.4262
WT	0.462228		0.973643			WT	0.925095		0.646714			WT	0.804276		0.704245
WT	0.428972		0.903592			WT	0.465117		0.325153			WT	1.45758		1.2763
WT	0.770741		1.6235			WT	1.15096		0.80461			WT	1.16632		1.02126
WT	0.44702		0.941609			WT	0.4598		0.321436			WT	1.46605		1.28371
WT	0.829185		1.74661			WT	1.00481		0.702444			WT	1.2506		1.09506
WT	0.417066		0.878512			WT	0.926339		0.647583			WT	0.966209		0.846037
WT	0.342323		0.721073			WT	0.984132		0.687985			WT	1.7763		1.55537
WT	0.287354		0.605286			WT	1.30795		0.914361			WT	1.06345		0.931181
WT	0.335528		0.706759			WT	1.94563		1.36015			WT	0.93264		0.816644
WT	0.343468		0.723485			WT	1.5167		1.06029			WT	1.04731		0.917049
WT	0.265312		0.558856			WT	2.23273		1.56085			WT	0.886587		0.776319
WT	0.341546		0.719436			WT	1.27498		0.891311			WT	1.47103		1.28807
WT	0.408041		0.859502			WT	1.81871		1.27142			WT	1.40903		1.23379
WT	0.754955		1.59025			WT	1.72454		1.20559			WT	1.46845		1.28581
WT	0.346094		0.729016			WT	1.5504		1.08385			WT	1.06734		0.934587
WT	0.467538		0.984827			WT	1.75151		1.22444			WT	1.00551		0.880448
WT	0.693877		1.46159			WT	1.41248		0.987434			WT	0.976837		0.855344
WT	0.309398		0.65172			WT	1.39535		0.975461			WT	0.822578		0.72027
WT	0.347326		0.731612			WT	1.43391		1.00242			WT	0.731903		0.640873
WT	0.267231		0.562899			WT	1.38843		0.970624			WT	0.764526		0.669439
WT	0.275546		0.580414			WT	1.37051		0.958093			WT	0.767082		0.671677
WT	0.546478		1.15111			WT	1.96652		1.37475			WT	0.813664		0.712465
WT	0.425429		0.896129			WT	1.35087		0.94436			WT	0.855148		0.748789
WT	0.362784		0.764173			WT	1.60688		1.12334			WT	0.694907		0.608479
WT	0.511804		1.07807			WT	1.49689		1.04644			WT	0.952135		0.833714
WT	0.35334		0.74428			WT	1.51843		1.0615			WT	0.802926		0.703063
WT	0.278596		0.586837			WT	1.48827		1.04041			WT	0.830375		0.727098
WT	0.491426		1.03514			WT	1.40127		0.979598			WT	0.794053		0.695293
WT	0.358961		0.756119			WT	0.720036		0.503361			WT	1.05256		0.921649
WT	0.646157		1.36107			WT	1.79247		1.25308			WT	1.22963		1.0767
WT	0.439175		0.925083			WT	1.00653		0.703644			WT	0.840478		0.735945
WT	0.562087		1.18399			WT	1.20592		0.843034			WT	0.598726		0.52426
WT	0.267689		0.563864			WT	1.09078		0.762539			WT	0.853977		0.747764
WT	0.198373		0.417855			WT	0.935609		0.654064			WT	0.855887		0.749437
WT	0.605497		1.27543			WT	1.06606		0.745258			WT	0.930603		0.81486
WT	0.531951		1.12051			WT	0.968462		0.677031			WT	0.832166		0.728666
WT	0.327671		0.690209			WT	1.10198		0.770373			WT	0.799398		0.699973
WT	0.565454		1.19108			WT	0.945609		0.661054			WT	1.06318		0.930946
WT	0.439712		0.926215			WT	0.789365		0.551828			WT	0.694513		0.608134
WT	0.465084		0.979659			WT	1.16435		0.813969			WT	0.814064		0.712815
WT	0.284759		0.599819			WT	1.10356		0.771478			WT	0.945892		0.828248
WT	0.39971		0.841955			WT	1.23391		0.862598			WT	0.737046		0.645376
WT	0.458803		0.966429			WT	1.00194		0.700435			WT	0.956005		0.837102
WT	0.403647		0.850246			WT	1.0804		0.755286			WT	1.01655		0.890119
WT	0.526705		1.10946			WT	0.892237		0.623743			WT	0.830499		0.727207
WT	0.456479		0.961532			WT	1.34146		0.937784			WT	0.893278		0.782178
WT	0.404079		0.851157			WT	1.02908		0.719405			WT	1.11859		0.979467
WT	0.392943		0.8277			WT	1.18006		0.824951			WT	0.881197		0.771599
WT	0.358612		0.755385			WT	0.982994		0.687189			WT	0.751014		0.657608
WT	0.417149		0.878688			WT	1.15763		0.809275			WT	0.801462		0.701781
WT	0.493129		1.03873			WT	1.15459		0.807151			WT	0.769233		0.673561
WT	0.492594		1.0376			WT	1.20046		0.839214			WT	0.893309		0.782204
WT	0.281747		0.593475			WT	1.06302		0.743134			WT	0.897879		0.786206
WT	0.38764		0.81653			WT	1.3854		0.968506			WT	0.787416		0.689482
WT	0.323063		0.680503			WT	1.09005		0.762031			WT	0.78162		0.684407
WT	0.495341		1.04339			WT	1.35621		0.948097			WT	0.680572		0.595927
WT	0.250223		0.527072			WT	1.20934		0.845423			WT	1.04494		0.914974
WT	0.439069	0.474741	0.92486			WT	1.6383		1.1453			WT	0.8834		0.773528
						WT	1.14392		0.799687			WT	0.690076		0.604248
						WT	0.908454		0.63508			WT	0.892519		0.781512
						WT	0.9928		0.694045			WT	0.969492		0.848912
						WT	1.75574		1.2274			WT	0.821041		0.718925
						WT	1.26839		0.886701			WT	0.697298		0.610573
						WT	1.45349		1.01611			WT	0.846872		0.741543
						WT	1.26034		0.881079			WT	0.877047		0.767966
						WT	0.703715		0.491952			WT	1.17239		1.02657
						WT	1.21861		0.851901			WT	0.859132		0.752278
						WT	2.06133		1.44103			WT	0.798109		0.698845
						WT	1.44527		1.01035			WT	0.930039		0.814367
						WT	1.82327		1.27461			WT	1.0237		0.896377
						WT	1.84575		1.29032			WT	0.890622		0.779852
						WT	1.62823		1.13826			WT	0.766752		0.671388
						WT	0.818509		0.572201			WT	1.03161		0.903308
						WT	1.13767		0.795319			WT	1.38029		1.20862
						WT	1.51871		1.06169			WT	1.08523		0.950257
						WT	1.18582		0.82898			WT	1.10865		0.970759
						WT	2.00586		1.40225			WT	0.874185		0.765459
						WT	2.13475		1.49235			WT	0.992111		0.868718
						WT	1.80711		1.26331			WT	1.14734		1.00464
						WT	1.95399		1.36599			WT	1.07833		0.944216
						WT	1.19636		0.83635			WT	1.06414		0.931788
						WT	1.32168		0.923957			WT	1.15729		1.01335
						WT	1.17152		0.818987			WT	0.940646		0.823654
						WT	1.19983		0.838773			WT	0.759915		0.665401
						WT	1.63435		1.14254			WT	0.82689		0.724046
						WT	1.89052		1.32162			WT	1.04338		0.913607
						WT	1.59559		1.11544			WT	1.14831		1.00549
						WT	1.28455		0.897998			WT	0.962463		0.842757
						WT	1.20599		0.843083			WT	1.06548		0.93296
						WT	1.19372		0.834502			WT	0.886166		0.77595
						WT	1.23104		0.860591			WT	0.820482		0.718436
						WT	1.24737		0.872009			WT	0.979937		0.858059
						WT	1.28733		0.899943			WT	1.02017		0.893291
						WT	1.19045		0.832216			WT	0.886397		0.776153
						WT	1.38638		0.96919			WT	1.24292		1.08833
						WT	1.48959		1.04134			WT	1.05759		0.926056
						WT	1.32546		0.926602			WT	1.01707		0.890575
						WT	1.64019		1.14662			WT	0.925528		0.810416
						WT	1.36628		0.955138			WT	0.94877		0.830768
						WT	1.24032		0.867082			WT	0.948264		0.830325
						WT	1.3331		0.931944			WT	1.97416		1.72863
						WT	1.39489		0.975135			WT	0.719495		0.630008
						WT	1.39385		0.974406			WT	0.827194		0.724313
						WT	1.65471		1.15677			WT	0.831434		0.728025
						WT	1.26578		0.884882			WT	1.25382		1.09788
						WT	1.27451		0.890984			WT	1.00981		0.884218
						WT	1.59035		1.11178			WT	1.16319		1.01852
						WT	1.18342		0.8273			WT	1.26107		1.10422
						WT	1.24377		0.869491			WT	0.834436		0.730654
						WT	1.16545		0.814742			WT	0.677063		0.592854
						WT	1.48682		1.0394			WT	1.1009		0.963976
						WT	1.35084		0.94434			WT	0.765298		0.670115
						WT	1.31452		0.918952			WT	0.995895		0.872032
						WT	1.20414		0.841787			WT	0.743243		0.650802
						WT	1.73323		1.21166			WT	0.700557		0.613426
						WT	1.14882		0.803113			WT	1.41638		1.24022
						WT	1.27294		0.889883			WT	0.903579		0.791197
						WT	0.77309		0.54045			WT	0.904488		0.791993
						WT	1.25979		0.880694			WT	0.820332		0.718304
						WT	1.06391		0.743755			WT	0.737215		0.645525
						WT	1.06459		0.744232			WT	0.665427		0.582665
						WT	1.03244		0.721759			WT	0.684978		0.599785
						WT	1.10554		0.772857			WT	0.910415		0.797183
						WT	0.972078		0.679558			WT	0.845341		0.740203
						WT	1.14133		0.797877			WT	0.792805		0.6942
						WT	0.963168		0.67333			WT	0.703009		0.615573
						WT	1.14303		0.799067			WT	0.725432		0.635207
						WT	1.02774		0.718471			WT	0.760596		0.665998
						WT	0.967926		0.676656			WT	0.88025		0.77077
						WT	0.949079		0.66348			WT	0.762702		0.667841
						WT	1.07895		0.754273			WT	0.851601		0.745684
						WT	1.1736		0.820439			WT	1.59026		1.39247
						WT	1.07828		0.753804			WT	0.769009		0.673365
						WT	1.14337		0.799307			WT	0.778104		0.681328
						WT	1.63273		1.14141			WT	0.733467		0.642243
						WT	1.4158		0.989753			WT	0.781176		0.684018
						WT	1.3024		0.910477			WT	0.662242		0.579876
						WT	1.38944		0.971327			WT	0.844261		0.739257
						WT	1.42289		0.99471			WT	0.631141		0.552644
						WT	1.42468		0.995964			WT	0.777376		0.680691
						WT	1.32021		0.922933
						WT	1.37381		0.9604
						WT	1.61331		1.12783
						WT	1.56299		1.09265
						WT	1.88378		1.31691
						WT	1.53963		1.07632
						WT	1.78012		1.24444
						WT	1.54106		1.07732
						WT	1.31815		0.921491
						WT	1.49226		1.04321
						WT	1.55624		1.08794
						WT	1.32631		0.927197
						WT	2.76771		1.93485
						WT	2.06121		1.44095
						WT	1.69531		1.18516
						WT	1.63959		1.1462
						WT	1.47121		1.02849
						WT	1.85604		1.29752
						WT	1.38101		0.965431
						WT	0.73146		0.511348
						WT	1.65893		1.15972
						WT	1.93531		1.35294
						WT	0.603486		0.421884

## Sheet: Source Data Figure 3h
Source Data Figure 3h: ChIP qPCR panH3ac (met-2D(n4256) and met-2-CD(gw1660))
		single values to plot
		% of input											mean % of input
		C55C3.3	col-166	bcl-11	F10D11.6	grl-16	glf-1	nep-17	unc-119				C55C3.3	col-166	bcl-11	F10D11.6	grl-16	glf-1	nep-17	unc-119
	WT	1.00481	1.0083	0.52193	0.715453	0.772137	0.735567	0.7966	3.37978			WT	0.985224	0.671758	0.525237	0.599965	0.838987	0.562065	0.746747	3.97359
	met-2D	0.821839	0.997873	7.07107	2.60616	3.73712	2.37336	2.08772	2.20676			met-2D	1.92866	1.48307	5.79648	3.32669	4.09838	2.8533	3.71402	2.48554
	met-2cd	0.445016	0.20546	0.625	0.953912	0.507658	3.36808	4.26317	2.25313			met-2cd	0.572031	0.543231	1.71863	0.919197	1.2001	3.40287	4.19694	2.51149
	WT	0.625	0.429857	0.505901	0.486978	0.733022	0.0968522	0.647041	3.71131
	met-2cd	0.0210787	0.59954	2.31647	0.486978	2.59715	2.19151	2.38159	3.92292				SD
	WT	1.32586	0.577114	0.547879	0.597466	1.0118	0.853775	0.7966	4.82968				C55C3.3	col-166	bcl-11	F10D11.6	grl-16	glf-1	nep-17	unc-119
	met-2D	3.03549	1.96827	4.5219	4.04721	4.45964	3.33325	5.34033	2.76433			WT	0.28646	0.245449	0.0172959	0.0932912	0.123238	0.332476	0.0705032	0.620295
	met-2cd	1.25	0.824692	2.21442	1.3167	0.49549	4.64902	5.94604	1.35842			met-2D	1.10682	0.485198	1.27459	0.720523	0.36126	0.479946	1.6263	0.278785
												met-2cd	0.509681	0.255917	0.774434	0.339621	0.987875	1.00358	1.45593	1.06277
