# Supplementary material for: SETDB1-like MET-2 promotes transcriptional silencing and development independently of its H3K9me-associated catalytic activity
Source: Nat Struct Mol Biol. 2022 Jan 31;29(2):85–96. doi: 10.1038/s41594-021-00712-4 (PMC8850192; doi:10.1038/s41594-021-00712-4)
Supplement: Source Data Fig. 4 — Statistical source data. [file 41594_2021_712_MOESM9_ESM.xlsx]

## Sheet: Source Data Figure 4a
Source Data Figure 4a: Number of progeny per day in the indicated genotypes
replica 1							replica 2
strain	day 1	day 2	day 3	day4-7	total		strain	day 1	day 2	day 3	day4-7	total
N2	38	101	100	0	239		N2	98	67	11	4	180
wt	40	80	168	9	297		wt	94	141	22	3	260
	92	99	61	0	252			78	70	2	0	150
	44	90	129	2	265			128	117	4	0	249
	80	92	109	14	295			131	77	0	0	208
	61	76	21	2	160			116	137	14	4	271
	57	87	186	7	337			118	142	11	0	271
	41	99	154	8	302			87	103	4	0	194
	59	108	122	0	289			125	69	25	6	225
	32	76	33	0	141			111	126	21	4	262
	2	10	19	0	31			124	111	0	8	243
	24	56	63	2	145			64	59	1	1	125
	63	90	178	9	340			118	139	7	0	264
	36	80	156	31	303			56	95	30	0	181
	9	18	41	7	75			90	93	8	15	206
	19	42	53	0	114			89	150	38	0	277
	44	97	124	3	268			88	112	45	0	245
	43	99	136	2	280			118	123	34	6	281
	46	95	115	16	272			74	145	32	5	256
	50	94	144	8	296			61	103	61	0	225
					235.05							228.65
					20.1787							9.91789
907	25	48	23	18	96		907	19	22	6	3	47
met-2(n4256)	19	43	10	0	72		met-2(n4256)	16	28	17	5	66
	10	33	36	6	85			2	2	3	4	11
	14	41	42	2	99			13	19	20	1	53
	0	0	0	0	0			0	0	0	0	0
	2	20	42	19	83			0	3	1	4	8
	16	37	43	5	101			29	16	0	10	55
	0	0	1	4	5			0	0	0	0	0
	17	36	34	6	93			58	57	7	0	122
	7	37	16	9	69			27	62	30	10	129
	0	0	0	0	0			62	87	23	2	174
	13	20	16	0	49			49	90	20	0	159
	31	0	0	0	31			56	52	4	0	112
	21	40	44	0	105			4	3	0	0	7
	9	22	13	2	46			16	51	28	0	95
	3	4	10	0	17			21	40	17	11	89
	15	50	33	0	98			25	52	34	8	119
	0	0	1	0	1			73	89	33	8	203
	0	0	0	0	0			2	0	0	0	2
	16	53	59	16	144			6	7	0	0	13
					59.7							73.2
					9.97394							14.2887
1684	39	83	110	4	232		1684	28	85	21	0	134
met-2-CD(gw1660)	23	48	83	10	154		met-2-CD(gw1660)	101	158	43	2	302
	37	84	137	19	277			47	65	44	59	215
	49	83	149	5	286			66	124	63	16	269
	37	74	120	37	268			59	89	15	5	168
	53	89	129	4	275			68	118	52	5	243
	17	63	80	19	179			51	134	32	5	222
	50	91	135	6	282			80	99	15	33	227
	36	78	118	17	249			70	119	35	4	228
	34	89	108	35	266			42	76	12	3	133
	23	89	132	38	282			70	129	21	15	235
	35	86	119	11	251			60	108	61	0	229
	39	91	88	7	225			88	135	8	0	231
	48	86	110	4	248			68	144	15	7	234
	5	0	0	0	5			89	141	11	3	244
	0	40	28	0	68			76	165	62	12	315
	26	67	110	48	251			79	138	33	3	253
	40	61	138	63	302			35	57	1	0	93
	0	0	2	0	2			0	11	7	1	19
	32	80	122	14	248			18	27	15	11	71
					217.5							203.25
					20.3086							17.1601
1814	50	72	133	46	255		1814	108	140	28	6	276
arle-14(tm6845)	31	59	87	7	184		arle-14(tm6845)	44	81	53	5	183
	40	75	138	62	315			58	133	75	17	283
	42	78	149	44	313			98	145	0	0	243
	44	73	136	42	295			72	136	81	18	307
	16	44	59	0	119			74	150	35	7	266
	33	61	105	19	218			118	121	10	0	249
	55	89	104	43	291			1	0	0	0	1
	37	88	136	18	279			69	146	67	11	293
	43	70	99	16	228			97	114	43	0	254
	40	86	158	7	291			64	118	75	2	259
	26	76	122	47	271			79	172	65	6	322
	19	77	47	9	152			88	141	27	13	269
	42	101	142	27	312			37	81	8	10	136
	23	39	57	22	141			65	136	73	6	280
	29	45	0	0	74			32	77	18	3	130
	42	98	138	51	329			74	125	63	12	274
	44	83	132	28	287			84	135	58	14	291
	22	56	103	79	260			66	140	69	8	283
	42	99	129	42	312			0	0	0	0	0
					246.3							229.95
					16.6621							20.8631
1852	0	2	8	0	10		1852	0	0	12	0	12
arle-14 met-2-cd	18	46	82	97	243		arle-14 met-2-cd	3	19	6	0	28
	0	21	37	0	58			22	92	65	5	184
	0	2	0	6	8			0	0	0	0	0
	31	69	97	61	258			0	0	0	0	0
	0	0	0	0	0			2	20	15	2	39
	0	0	0	0	0			7	44	22	18	91
	16	53	65	119	253			18	83	56	11	168
	0	7	8	1	16			16	95	71	28	210
	0	4	10	0	14			0	25	20	0	45
	0	0	43	0	43			0	16	0	0	16
	0	0	0	0	0			5	25	8	0	38
	5	19	32	2	58			33	75	48	27	183
	0	15	23	5	43			23	78	62	32	195
	3	29	38	14	84			27	65	54	38	184
	0	0	0	0	0			31	70	54	7	162
	0	6	0	0	6			1	15	0	0	16
	0	0	0	0	0			26	77	25	0	128
	0	0	0	0	0			0	0	0	0	0
	0	0	0	0	0			30	73	55	43	201
					54.7							95
					20.1254							18.3741

## Sheet: Source Data Figure 4c
Source Data Figure 4c: Automated quantification of nuclear MET-2::mCherry in WT (1419) and met-2-CD (1679) treated with RNAi against vector or arle-14
replica 1						replica 2						replica 3
strain	temperature	rnai	replica	Mean		strain	temperature	rnai	replica	Mean		strain	temperature	rnai	replica	Mean
1419	20C	arle14rnai	10	2645.9		1419	20C	arle14rnai	10	3585.08		1419	20C	arle14rnai	10	3658.58
1419	20C	arle14rnai	10	2831.8		1419	20C	arle14rnai	10	3746.74		1419	20C	arle14rnai	10	2617.13
1419	20C	arle14rnai	10	3618.73		1419	20C	arle14rnai	10	4123.93		1419	20C	arle14rnai	10	3027.79
1419	20C	arle14rnai	10	3038.21		1419	20C	arle14rnai	10	2971.57		1419	20C	arle14rnai	10	3546.79
1419	20C	arle14rnai	10	2653.18		1419	20C	arle14rnai	10	3427.98		1419	20C	arle14rnai	10	3008.68
1419	20C	arle14rnai	10	3548.75		1419	20C	arle14rnai	10	3400.76		1419	20C	arle14rnai	10	3488.71
1419	20C	arle14rnai	10	2806.73		1419	20C	arle14rnai	10	3823.95		1419	20C	arle14rnai	10	3594.15
1419	20C	arle14rnai	10	2706.06		1419	20C	arle14rnai	10	3744.88		1419	20C	arle14rnai	10	3483.89
1419	20C	arle14rnai	10	2755.49		1419	20C	arle14rnai	10	3450.63		1419	20C	arle14rnai	10	3347.04
1419	20C	arle14rnai	10	2582.66		1419	20C	arle14rnai	10	3776.77		1419	20C	arle14rnai	10	3150.23
1419	20C	arle14rnai	10	2682.17		1419	20C	arle14rnai	10	3575.44		1419	20C	arle14rnai	10	3361.04
1419	20C	arle14rnai	11	3409.44		1419	20C	arle14rnai	10	3498.98		1419	20C	arle14rnai	10	3164.35
1419	20C	arle14rnai	11	3306.62		1419	20C	arle14rnai	10	3723.97		1419	20C	arle14rnai	10	3224.64
1419	20C	arle14rnai	11	3787.52		1419	20C	arle14rnai	10	3475.37		1419	20C	arle14rnai	10	3478.79
1419	20C	arle14rnai	11	2889.68		1419	20C	arle14rnai	10	3930.28		1419	20C	arle14rnai	10	3310.68
1419	20C	arle14rnai	11	3888.49		1419	20C	arle14rnai	10	3304.2		1419	20C	arle14rnai	10	2782.06
1419	20C	arle14rnai	11	3510.72		1419	20C	arle14rnai	10	3832.99		1419	20C	arle14rnai	10	2595.08
1419	20C	arle14rnai	11	3540.19		1419	20C	arle14rnai	10	3478.74		1419	20C	arle14rnai	10	3775.38
1419	20C	arle14rnai	11	2563.47		1419	20C	arle14rnai	10	2791.77		1419	20C	arle14rnai	10	3040.11
1419	20C	arle14rnai	11	3720.05		1419	20C	arle14rnai	11	3557.75		1419	20C	arle14rnai	10	3264.84
1419	20C	arle14rnai	11	2893.21		1419	20C	arle14rnai	11	3640.77		1419	20C	arle14rnai	10	2766.02
1419	20C	arle14rnai	11	3363.52		1419	20C	arle14rnai	11	3572.96		1419	20C	arle14rnai	10	3236.91
1419	20C	arle14rnai	11	3503.54		1419	20C	arle14rnai	11	3680.45		1419	20C	arle14rnai	10	3846.01
1419	20C	arle14rnai	11	3508.37		1419	20C	arle14rnai	11	2930.63		1419	20C	arle14rnai	10	3134.41
1419	20C	arle14rnai	11	3810.44		1419	20C	arle14rnai	11	3690.66		1419	20C	arle14rnai	11	3141.99
1419	20C	arle14rnai	11	3583.38		1419	20C	arle14rnai	11	3254.09		1419	20C	arle14rnai	11	3398.19
1419	20C	arle14rnai	11	3171.91		1419	20C	arle14rnai	11	2981.86		1419	20C	arle14rnai	11	3619.73
1419	20C	arle14rnai	11	3747.38		1419	20C	arle14rnai	11	3521.93		1419	20C	arle14rnai	11	3286.72
1419	20C	arle14rnai	12	3133.67		1419	20C	arle14rnai	11	3676.19		1419	20C	arle14rnai	11	3476.39
1419	20C	arle14rnai	12	2705.21		1419	20C	arle14rnai	11	3208.3		1419	20C	arle14rnai	11	3441.6
1419	20C	arle14rnai	12	3033.28		1419	20C	arle14rnai	11	2763.85		1419	20C	arle14rnai	11	3377.89
1419	20C	arle14rnai	12	3029.26		1419	20C	arle14rnai	11	2870.8		1419	20C	arle14rnai	11	3368.53
1419	20C	arle14rnai	12	3429.52		1419	20C	arle14rnai	11	3202.63		1419	20C	arle14rnai	11	3012.44
1419	20C	arle14rnai	12	3332.64		1419	20C	arle14rnai	11	3725.35		1419	20C	arle14rnai	11	3137.26
1419	20C	arle14rnai	12	2609.4		1419	20C	arle14rnai	11	3739.89		1419	20C	arle14rnai	11	3753.38
1419	20C	arle14rnai	12	3093.56		1419	20C	arle14rnai	11	2888.53		1419	20C	arle14rnai	11	3214.06
1419	20C	arle14rnai	12	3612.06		1419	20C	arle14rnai	11	3675.46		1419	20C	arle14rnai	11	3289.95
1419	20C	arle14rnai	12	3311.97		1419	20C	arle14rnai	11	3475.44		1419	20C	arle14rnai	11	3550.76
1419	20C	arle14rnai	12	3618.68		1419	20C	arle14rnai	11	3649.2		1419	20C	arle14rnai	11	3211.63
1419	20C	arle14rnai	12	3576.02		1419	20C	arle14rnai	11	2825.48		1419	20C	arle14rnai	11	3348.28
1419	20C	arle14rnai	12	3480.38		1419	20C	arle14rnai	11	3592.73		1419	20C	arle14rnai	11	3363.23
1419	20C	arle14rnai	12	3165.89		1419	20C	arle14rnai	11	3514.98		1419	20C	arle14rnai	11	3155.93
1419	20C	arle14rnai	12	2880.51		1419	20C	arle14rnai	11	3539.96		1419	20C	arle14rnai	11	3057.46
1419	20C	arle14rnai	12	3403.51		1419	20C	arle14rnai	11	3061.25		1419	20C	arle14rnai	11	3593.81
1419	20C	arle14rnai	12	3464.92		1419	20C	arle14rnai	11	3870.02		1419	20C	arle14rnai	11	3404.97
1419	20C	arle14rnai	12	2751.66		1419	20C	arle14rnai	11	3437.32		1419	20C	arle14rnai	11	3298.7
1419	20C	arle14rnai	13	3524.48		1419	20C	arle14rnai	11	3791.7		1419	20C	arle14rnai	11	3642.53
1419	20C	arle14rnai	13	3113.68		1419	20C	arle14rnai	11	3970.27		1419	20C	arle14rnai	11	2955.1
1419	20C	arle14rnai	13	3182.1		1419	20C	arle14rnai	11	3139.23		1419	20C	arle14rnai	11	3662.84
1419	20C	arle14rnai	13	3354.08		1419	20C	arle14rnai	11	3687.69		1419	20C	arle14rnai	11	3427.31
1419	20C	arle14rnai	13	2807.75		1419	20C	arle14rnai	11	3575.55		1419	20C	arle14rnai	11	3377.19
1419	20C	arle14rnai	13	3796.53		1419	20C	arle14rnai	12	3269.09		1419	20C	arle14rnai	11	3638.78
1419	20C	arle14rnai	13	2997.31		1419	20C	arle14rnai	12	3122.17		1419	20C	arle14rnai	11	3075.93
1419	20C	arle14rnai	13	3491.34		1419	20C	arle14rnai	12	3533.72		1419	20C	arle14rnai	11	2599.83
1419	20C	arle14rnai	13	3157.71		1419	20C	arle14rnai	12	2906.7		1419	20C	arle14rnai	11	4544.51
1419	20C	arle14rnai	13	3764.96		1419	20C	arle14rnai	12	3201.91		1419	20C	arle14rnai	11	3169.75
1419	20C	arle14rnai	13	3601.64		1419	20C	arle14rnai	12	3173.94		1419	20C	arle14rnai	11	3199.39
1419	20C	arle14rnai	13	3479.95		1419	20C	arle14rnai	12	3176.37		1419	20C	arle14rnai	11	2969.11
1419	20C	arle14rnai	13	3365.07		1419	20C	arle14rnai	12	3597.7		1419	20C	arle14rnai	11	2666.82
1419	20C	arle14rnai	13	3819.23		1419	20C	arle14rnai	12	3229.44		1419	20C	arle14rnai	11	3480.56
1419	20C	arle14rnai	13	3152.38		1419	20C	arle14rnai	12	3204.08		1419	20C	arle14rnai	11	3282.32
1419	20C	arle14rnai	13	3610.37		1419	20C	arle14rnai	12	3618.36		1419	20C	arle14rnai	11	2754.16
1419	20C	arle14rnai	13	3502.01		1419	20C	arle14rnai	12	2997.36		1419	20C	arle14rnai	11	3284.9
1419	20C	arle14rnai	13	3471.64		1419	20C	arle14rnai	12	3220.66		1419	20C	arle14rnai	11	3374.52
1419	20C	arle14rnai	13	3430.46		1419	20C	arle14rnai	12	3284.54		1419	20C	arle14rnai	11	3214.97
1419	20C	arle14rnai	13	3469.36		1419	20C	arle14rnai	12	3241.83		1419	20C	arle14rnai	11	3230.85
1419	20C	arle14rnai	13	2691.73		1419	20C	arle14rnai	12	2680.07		1419	20C	arle14rnai	11	3165.34
1419	20C	arle14rnai	13	3588.23		1419	20C	arle14rnai	12	3674.18		1419	20C	arle14rnai	11	3191.93
1419	20C	arle14rnai	13	3299.38		1419	20C	arle14rnai	12	3067.03		1419	20C	arle14rnai	11	3233.61
1419	20C	arle14rnai	13	3783.38		1419	20C	arle14rnai	12	3552.07		1419	20C	arle14rnai	11	3076.03
1419	20C	arle14rnai	13	3601.37		1419	20C	arle14rnai	12	3226.1		1419	20C	arle14rnai	11	2775.53
1419	20C	arle14rnai	14	3553.1		1419	20C	arle14rnai	12	3677.24		1419	20C	arle14rnai	12	3602.17
1419	20C	arle14rnai	14	3070.18		1419	20C	arle14rnai	12	3278.86		1419	20C	arle14rnai	12	2809.69
1419	20C	arle14rnai	14	3775.25		1419	20C	arle14rnai	12	3579.53		1419	20C	arle14rnai	12	3229.48
1419	20C	arle14rnai	14	3559.32		1419	20C	arle14rnai	12	2881.06		1419	20C	arle14rnai	12	3304.32
1419	20C	arle14rnai	14	3948.32		1419	20C	arle14rnai	12	3456.24		1419	20C	arle14rnai	12	2978.25
1419	20C	arle14rnai	14	2939.3		1419	20C	arle14rnai	12	3356.59		1419	20C	arle14rnai	12	3062.69
1419	20C	arle14rnai	14	3694.6		1419	20C	arle14rnai	13	2610.16		1419	20C	arle14rnai	12	3337.31
1419	20C	arle14rnai	14	3038.61		1419	20C	arle14rnai	13	2766.81		1419	20C	arle14rnai	12	3111.91
1419	20C	arle14rnai	14	3609.18		1419	20C	arle14rnai	13	3122.59		1419	20C	arle14rnai	12	3453.03
1419	20C	arle14rnai	14	3009.43		1419	20C	arle14rnai	13	2625.41		1419	20C	arle14rnai	12	2911.9
1419	20C	arle14rnai	14	3237.17		1419	20C	arle14rnai	13	2657.01		1419	20C	arle14rnai	12	2799.35
1419	20C	arle14rnai	14	3499.14		1419	20C	arle14rnai	13	3222.01		1419	20C	arle14rnai	12	3042.45
1419	20C	arle14rnai	14	2727.6		1419	20C	arle14rnai	13	3254.56		1419	20C	arle14rnai	12	2805.65
1419	20C	arle14rnai	14	2823.05		1419	20C	arle14rnai	13	2994.1		1419	20C	arle14rnai	12	2713.19
1419	20C	arle14rnai	14	3924.12		1419	20C	arle14rnai	13	2690.16		1419	20C	arle14rnai	12	2743.04
1419	20C	arle14rnai	14	3610.28		1419	20C	arle14rnai	13	2813.61		1419	20C	arle14rnai	12	3068.25
1419	20C	arle14rnai	14	3827.02		1419	20C	arle14rnai	13	3487.61		1419	20C	arle14rnai	12	3255.93
1419	20C	arle14rnai	14	3831.19		1419	20C	arle14rnai	13	3135.48		1419	20C	arle14rnai	12	3383.48
1419	20C	arle14rnai	14	3660.67		1419	20C	arle14rnai	13	3137.99		1419	20C	arle14rnai	12	3086.83
1419	20C	arle14rnai	14	3808.7		1419	20C	arle14rnai	13	3084.8		1419	20C	arle14rnai	12	2965.35
1419	20C	arle14rnai	14	3520.02		1419	20C	arle14rnai	13	3062.84		1419	20C	arle14rnai	12	2842.56
1419	20C	arle14rnai	14	3866.32		1419	20C	arle14rnai	13	2966.27		1419	20C	arle14rnai	12	3044.65
1419	20C	arle14rnai	14	3775.55		1419	20C	arle14rnai	13	3156.83		1419	20C	arle14rnai	12	3337.26
1419	20C	arle14rnai	14	3147.56		1419	20C	arle14rnai	13	2713.17		1419	20C	arle14rnai	12	2903.72
1419	20C	arle14rnai	14	4025.57		1419	20C	arle14rnai	13	2603.07		1419	20C	arle14rnai	12	3114.14
1419	20C	arle14rnai	14	3943.52		1419	20C	arle14rnai	13	3218.07		1419	20C	arle14rnai	12	2810.42
1419	20C	arle14rnai	15	2477.27		1419	20C	arle14rnai	13	3217.23		1419	20C	arle14rnai	12	3195.18
1419	20C	arle14rnai	15	2560.97		1419	20C	arle14rnai	13	3596.97		1419	20C	arle14rnai	12	2910.05
1419	20C	arle14rnai	15	2936		1419	20C	arle14rnai	13	3738.38		1419	20C	arle14rnai	12	3012.3
1419	20C	arle14rnai	15	2606.64		1419	20C	arle14rnai	13	3398.99		1419	20C	arle14rnai	12	3147.6
1419	20C	arle14rnai	15	3164.46		1419	20C	arle14rnai	13	2705.12		1419	20C	arle14rnai	12	2804.65
1419	20C	arle14rnai	15	3514.56		1419	20C	arle14rnai	13	2787.71		1419	20C	arle14rnai	13	3179.87
1419	20C	arle14rnai	15	2640.1		1419	20C	arle14rnai	13	2600.33		1419	20C	arle14rnai	13	2674.24
1419	20C	arle14rnai	15	2882.02		1419	20C	arle14rnai	13	3560		1419	20C	arle14rnai	13	3082.26
1419	20C	arle14rnai	15	2914.41		1419	20C	arle14rnai	13	3408.74		1419	20C	arle14rnai	13	2704.18
1419	20C	arle14rnai	15	3039.53		1419	20C	arle14rnai	13	3442.23		1419	20C	arle14rnai	13	3003.26
1419	20C	arle14rnai	15	2722.44		1419	20C	arle14rnai	14	3121.28		1419	20C	arle14rnai	13	2743.4
1419	20C	arle14rnai	15	3588.27		1419	20C	arle14rnai	14	3279.18		1419	20C	arle14rnai	13	3605.78
1419	20C	arle14rnai	15	2597.03		1419	20C	arle14rnai	14	3447.27		1419	20C	arle14rnai	13	3676.91
1419	20C	arle14rnai	15	2619.39		1419	20C	arle14rnai	14	2751.98		1419	20C	arle14rnai	13	3441.51
1419	20C	arle14rnai	15	2893.86		1419	20C	arle14rnai	14	3194.08		1419	20C	arle14rnai	14	2904.73
1419	20C	arle14rnai	15	3029.68		1419	20C	arle14rnai	14	3827.47		1419	20C	arle14rnai	14	2981.69
1419	20C	arle14rnai	15	3009.53		1419	20C	arle14rnai	14	3309.93		1419	20C	arle14rnai	14	2843.2
1419	20C	arle14rnai	1	3616.68		1419	20C	arle14rnai	14	2760.56		1419	20C	arle14rnai	14	2762.02
1419	20C	arle14rnai	1	3097.18		1419	20C	arle14rnai	14	2974.11		1419	20C	arle14rnai	14	3219.05
1419	20C	arle14rnai	1	2863.23		1419	20C	arle14rnai	14	3130.55		1419	20C	arle14rnai	14	2538.44
1419	20C	arle14rnai	1	3377.78		1419	20C	arle14rnai	14	3411.15		1419	20C	arle14rnai	14	3226.98
1419	20C	arle14rnai	1	3579.33		1419	20C	arle14rnai	14	2747.33		1419	20C	arle14rnai	14	3066.47
1419	20C	arle14rnai	1	2885.24		1419	20C	arle14rnai	14	3197.8		1419	20C	arle14rnai	14	3021.61
1419	20C	arle14rnai	1	3211.63		1419	20C	arle14rnai	14	2941.92		1419	20C	arle14rnai	14	3217.35
1419	20C	arle14rnai	1	3004.57		1419	20C	arle14rnai	14	4086.68		1419	20C	arle14rnai	14	2759.65
1419	20C	arle14rnai	1	3270.81		1419	20C	arle14rnai	14	3989.94		1419	20C	arle14rnai	14	2946.27
1419	20C	arle14rnai	1	2912.96		1419	20C	arle14rnai	14	3781.05		1419	20C	arle14rnai	14	2977.63
1419	20C	arle14rnai	1	2887.07		1419	20C	arle14rnai	14	3999.33		1419	20C	arle14rnai	14	2668.82
1419	20C	arle14rnai	1	2973.33		1419	20C	arle14rnai	14	2884.26		1419	20C	arle14rnai	14	2606.74
1419	20C	arle14rnai	1	3048.83		1419	20C	arle14rnai	14	3309.1		1419	20C	arle14rnai	14	2960.96
1419	20C	arle14rnai	1	2906.37		1419	20C	arle14rnai	14	3711.01		1419	20C	arle14rnai	14	2940.78
1419	20C	arle14rnai	1	3185.97		1419	20C	arle14rnai	14	2950.68		1419	20C	arle14rnai	14	2833.14
1419	20C	arle14rnai	1	2807.77		1419	20C	arle14rnai	14	2706.69		1419	20C	arle14rnai	14	3516.39
1419	20C	arle14rnai	1	3369.99		1419	20C	arle14rnai	14	4092.09		1419	20C	arle14rnai	14	2765.88
1419	20C	arle14rnai	1	3270.6		1419	20C	arle14rnai	14	2753.53		1419	20C	arle14rnai	14	3097.66
1419	20C	arle14rnai	1	2678.42		1419	20C	arle14rnai	15	3143.23		1419	20C	arle14rnai	14	3223.24
1419	20C	arle14rnai	1	3219.58		1419	20C	arle14rnai	15	3300.57		1419	20C	arle14rnai	14	2992.57
1419	20C	arle14rnai	1	3261.79		1419	20C	arle14rnai	15	3532		1419	20C	arle14rnai	14	3158.02
1419	20C	arle14rnai	1	2937.33		1419	20C	arle14rnai	15	3396.72		1419	20C	arle14rnai	14	2875.67
1419	20C	arle14rnai	1	2845.53		1419	20C	arle14rnai	15	3612.31		1419	20C	arle14rnai	15	3323.23
1419	20C	arle14rnai	1	2942.7		1419	20C	arle14rnai	15	3569.73		1419	20C	arle14rnai	15	3351.76
1419	20C	arle14rnai	1	2912.17		1419	20C	arle14rnai	15	3084.87		1419	20C	arle14rnai	15	3322.39
1419	20C	arle14rnai	1	2845.86		1419	20C	arle14rnai	15	3523.39		1419	20C	arle14rnai	15	3121.19
1419	20C	arle14rnai	1	3706.72		1419	20C	arle14rnai	15	3757.42		1419	20C	arle14rnai	15	3006.04
1419	20C	arle14rnai	1	3127.33		1419	20C	arle14rnai	15	3057.01		1419	20C	arle14rnai	15	3441.09
1419	20C	arle14rnai	1	2951.87		1419	20C	arle14rnai	15	3111.08		1419	20C	arle14rnai	15	3424.69
1419	20C	arle14rnai	1	2664.6		1419	20C	arle14rnai	15	2938.52		1419	20C	arle14rnai	15	2815.55
1419	20C	arle14rnai	1	2988.99		1419	20C	arle14rnai	15	3462.24		1419	20C	arle14rnai	15	3387.97
1419	20C	arle14rnai	1	3261.4		1419	20C	arle14rnai	15	3653.91		1419	20C	arle14rnai	15	3025.83
1419	20C	arle14rnai	1	3292.49		1419	20C	arle14rnai	15	3317.92		1419	20C	arle14rnai	15	3737.78
1419	20C	arle14rnai	1	2698.5		1419	20C	arle14rnai	15	2933.76		1419	20C	arle14rnai	15	3635.04
1419	20C	arle14rnai	2	2864.55		1419	20C	arle14rnai	15	3259.05		1419	20C	arle14rnai	15	3270.53
1419	20C	arle14rnai	2	2973.13		1419	20C	arle14rnai	15	2570.23		1419	20C	arle14rnai	15	3852.07
1419	20C	arle14rnai	2	3158.44		1419	20C	arle14rnai	15	3718.47		1419	20C	arle14rnai	15	3183.47
1419	20C	arle14rnai	2	3090.72		1419	20C	arle14rnai	15	2874.23		1419	20C	arle14rnai	15	2937.49
1419	20C	arle14rnai	2	3118.24		1419	20C	arle14rnai	15	3190.97		1419	20C	arle14rnai	15	3052.4
1419	20C	arle14rnai	2	3270.93		1419	20C	arle14rnai	15	2913.6		1419	20C	arle14rnai	15	3121.92
1419	20C	arle14rnai	2	3372.88		1419	20C	arle14rnai	15	3535.07		1419	20C	arle14rnai	15	2760.42
1419	20C	arle14rnai	2	3129.47		1419	20C	arle14rnai	15	3630.57		1419	20C	arle14rnai	15	3023.25
1419	20C	arle14rnai	2	3026.78		1419	20C	arle14rnai	15	3015.13		1419	20C	arle14rnai	15	3523.19
1419	20C	arle14rnai	2	3503.81		1419	20C	arle14rnai	15	3137.6		1419	20C	arle14rnai	15	3032.42
1419	20C	arle14rnai	2	3186.33		1419	20C	arle14rnai	15	2829.94		1419	20C	arle14rnai	15	3342.13
1419	20C	arle14rnai	2	2913.98		1419	20C	arle14rnai	1	3633.78		1419	20C	arle14rnai	15	3054.15
1419	20C	arle14rnai	2	2927.25		1419	20C	arle14rnai	1	3493.35		1419	20C	arle14rnai	15	2906.36
1419	20C	arle14rnai	2	3123.05		1419	20C	arle14rnai	1	3294.05		1419	20C	arle14rnai	1	3591.37
1419	20C	arle14rnai	2	3124.13		1419	20C	arle14rnai	1	3413.54		1419	20C	arle14rnai	1	3668.26
1419	20C	arle14rnai	2	2938.39		1419	20C	arle14rnai	1	3658.56		1419	20C	arle14rnai	1	3723.62
1419	20C	arle14rnai	2	2825.49		1419	20C	arle14rnai	1	3396.1		1419	20C	arle14rnai	1	3627.74
1419	20C	arle14rnai	2	3056.4		1419	20C	arle14rnai	1	3386.2		1419	20C	arle14rnai	1	2834.58
1419	20C	arle14rnai	2	3004.11		1419	20C	arle14rnai	1	3251.5		1419	20C	arle14rnai	1	3096.97
1419	20C	arle14rnai	2	3015.67		1419	20C	arle14rnai	1	3536.28		1419	20C	arle14rnai	1	3548.09
1419	20C	arle14rnai	2	3018.13		1419	20C	arle14rnai	1	3434.58		1419	20C	arle14rnai	1	3118.7
1419	20C	arle14rnai	2	3029.14		1419	20C	arle14rnai	1	2909.9		1419	20C	arle14rnai	1	3808.85
1419	20C	arle14rnai	2	3178.22		1419	20C	arle14rnai	1	3213.9		1419	20C	arle14rnai	1	3583.32
1419	20C	arle14rnai	2	3073.26		1419	20C	arle14rnai	1	2996.93		1419	20C	arle14rnai	1	3148.75
1419	20C	arle14rnai	2	2809.61		1419	20C	arle14rnai	1	3125.63		1419	20C	arle14rnai	1	3410.1
1419	20C	arle14rnai	2	3508.21		1419	20C	arle14rnai	1	3364.22		1419	20C	arle14rnai	1	2681.38
1419	20C	arle14rnai	2	2921.09		1419	20C	arle14rnai	1	3301.44		1419	20C	arle14rnai	1	3792.79
1419	20C	arle14rnai	2	3096.49		1419	20C	arle14rnai	1	3518.29		1419	20C	arle14rnai	1	3366.95
1419	20C	arle14rnai	2	2705.71		1419	20C	arle14rnai	1	3581.09		1419	20C	arle14rnai	1	3678
1419	20C	arle14rnai	3	3706.48		1419	20C	arle14rnai	1	3371.03		1419	20C	arle14rnai	1	3447.94
1419	20C	arle14rnai	3	2938.21		1419	20C	arle14rnai	1	3231.91		1419	20C	arle14rnai	1	3269.34
1419	20C	arle14rnai	3	3205.28		1419	20C	arle14rnai	1	3368.83		1419	20C	arle14rnai	1	3152.63
1419	20C	arle14rnai	3	3107.3		1419	20C	arle14rnai	1	3048.5		1419	20C	arle14rnai	1	2712.85
1419	20C	arle14rnai	3	3653.25		1419	20C	arle14rnai	1	3120.87		1419	20C	arle14rnai	1	3382.74
1419	20C	arle14rnai	3	3404.37		1419	20C	arle14rnai	1	3035.35		1419	20C	arle14rnai	1	3354.08
1419	20C	arle14rnai	3	2676.52		1419	20C	arle14rnai	1	3661.67		1419	20C	arle14rnai	1	3418.23
1419	20C	arle14rnai	3	3820.91		1419	20C	arle14rnai	1	3487.73		1419	20C	arle14rnai	1	3837.96
1419	20C	arle14rnai	3	4040.93		1419	20C	arle14rnai	1	3452.13		1419	20C	arle14rnai	1	3596.15
1419	20C	arle14rnai	3	3283.7		1419	20C	arle14rnai	1	2879.41		1419	20C	arle14rnai	1	3841.59
1419	20C	arle14rnai	3	3431.01		1419	20C	arle14rnai	1	3332.73		1419	20C	arle14rnai	2	2875.67
1419	20C	arle14rnai	3	2957.69		1419	20C	arle14rnai	1	3022.55		1419	20C	arle14rnai	2	3051.39
1419	20C	arle14rnai	3	3630.41		1419	20C	arle14rnai	1	2998.51		1419	20C	arle14rnai	2	3472.76
1419	20C	arle14rnai	3	3510.4		1419	20C	arle14rnai	1	3563.37		1419	20C	arle14rnai	2	2964.8
1419	20C	arle14rnai	3	3432.44		1419	20C	arle14rnai	1	3144.11		1419	20C	arle14rnai	2	2573.47
1419	20C	arle14rnai	3	2952.37		1419	20C	arle14rnai	1	3293.05		1419	20C	arle14rnai	2	3269.02
1419	20C	arle14rnai	3	3789.06		1419	20C	arle14rnai	1	3220.67		1419	20C	arle14rnai	2	3223.33
1419	20C	arle14rnai	3	3405.42		1419	20C	arle14rnai	1	2948.58		1419	20C	arle14rnai	2	3141.82
1419	20C	arle14rnai	3	3170.54		1419	20C	arle14rnai	2	2986.8		1419	20C	arle14rnai	2	3200.92
1419	20C	arle14rnai	3	2948.36		1419	20C	arle14rnai	2	3299.02		1419	20C	arle14rnai	2	2815.37
1419	20C	arle14rnai	3	3148.2		1419	20C	arle14rnai	2	3711.68		1419	20C	arle14rnai	2	3149.53
1419	20C	arle14rnai	3	3705.99		1419	20C	arle14rnai	2	3524.17		1419	20C	arle14rnai	2	3132.92
1419	20C	arle14rnai	3	3178.04		1419	20C	arle14rnai	2	3377.94		1419	20C	arle14rnai	2	3283.26
1419	20C	arle14rnai	3	2734.1		1419	20C	arle14rnai	2	2890.15		1419	20C	arle14rnai	2	3492.47
1419	20C	arle14rnai	4	3344.29		1419	20C	arle14rnai	2	2617.28		1419	20C	arle14rnai	2	2892.2
1419	20C	arle14rnai	4	3350.42		1419	20C	arle14rnai	2	2992.81		1419	20C	arle14rnai	2	3153.1
1419	20C	arle14rnai	4	3575.92		1419	20C	arle14rnai	2	3291.83		1419	20C	arle14rnai	2	3022.45
1419	20C	arle14rnai	4	3240.97		1419	20C	arle14rnai	2	2619.35		1419	20C	arle14rnai	2	3347.09
1419	20C	arle14rnai	4	3238.46		1419	20C	arle14rnai	2	3397.7		1419	20C	arle14rnai	2	2919.66
1419	20C	arle14rnai	4	3179.64		1419	20C	arle14rnai	2	2970.81		1419	20C	arle14rnai	2	3244.98
1419	20C	arle14rnai	4	3307.67		1419	20C	arle14rnai	2	3361.9		1419	20C	arle14rnai	2	3170.91
1419	20C	arle14rnai	4	3286.11		1419	20C	arle14rnai	2	3643.91		1419	20C	arle14rnai	2	3068.89
1419	20C	arle14rnai	4	3209.47		1419	20C	arle14rnai	2	3837.37		1419	20C	arle14rnai	2	3084.06
1419	20C	arle14rnai	4	3366.59		1419	20C	arle14rnai	2	2524.68		1419	20C	arle14rnai	2	3356.19
1419	20C	arle14rnai	4	2601.16		1419	20C	arle14rnai	2	3323.41		1419	20C	arle14rnai	2	3289.83
1419	20C	arle14rnai	4	3040.83		1419	20C	arle14rnai	2	3238.33		1419	20C	arle14rnai	2	3002.42
1419	20C	arle14rnai	4	3086.96		1419	20C	arle14rnai	2	3895.81		1419	20C	arle14rnai	2	3375.8
1419	20C	arle14rnai	4	3260.48		1419	20C	arle14rnai	2	2709.34		1419	20C	arle14rnai	2	3436.6
1419	20C	arle14rnai	4	3512.58		1419	20C	arle14rnai	2	3432.66		1419	20C	arle14rnai	2	2970.07
1419	20C	arle14rnai	4	3070.77		1419	20C	arle14rnai	2	3708.9		1419	20C	arle14rnai	2	3036.22
1419	20C	arle14rnai	4	3163.27		1419	20C	arle14rnai	2	3420.93		1419	20C	arle14rnai	2	3611.6
1419	20C	arle14rnai	4	2554.4		1419	20C	arle14rnai	2	3687.7		1419	20C	arle14rnai	2	2951.9
1419	20C	arle14rnai	4	3479.31		1419	20C	arle14rnai	2	2901.65		1419	20C	arle14rnai	2	3127.43
1419	20C	arle14rnai	4	4046.11		1419	20C	arle14rnai	2	2591.1		1419	20C	arle14rnai	2	3237.29
1419	20C	arle14rnai	4	3362.35		1419	20C	arle14rnai	3	3369.72		1419	20C	arle14rnai	2	2968.3
1419	20C	arle14rnai	4	3612.18		1419	20C	arle14rnai	3	3260.74		1419	20C	arle14rnai	3	2619.94
1419	20C	arle14rnai	4	3823.09		1419	20C	arle14rnai	3	3050.14		1419	20C	arle14rnai	3	3230.4
1419	20C	arle14rnai	4	3609.17		1419	20C	arle14rnai	3	3164.33		1419	20C	arle14rnai	3	3624.9
1419	20C	arle14rnai	4	2933.47		1419	20C	arle14rnai	3	3001.68		1419	20C	arle14rnai	3	2826.98
1419	20C	arle14rnai	4	3176.56		1419	20C	arle14rnai	3	3096.62		1419	20C	arle14rnai	3	2645.69
1419	20C	arle14rnai	4	3552.73		1419	20C	arle14rnai	3	2773.17		1419	20C	arle14rnai	3	3494.75
1419	20C	arle14rnai	4	3764.33		1419	20C	arle14rnai	3	3618.24		1419	20C	arle14rnai	3	3544.49
1419	20C	arle14rnai	4	2642.48		1419	20C	arle14rnai	3	2735.15		1419	20C	arle14rnai	3	3039.29
1419	20C	arle14rnai	4	3016.25		1419	20C	arle14rnai	3	2935.24		1419	20C	arle14rnai	3	3155.5
1419	20C	arle14rnai	5	2978.24		1419	20C	arle14rnai	3	2975.68		1419	20C	arle14rnai	3	3272.96
1419	20C	arle14rnai	5	2833.86		1419	20C	arle14rnai	3	5647.19		1419	20C	arle14rnai	3	3017.3
1419	20C	arle14rnai	5	3224.35		1419	20C	arle14rnai	3	3078.83		1419	20C	arle14rnai	3	2856.19
1419	20C	arle14rnai	5	3564.37		1419	20C	arle14rnai	3	2871.44		1419	20C	arle14rnai	3	3528.39
1419	20C	arle14rnai	5	3658.99		1419	20C	arle14rnai	3	2683		1419	20C	arle14rnai	3	3210.26
1419	20C	arle14rnai	5	3454.38		1419	20C	arle14rnai	3	3023.2		1419	20C	arle14rnai	3	3337.93
1419	20C	arle14rnai	5	3122.11		1419	20C	arle14rnai	3	3486.48		1419	20C	arle14rnai	3	3413.27
1419	20C	arle14rnai	5	2979.09		1419	20C	arle14rnai	3	3941.01		1419	20C	arle14rnai	3	2844.68
1419	20C	arle14rnai	5	2645.96		1419	20C	arle14rnai	3	2844.35		1419	20C	arle14rnai	3	3350.83
1419	20C	arle14rnai	5	2503.84		1419	20C	arle14rnai	3	3497.3		1419	20C	arle14rnai	3	3450.8
1419	20C	arle14rnai	5	3641.19		1419	20C	arle14rnai	3	3312.81		1419	20C	arle14rnai	3	3647.65
1419	20C	arle14rnai	5	2653.55		1419	20C	arle14rnai	3	2956.19		1419	20C	arle14rnai	3	3013.33
1419	20C	arle14rnai	5	3210.08		1419	20C	arle14rnai	4	2828.16		1419	20C	arle14rnai	3	3514.14
1419	20C	arle14rnai	5	2891.81		1419	20C	arle14rnai	4	3187.05		1419	20C	arle14rnai	3	2577.64
1419	20C	arle14rnai	5	2958.19		1419	20C	arle14rnai	4	2702.75		1419	20C	arle14rnai	3	3097.75
1419	20C	arle14rnai	5	3058.36		1419	20C	arle14rnai	4	3243.24		1419	20C	arle14rnai	3	3558.11
1419	20C	arle14rnai	5	2981.76		1419	20C	arle14rnai	4	3227		1419	20C	arle14rnai	3	3173.86
1419	20C	arle14rnai	5	3052.05		1419	20C	arle14rnai	4	3174.46		1419	20C	arle14rnai	3	3096.43
1419	20C	arle14rnai	5	2943.31		1419	20C	arle14rnai	4	3162.33		1419	20C	arle14rnai	4	3415.94
1419	20C	arle14rnai	5	3515.2		1419	20C	arle14rnai	4	3237.73		1419	20C	arle14rnai	4	3347.96
1419	20C	arle14rnai	5	3225.43		1419	20C	arle14rnai	4	2992.34		1419	20C	arle14rnai	4	2892.26
1419	20C	arle14rnai	5	2766.67		1419	20C	arle14rnai	4	3095.28		1419	20C	arle14rnai	4	3588.24
1419	20C	arle14rnai	6	3000.3		1419	20C	arle14rnai	4	3550.12		1419	20C	arle14rnai	4	2951.06
1419	20C	arle14rnai	6	2661.28		1419	20C	arle14rnai	4	3294.44		1419	20C	arle14rnai	4	3191.03
1419	20C	arle14rnai	6	2940.79		1419	20C	arle14rnai	4	3082.46		1419	20C	arle14rnai	4	2640.29
1419	20C	arle14rnai	6	2614.06		1419	20C	arle14rnai	4	2876.58		1419	20C	arle14rnai	4	3248.99
1419	20C	arle14rnai	6	2951.21		1419	20C	arle14rnai	4	3137.96		1419	20C	arle14rnai	4	3534.13
1419	20C	arle14rnai	6	2998.23		1419	20C	arle14rnai	4	3535		1419	20C	arle14rnai	4	2860.24
1419	20C	arle14rnai	6	3288.49		1419	20C	arle14rnai	4	2949.4		1419	20C	arle14rnai	4	2694.25
1419	20C	arle14rnai	6	3207.65		1419	20C	arle14rnai	4	2935.96		1419	20C	arle14rnai	4	2816.19
1419	20C	arle14rnai	6	3456.01		1419	20C	arle14rnai	4	3307.46		1419	20C	arle14rnai	4	2963.37
1419	20C	arle14rnai	6	3241.56		1419	20C	arle14rnai	4	3304.03		1419	20C	arle14rnai	4	3540.78
1419	20C	arle14rnai	6	2931.18		1419	20C	arle14rnai	4	3367.68		1419	20C	arle14rnai	4	2905.12
1419	20C	arle14rnai	6	3225.48		1419	20C	arle14rnai	4	3403.1		1419	20C	arle14rnai	4	2806.46
1419	20C	arle14rnai	6	2633.55		1419	20C	arle14rnai	4	3217.05		1419	20C	arle14rnai	4	3286.51
1419	20C	arle14rnai	6	3103.81		1419	20C	arle14rnai	4	2953.89		1419	20C	arle14rnai	4	2712.22
1419	20C	arle14rnai	6	2644.88		1419	20C	arle14rnai	4	3478.39		1419	20C	arle14rnai	4	2949.77
1419	20C	arle14rnai	6	2971.21		1419	20C	arle14rnai	4	3075.02		1419	20C	arle14rnai	4	3776.26
1419	20C	arle14rnai	6	3137.27		1419	20C	arle14rnai	4	3549.49		1419	20C	arle14rnai	4	2954.5
1419	20C	arle14rnai	6	2878.21		1419	20C	arle14rnai	4	2928.77		1419	20C	arle14rnai	4	2588.45
1419	20C	arle14rnai	6	3196.27		1419	20C	arle14rnai	4	3244.42		1419	20C	arle14rnai	4	3522.44
1419	20C	arle14rnai	6	2864.92		1419	20C	arle14rnai	4	3158.88		1419	20C	arle14rnai	4	2942.46
1419	20C	arle14rnai	6	2767.45		1419	20C	arle14rnai	4	3277.43		1419	20C	arle14rnai	4	3695.75
1419	20C	arle14rnai	6	2812.52		1419	20C	arle14rnai	5	2946		1419	20C	arle14rnai	4	3211.91
1419	20C	arle14rnai	6	3561.71		1419	20C	arle14rnai	5	3310.33		1419	20C	arle14rnai	4	3834.87
1419	20C	arle14rnai	6	2883.87		1419	20C	arle14rnai	5	3198.86		1419	20C	arle14rnai	4	3160.83
1419	20C	arle14rnai	6	3101.6		1419	20C	arle14rnai	5	3336.59		1419	20C	arle14rnai	4	2770.04
1419	20C	arle14rnai	6	3282.36		1419	20C	arle14rnai	5	3184.11		1419	20C	arle14rnai	4	2742.84
1419	20C	arle14rnai	6	3482.04		1419	20C	arle14rnai	5	3224.63		1419	20C	arle14rnai	4	3257.47
1419	20C	arle14rnai	6	2940.11		1419	20C	arle14rnai	5	2949.68		1419	20C	arle14rnai	4	2689.52
1419	20C	arle14rnai	6	3348.81		1419	20C	arle14rnai	5	3013.76		1419	20C	arle14rnai	4	3508.28
1419	20C	arle14rnai	7	2913.02		1419	20C	arle14rnai	5	3111.96		1419	20C	arle14rnai	4	2654.67
1419	20C	arle14rnai	7	3693.61		1419	20C	arle14rnai	5	3354.56		1419	20C	arle14rnai	4	2570.34
1419	20C	arle14rnai	7	3269.49		1419	20C	arle14rnai	5	3605.52		1419	20C	arle14rnai	5	2924.19
1419	20C	arle14rnai	7	3510.55		1419	20C	arle14rnai	5	3196.68		1419	20C	arle14rnai	5	3665.75
1419	20C	arle14rnai	7	3269.14		1419	20C	arle14rnai	5	3322.09		1419	20C	arle14rnai	5	3484.07
1419	20C	arle14rnai	7	2596.53		1419	20C	arle14rnai	5	2732.26		1419	20C	arle14rnai	5	3189.43
1419	20C	arle14rnai	7	2927.55		1419	20C	arle14rnai	5	2818.29		1419	20C	arle14rnai	5	3080.96
1419	20C	arle14rnai	7	3229.28		1419	20C	arle14rnai	5	3037.34		1419	20C	arle14rnai	5	3483.59
1419	20C	arle14rnai	7	3032.27		1419	20C	arle14rnai	5	3365.71		1419	20C	arle14rnai	5	3687.5
1419	20C	arle14rnai	7	2996.2		1419	20C	arle14rnai	5	3290.33		1419	20C	arle14rnai	5	3516.49
1419	20C	arle14rnai	7	2611.78		1419	20C	arle14rnai	5	3294.73		1419	20C	arle14rnai	5	2652.49
1419	20C	arle14rnai	7	3092.76		1419	20C	arle14rnai	5	3227.23		1419	20C	arle14rnai	5	3429.67
1419	20C	arle14rnai	7	3396.92		1419	20C	arle14rnai	5	2792.39		1419	20C	arle14rnai	5	2714.45
1419	20C	arle14rnai	7	3031.63		1419	20C	arle14rnai	5	2771.56		1419	20C	arle14rnai	5	3190.42
1419	20C	arle14rnai	7	3700.74		1419	20C	arle14rnai	5	3357.23		1419	20C	arle14rnai	5	3060.19
1419	20C	arle14rnai	7	3220.53		1419	20C	arle14rnai	5	2957.55		1419	20C	arle14rnai	5	3513.5
1419	20C	arle14rnai	7	3048.31		1419	20C	arle14rnai	5	3654.79		1419	20C	arle14rnai	5	3742.23
1419	20C	arle14rnai	7	3574.1		1419	20C	arle14rnai	5	3050.23		1419	20C	arle14rnai	5	2999.02
1419	20C	arle14rnai	7	2887.47		1419	20C	arle14rnai	5	2554.83		1419	20C	arle14rnai	5	3050.79
1419	20C	arle14rnai	7	2938.05		1419	20C	arle14rnai	5	2901.45		1419	20C	arle14rnai	5	3807.51
1419	20C	arle14rnai	7	3660.49		1419	20C	arle14rnai	5	2879.21		1419	20C	arle14rnai	5	3089.6
1419	20C	arle14rnai	7	2778.39		1419	20C	arle14rnai	5	3379.27		1419	20C	arle14rnai	5	3816.01
1419	20C	arle14rnai	7	2992.62		1419	20C	arle14rnai	5	3030.9		1419	20C	arle14rnai	5	3654.98
1419	20C	arle14rnai	7	2858.79		1419	20C	arle14rnai	5	3292.77		1419	20C	arle14rnai	5	3242.34
1419	20C	arle14rnai	7	2739.87		1419	20C	arle14rnai	5	2717.54		1419	20C	arle14rnai	6	2664.01
1419	20C	arle14rnai	7	2823.24		1419	20C	arle14rnai	5	2819.64		1419	20C	arle14rnai	6	2798.16
1419	20C	arle14rnai	7	2574.41		1419	20C	arle14rnai	5	2832.69		1419	20C	arle14rnai	6	3496.09
1419	20C	arle14rnai	7	3233.81		1419	20C	arle14rnai	5	3328.71		1419	20C	arle14rnai	6	3268.38
1419	20C	arle14rnai	7	3081.84		1419	20C	arle14rnai	5	2929.17		1419	20C	arle14rnai	6	2692.88
1419	20C	arle14rnai	8	3664.42		1419	20C	arle14rnai	5	3191.87		1419	20C	arle14rnai	6	3450.95
1419	20C	arle14rnai	8	3821.9		1419	20C	arle14rnai	5	2872.03		1419	20C	arle14rnai	6	2571.5
1419	20C	arle14rnai	8	3449.6		1419	20C	arle14rnai	5	3196.87		1419	20C	arle14rnai	6	2552.54
1419	20C	arle14rnai	8	3415.48		1419	20C	arle14rnai	5	3453.4		1419	20C	arle14rnai	6	3793.43
1419	20C	arle14rnai	8	3592.31		1419	20C	arle14rnai	5	3583.21		1419	20C	arle14rnai	6	3022.78
1419	20C	arle14rnai	8	3678.82		1419	20C	arle14rnai	5	2794.85		1419	20C	arle14rnai	6	3038.7
1419	20C	arle14rnai	8	3208.6		1419	20C	arle14rnai	5	2807.64		1419	20C	arle14rnai	6	2614.17
1419	20C	arle14rnai	8	3583.53		1419	20C	arle14rnai	6	2555.08		1419	20C	arle14rnai	6	3493.01
1419	20C	arle14rnai	8	2812.8		1419	20C	arle14rnai	6	3263		1419	20C	arle14rnai	6	2915.13
1419	20C	arle14rnai	8	3281.63		1419	20C	arle14rnai	6	3279.42		1419	20C	arle14rnai	6	3266.99
1419	20C	arle14rnai	8	2712.47		1419	20C	arle14rnai	6	3320.85		1419	20C	arle14rnai	6	2591.45
1419	20C	arle14rnai	9	2607.11		1419	20C	arle14rnai	6	2964.37		1419	20C	arle14rnai	6	2540.83
1419	20C	arle14rnai	9	3594.92		1419	20C	arle14rnai	6	2944.62		1419	20C	arle14rnai	6	3387.6
1419	20C	arle14rnai	9	2792.62		1419	20C	arle14rnai	6	2965.94		1419	20C	arle14rnai	6	3139.6
1419	20C	arle14rnai	9	2894.84		1419	20C	arle14rnai	6	3471.15		1419	20C	arle14rnai	6	2685.11
1419	20C	arle14rnai	9	3569.21		1419	20C	arle14rnai	6	3112.01		1419	20C	arle14rnai	6	2824.91
1419	20C	arle14rnai	9	2837.26		1419	20C	arle14rnai	6	3295.57		1419	20C	arle14rnai	6	2744.49
1419	20C	arle14rnai	9	3260.54		1419	20C	arle14rnai	6	3456.05		1419	20C	arle14rnai	6	2687.64
1419	20C	arle14rnai	9	3362.78		1419	20C	arle14rnai	6	3071.01		1419	20C	arle14rnai	7	3518.22
1419	20C	arle14rnai	9	2724.45		1419	20C	arle14rnai	6	2941.13		1419	20C	arle14rnai	7	3736.52
1419	20C	arle14rnai	9	3243.21		1419	20C	arle14rnai	6	2584.37		1419	20C	arle14rnai	7	3443.36
1419	20C	arle14rnai	9	3724.44		1419	20C	arle14rnai	6	2949.35		1419	20C	arle14rnai	7	3262.02
1419	20C	arle14rnai	9	3549.84		1419	20C	arle14rnai	6	2993.31		1419	20C	arle14rnai	7	3620.57
1419	20C	arle14rnai	9	2880.39		1419	20C	arle14rnai	6	3110.07		1419	20C	arle14rnai	7	3241.79
1419	20C	vector	10	3287.81		1419	20C	arle14rnai	6	3070.51		1419	20C	arle14rnai	7	2919.64
1419	20C	vector	10	2775.62		1419	20C	arle14rnai	6	3529.11		1419	20C	arle14rnai	7	3429.14
1419	20C	vector	10	3122.71		1419	20C	arle14rnai	6	3387.65		1419	20C	arle14rnai	7	3655.39
1419	20C	vector	10	2952.8		1419	20C	arle14rnai	6	2492.03		1419	20C	arle14rnai	7	3483.37
1419	20C	vector	10	3029.61		1419	20C	arle14rnai	6	3271.21		1419	20C	arle14rnai	7	3135.73
1419	20C	vector	10	3301.09		1419	20C	arle14rnai	6	2649.36		1419	20C	arle14rnai	7	3157.91
1419	20C	vector	10	2866.5		1419	20C	arle14rnai	6	2910.3		1419	20C	arle14rnai	7	3264
1419	20C	vector	10	2700.32		1419	20C	arle14rnai	6	3017.18		1419	20C	arle14rnai	7	2517.96
1419	20C	vector	10	3009.43		1419	20C	arle14rnai	6	2834.19		1419	20C	arle14rnai	7	3413.31
1419	20C	vector	10	3120.87		1419	20C	arle14rnai	6	3379.23		1419	20C	arle14rnai	7	3258.56
1419	20C	vector	10	3141.29		1419	20C	arle14rnai	6	2863.4		1419	20C	arle14rnai	7	2944.15
1419	20C	vector	10	2833.2		1419	20C	arle14rnai	6	3140.71		1419	20C	arle14rnai	7	3316.97
1419	20C	vector	10	3102.66		1419	20C	arle14rnai	6	3383.42		1419	20C	arle14rnai	7	3121.63
1419	20C	vector	10	3260.31		1419	20C	arle14rnai	6	2834.05		1419	20C	arle14rnai	7	3408.68
1419	20C	vector	10	3122.08		1419	20C	arle14rnai	6	3480.07		1419	20C	arle14rnai	7	3067.38
1419	20C	vector	10	2820.38		1419	20C	arle14rnai	6	3001.34		1419	20C	arle14rnai	7	2938.14
1419	20C	vector	10	3069.15		1419	20C	arle14rnai	6	3326.35		1419	20C	arle14rnai	7	3485.89
1419	20C	vector	10	3377.91		1419	20C	arle14rnai	6	3088.44		1419	20C	arle14rnai	7	3064.26
1419	20C	vector	11	2537.99		1419	20C	arle14rnai	6	3182.72		1419	20C	arle14rnai	7	3072
1419	20C	vector	11	2499.07		1419	20C	arle14rnai	6	3927.84		1419	20C	arle14rnai	7	3293.07
1419	20C	vector	11	3272.76		1419	20C	arle14rnai	6	3512.63		1419	20C	arle14rnai	7	3348.51
1419	20C	vector	11	2961.79		1419	20C	arle14rnai	6	2736.74		1419	20C	arle14rnai	7	2878.86
1419	20C	vector	11	3324.5		1419	20C	arle14rnai	6	2881.89		1419	20C	arle14rnai	7	3461.36
1419	20C	vector	11	2907.54		1419	20C	arle14rnai	6	3133.82		1419	20C	arle14rnai	7	2760.31
1419	20C	vector	11	3009.63		1419	20C	arle14rnai	6	3227.84		1419	20C	arle14rnai	7	3516.44
1419	20C	vector	11	3515.76		1419	20C	arle14rnai	6	3061.37		1419	20C	arle14rnai	7	3127.74
1419	20C	vector	11	2943.31		1419	20C	arle14rnai	7	2794.97		1419	20C	arle14rnai	7	3334
1419	20C	vector	11	2898.31		1419	20C	arle14rnai	7	2962.78		1419	20C	arle14rnai	7	2771.19
1419	20C	vector	11	2819.24		1419	20C	arle14rnai	7	3551.24		1419	20C	arle14rnai	7	3374.03
1419	20C	vector	11	3199.85		1419	20C	arle14rnai	7	3074.94		1419	20C	arle14rnai	7	3046.51
1419	20C	vector	11	3034.52		1419	20C	arle14rnai	7	2783.88		1419	20C	arle14rnai	7	3110.49
1419	20C	vector	11	3296.82		1419	20C	arle14rnai	7	2990.35		1419	20C	arle14rnai	7	3432.56
1419	20C	vector	11	2953.87		1419	20C	arle14rnai	7	3115.04		1419	20C	arle14rnai	7	3224.37
1419	20C	vector	11	3278.62		1419	20C	arle14rnai	7	3580.47		1419	20C	arle14rnai	7	3440.14
1419	20C	vector	11	2868.36		1419	20C	arle14rnai	7	2913.71		1419	20C	arle14rnai	7	3061.41
1419	20C	vector	11	3232.6		1419	20C	arle14rnai	7	3119.01		1419	20C	arle14rnai	8	3507.05
1419	20C	vector	11	2868.33		1419	20C	arle14rnai	7	2818.54		1419	20C	arle14rnai	8	3577.77
1419	20C	vector	11	2637.21		1419	20C	arle14rnai	7	2710.74		1419	20C	arle14rnai	8	3301.34
1419	20C	vector	11	3176.18		1419	20C	arle14rnai	7	3706.86		1419	20C	arle14rnai	8	2878.6
1419	20C	vector	11	2877.24		1419	20C	arle14rnai	7	3111.86		1419	20C	arle14rnai	8	2803.03
1419	20C	vector	11	2843.38		1419	20C	arle14rnai	7	3074.38		1419	20C	arle14rnai	8	3567.44
1419	20C	vector	11	3016.49		1419	20C	arle14rnai	7	3356.12		1419	20C	arle14rnai	8	2729.65
1419	20C	vector	12	3524.86		1419	20C	arle14rnai	7	2923.94		1419	20C	arle14rnai	8	3447.73
1419	20C	vector	12	2749.75		1419	20C	arle14rnai	7	2994.52		1419	20C	arle14rnai	8	2936.4
1419	20C	vector	12	3907.01		1419	20C	arle14rnai	7	3738.7		1419	20C	arle14rnai	8	2712.22
1419	20C	vector	12	3221.78		1419	20C	arle14rnai	7	2843.6		1419	20C	arle14rnai	8	3745.96
1419	20C	vector	12	3174.75		1419	20C	arle14rnai	7	3156.92		1419	20C	arle14rnai	8	2936.19
1419	20C	vector	12	3219.85		1419	20C	arle14rnai	7	2821.09		1419	20C	arle14rnai	8	3507.33
1419	20C	vector	12	2612.28		1419	20C	arle14rnai	7	2757.34		1419	20C	arle14rnai	8	3156.88
1419	20C	vector	12	3302.19		1419	20C	arle14rnai	7	3088.62		1419	20C	arle14rnai	8	3171.52
1419	20C	vector	12	2741.93		1419	20C	arle14rnai	7	3212.69		1419	20C	arle14rnai	8	2923.39
1419	20C	vector	12	2912.52		1419	20C	arle14rnai	7	3199.62		1419	20C	arle14rnai	8	3369.59
1419	20C	vector	12	3218.61		1419	20C	arle14rnai	7	2690.58		1419	20C	arle14rnai	8	3278.54
1419	20C	vector	12	3390.77		1419	20C	arle14rnai	8	2790.7		1419	20C	arle14rnai	8	3543.04
1419	20C	vector	12	3044.68		1419	20C	arle14rnai	8	3769.47		1419	20C	arle14rnai	8	3145.64
1419	20C	vector	13	2839.33		1419	20C	arle14rnai	8	3335.44		1419	20C	arle14rnai	8	3700.6
1419	20C	vector	13	3023.15		1419	20C	arle14rnai	8	3714.47		1419	20C	arle14rnai	8	2571.11
1419	20C	vector	13	3008.27		1419	20C	arle14rnai	8	3790.81		1419	20C	arle14rnai	8	3777.22
1419	20C	vector	13	2770.98		1419	20C	arle14rnai	8	3839.77		1419	20C	arle14rnai	8	2868.94
1419	20C	vector	13	3666.04		1419	20C	arle14rnai	8	3484.49		1419	20C	arle14rnai	8	3389.78
1419	20C	vector	13	2953.39		1419	20C	arle14rnai	8	3136.84		1419	20C	arle14rnai	8	3272.36
1419	20C	vector	13	2987.45		1419	20C	arle14rnai	8	3244.69		1419	20C	arle14rnai	8	3746.07
1419	20C	vector	13	3042.91		1419	20C	arle14rnai	8	3003.51		1419	20C	arle14rnai	9	2678.83
1419	20C	vector	13	2684.67		1419	20C	arle14rnai	8	3542.28		1419	20C	arle14rnai	9	2657.99
1419	20C	vector	13	3263.74		1419	20C	arle14rnai	8	2724.16		1419	20C	arle14rnai	9	3329.79
1419	20C	vector	13	2701.31		1419	20C	arle14rnai	8	3662.87		1419	20C	arle14rnai	9	3064.69
1419	20C	vector	13	2816.24		1419	20C	arle14rnai	8	3315.19		1419	20C	arle14rnai	9	3762.37
1419	20C	vector	13	3183.27		1419	20C	arle14rnai	8	3776.01		1419	20C	arle14rnai	9	3455.46
1419	20C	vector	13	2904.17		1419	20C	arle14rnai	8	3079.26		1419	20C	arle14rnai	9	2827.33
1419	20C	vector	14	2962.2		1419	20C	arle14rnai	8	2681.12		1419	20C	arle14rnai	9	3330.5
1419	20C	vector	14	3597.82		1419	20C	arle14rnai	8	3948.69		1419	20C	arle14rnai	9	2728.27
1419	20C	vector	14	3036.36		1419	20C	arle14rnai	8	2864.03		1419	20C	arle14rnai	9	2930.12
1419	20C	vector	14	2957.69		1419	20C	arle14rnai	8	2678.28		1419	20C	arle14rnai	9	2767.1
1419	20C	vector	14	2641.11		1419	20C	arle14rnai	8	3753.47		1419	20C	arle14rnai	9	2780.26
1419	20C	vector	14	5718.12		1419	20C	arle14rnai	8	3823.81		1419	20C	arle14rnai	9	2656.31
1419	20C	vector	14	3062.5		1419	20C	arle14rnai	8	3967.89		1419	20C	arle14rnai	9	2764.18
1419	20C	vector	14	3349.66		1419	20C	arle14rnai	8	3786.37		1419	20C	arle14rnai	9	2844
1419	20C	vector	14	2604.99		1419	20C	arle14rnai	8	3307.73		1419	20C	arle14rnai	9	2894.99
1419	20C	vector	14	2633.99		1419	20C	arle14rnai	8	3275.4		1419	20C	arle14rnai	9	2886.07
1419	20C	vector	14	3287.47		1419	20C	arle14rnai	8	3008.88		1419	20C	arle14rnai	9	2901.61
1419	20C	vector	15	3382.66		1419	20C	arle14rnai	8	3866.02		1419	20C	arle14rnai	9	2949.82
1419	20C	vector	15	2912.36		1419	20C	arle14rnai	9	3035.38		1419	20C	arle14rnai	9	2758.05
1419	20C	vector	15	3482.13		1419	20C	arle14rnai	9	3600.53		1419	20C	arle14rnai	9	2788.93
1419	20C	vector	15	3178.08		1419	20C	arle14rnai	9	3239.63		1419	20C	arle14rnai	9	3163.46
1419	20C	vector	15	2863.89		1419	20C	arle14rnai	9	2800.43		1419	20C	arle14rnai	9	2955.44
1419	20C	vector	15	2899.01		1419	20C	arle14rnai	9	2925.96		1419	20C	vector	10	3500.98
1419	20C	vector	15	2734.2		1419	20C	arle14rnai	9	2970		1419	20C	vector	10	3204.81
1419	20C	vector	15	3079.2		1419	20C	arle14rnai	9	2809.05		1419	20C	vector	10	3075.01
1419	20C	vector	15	2766.94		1419	20C	arle14rnai	9	2728.89		1419	20C	vector	10	3496.11
1419	20C	vector	15	2705.54		1419	20C	arle14rnai	9	2778.85		1419	20C	vector	10	3645.45
1419	20C	vector	15	2801.29		1419	20C	arle14rnai	9	3379.07		1419	20C	vector	10	3139.38
1419	20C	vector	15	3601.83		1419	20C	arle14rnai	9	3654.42		1419	20C	vector	10	4470.78
1419	20C	vector	15	3030.32		1419	20C	arle14rnai	9	3077.01		1419	20C	vector	10	3056.95
1419	20C	vector	15	2891.34		1419	20C	arle14rnai	9	2875.59		1419	20C	vector	10	2838.04
1419	20C	vector	15	3179.16		1419	20C	arle14rnai	9	3643.7		1419	20C	vector	10	2666.77
1419	20C	vector	1	3541.62		1419	20C	arle14rnai	9	2748.89		1419	20C	vector	10	2942.14
1419	20C	vector	1	3345.7		1419	20C	arle14rnai	9	3536.04		1419	20C	vector	10	3136.71
1419	20C	vector	1	3436.27		1419	20C	arle14rnai	9	3289.4		1419	20C	vector	10	3538.81
1419	20C	vector	1	2669.93		1419	20C	arle14rnai	9	3297.63		1419	20C	vector	10	3075.95
1419	20C	vector	1	3280.89		1419	20C	arle14rnai	9	2904.54		1419	20C	vector	10	3156.39
1419	20C	vector	1	2917.88		1419	20C	arle14rnai	9	3095.78		1419	20C	vector	11	2896.23
1419	20C	vector	1	3403.74		1419	20C	arle14rnai	9	3040.6		1419	20C	vector	11	3012.74
1419	20C	vector	1	2883.16		1419	20C	arle14rnai	9	3460.92		1419	20C	vector	11	3145.61
1419	20C	vector	1	3371.48		1419	20C	arle14rnai	9	3357.6		1419	20C	vector	11	3093.98
1419	20C	vector	1	3282.34		1419	20C	arle14rnai	9	3093.83		1419	20C	vector	11	2998.74
1419	20C	vector	1	3131.38		1419	20C	arle14rnai	9	2797.94		1419	20C	vector	11	2964.19
1419	20C	vector	1	3454.27		1419	20C	arle14rnai	9	3190.79		1419	20C	vector	11	2762.89
1419	20C	vector	1	2725.93		1419	20C	arle14rnai	9	3252.84		1419	20C	vector	11	2968.51
1419	20C	vector	1	3245		1419	20C	arle14rnai	9	3352.86		1419	20C	vector	11	3083.32
1419	20C	vector	1	3150.71		1419	20C	vector	10	3558.48		1419	20C	vector	11	3048.47
1419	20C	vector	1	3383.73		1419	20C	vector	10	3313.87		1419	20C	vector	11	3142.55
1419	20C	vector	1	2470.85		1419	20C	vector	10	3027.22		1419	20C	vector	11	3083.24
1419	20C	vector	1	3052.17		1419	20C	vector	10	3419.21		1419	20C	vector	11	2953.11
1419	20C	vector	1	3304.42		1419	20C	vector	10	3011.23		1419	20C	vector	11	2964.29
1419	20C	vector	1	3088.02		1419	20C	vector	10	3335.51		1419	20C	vector	11	2824.39
1419	20C	vector	1	3086.75		1419	20C	vector	10	3075.16		1419	20C	vector	11	2937.24
1419	20C	vector	1	3096.04		1419	20C	vector	10	3145.41		1419	20C	vector	11	3226.45
1419	20C	vector	1	3239.08		1419	20C	vector	10	3453.38		1419	20C	vector	11	3066.68
1419	20C	vector	2	3071.84		1419	20C	vector	10	3342.57		1419	20C	vector	11	3095.13
1419	20C	vector	2	3333.88		1419	20C	vector	10	3025.62		1419	20C	vector	11	2854.84
1419	20C	vector	2	4193.54		1419	20C	vector	10	3178.1		1419	20C	vector	11	3197.07
1419	20C	vector	2	3331.9		1419	20C	vector	10	3155.8		1419	20C	vector	11	2829.95
1419	20C	vector	2	3240.92		1419	20C	vector	10	3106.3		1419	20C	vector	11	2831.94
1419	20C	vector	2	3206.98		1419	20C	vector	10	3083.13		1419	20C	vector	11	2934.94
1419	20C	vector	2	2898.81		1419	20C	vector	10	2678.98		1419	20C	vector	11	2960.48
1419	20C	vector	2	3066.25		1419	20C	vector	10	2964.17		1419	20C	vector	11	2918.42
1419	20C	vector	2	3045.5		1419	20C	vector	10	3135.36		1419	20C	vector	12	3383.9
1419	20C	vector	2	3066.93		1419	20C	vector	10	3079.48		1419	20C	vector	12	3340.11
1419	20C	vector	2	2863.21		1419	20C	vector	11	3294.54		1419	20C	vector	12	2779.12
1419	20C	vector	2	3182.62		1419	20C	vector	11	3310.64		1419	20C	vector	12	2803.39
1419	20C	vector	2	3142.96		1419	20C	vector	11	3028.96		1419	20C	vector	12	3074.67
1419	20C	vector	2	2760.98		1419	20C	vector	11	3361.55		1419	20C	vector	12	2860.05
1419	20C	vector	2	2457.54		1419	20C	vector	11	3020.4		1419	20C	vector	12	3076.35
1419	20C	vector	3	2955.63		1419	20C	vector	11	3388.78		1419	20C	vector	12	2733.26
1419	20C	vector	3	2854.15		1419	20C	vector	11	3313.97		1419	20C	vector	12	2876.84
1419	20C	vector	3	2924.53		1419	20C	vector	11	2935.72		1419	20C	vector	12	3018.7
1419	20C	vector	3	3169.36		1419	20C	vector	11	3367.79		1419	20C	vector	12	2754.1
1419	20C	vector	3	3092.25		1419	20C	vector	11	3116.91		1419	20C	vector	12	3283.28
1419	20C	vector	3	3015.75		1419	20C	vector	11	3220.99		1419	20C	vector	12	3512.07
1419	20C	vector	3	3074.46		1419	20C	vector	11	3242.82		1419	20C	vector	12	2845.55
1419	20C	vector	3	3333.24		1419	20C	vector	11	2992.51		1419	20C	vector	12	2935.09
1419	20C	vector	3	2629.77		1419	20C	vector	11	3823.41		1419	20C	vector	12	3373.7
1419	20C	vector	3	2929.72		1419	20C	vector	11	3085.58		1419	20C	vector	12	2572.29
1419	20C	vector	3	3370.54		1419	20C	vector	11	3308.43		1419	20C	vector	12	3070.2
1419	20C	vector	3	3308.36		1419	20C	vector	11	3475.47		1419	20C	vector	12	2788.31
1419	20C	vector	3	3240.61		1419	20C	vector	11	3365.92		1419	20C	vector	12	2848.3
1419	20C	vector	3	3121.38		1419	20C	vector	11	3136.99		1419	20C	vector	12	3422.83
1419	20C	vector	3	3218.59		1419	20C	vector	11	3246.15		1419	20C	vector	12	3031.04
1419	20C	vector	3	3186.9		1419	20C	vector	11	3258.54		1419	20C	vector	12	2607.02
1419	20C	vector	3	3295.93		1419	20C	vector	12	3093.66		1419	20C	vector	13	3473.22
1419	20C	vector	3	3395.8		1419	20C	vector	12	3122.02		1419	20C	vector	13	2834.79
1419	20C	vector	3	3248.96		1419	20C	vector	12	2940.01		1419	20C	vector	13	3442.38
1419	20C	vector	3	3316.67		1419	20C	vector	12	3170.94		1419	20C	vector	13	3466.13
1419	20C	vector	4	3234.6		1419	20C	vector	12	2776.94		1419	20C	vector	13	3044
1419	20C	vector	4	2966.91		1419	20C	vector	12	3265.61		1419	20C	vector	13	2972.44
1419	20C	vector	4	3381.74		1419	20C	vector	12	3237.66		1419	20C	vector	13	2799.93
1419	20C	vector	4	2983.19		1419	20C	vector	12	2852.38		1419	20C	vector	13	3326.34
1419	20C	vector	4	2801.9		1419	20C	vector	12	3082.49		1419	20C	vector	13	3393.07
1419	20C	vector	4	2784.91		1419	20C	vector	12	2978.6		1419	20C	vector	13	3127.8
1419	20C	vector	4	3330.72		1419	20C	vector	12	3688.25		1419	20C	vector	13	3211.46
1419	20C	vector	4	2673		1419	20C	vector	12	3013.14		1419	20C	vector	13	2870.34
1419	20C	vector	4	3180.59		1419	20C	vector	12	3034.47		1419	20C	vector	13	2695.62
1419	20C	vector	4	3127.11		1419	20C	vector	12	3550.71		1419	20C	vector	13	3341.16
1419	20C	vector	4	2577.54		1419	20C	vector	12	2957.71		1419	20C	vector	13	3569.29
1419	20C	vector	4	2737.86		1419	20C	vector	12	3000.68		1419	20C	vector	13	3016.53
1419	20C	vector	4	3002.96		1419	20C	vector	12	2847.18		1419	20C	vector	13	2778.33
1419	20C	vector	4	3542.08		1419	20C	vector	12	3284.41		1419	20C	vector	13	3466.23
1419	20C	vector	4	2671.43		1419	20C	vector	12	2891.07		1419	20C	vector	13	3197.83
1419	20C	vector	5	3294.92		1419	20C	vector	12	2989.62		1419	20C	vector	13	3644.52
1419	20C	vector	5	2999.56		1419	20C	vector	12	3368.65		1419	20C	vector	13	3478.21
1419	20C	vector	5	3209.8		1419	20C	vector	12	2928.46		1419	20C	vector	14	3230.95
1419	20C	vector	5	3071.28		1419	20C	vector	12	2979.12		1419	20C	vector	14	2555.43
1419	20C	vector	5	3061.88		1419	20C	vector	12	3010.46		1419	20C	vector	14	3387.65
1419	20C	vector	5	2888.81		1419	20C	vector	13	3638.11		1419	20C	vector	14	2707.56
1419	20C	vector	5	3181.28		1419	20C	vector	13	3559.77		1419	20C	vector	14	3280.53
1419	20C	vector	5	3457.75		1419	20C	vector	13	3505.01		1419	20C	vector	14	3162.93
1419	20C	vector	5	3083.42		1419	20C	vector	13	3394.31		1419	20C	vector	14	2742.86
1419	20C	vector	5	2970.09		1419	20C	vector	13	2867.98		1419	20C	vector	14	3168.44
1419	20C	vector	5	3098.62		1419	20C	vector	13	3369.32		1419	20C	vector	14	2977.57
1419	20C	vector	5	3095.97		1419	20C	vector	13	2768.9		1419	20C	vector	14	2849.28
1419	20C	vector	5	3476.27		1419	20C	vector	13	3547.46		1419	20C	vector	14	3022.36
1419	20C	vector	6	3232.86		1419	20C	vector	13	3403.85		1419	20C	vector	14	2927.15
1419	20C	vector	6	2629.31		1419	20C	vector	13	3423.19		1419	20C	vector	14	3726.88
1419	20C	vector	6	2783.89		1419	20C	vector	13	3297.88		1419	20C	vector	14	3272.64
1419	20C	vector	6	3199.04		1419	20C	vector	13	3081.93		1419	20C	vector	14	2796.37
1419	20C	vector	6	3385.2		1419	20C	vector	13	3761.74		1419	20C	vector	14	2576.17
1419	20C	vector	6	2804.16		1419	20C	vector	13	3396.73		1419	20C	vector	14	2879.2
1419	20C	vector	6	3256.27		1419	20C	vector	13	3353.36		1419	20C	vector	14	3083.56
1419	20C	vector	6	2721.41		1419	20C	vector	13	2958.16		1419	20C	vector	14	2627.71
1419	20C	vector	6	3582.32		1419	20C	vector	14	2921.67		1419	20C	vector	15	3335.3
1419	20C	vector	6	3241.6		1419	20C	vector	14	2877.05		1419	20C	vector	15	3125.89
1419	20C	vector	6	2630.82		1419	20C	vector	14	3263.93		1419	20C	vector	15	3471.87
1419	20C	vector	6	3133.06		1419	20C	vector	14	3622.33		1419	20C	vector	15	3158.17
1419	20C	vector	6	3137.01		1419	20C	vector	14	3496.05		1419	20C	vector	15	3413.15
1419	20C	vector	6	3418.44		1419	20C	vector	14	2775.68		1419	20C	vector	15	3311.92
1419	20C	vector	6	2782.89		1419	20C	vector	14	3431.61		1419	20C	vector	15	2716.83
1419	20C	vector	6	3388.47		1419	20C	vector	14	2835.95		1419	20C	vector	15	3355.55
1419	20C	vector	6	2971.3		1419	20C	vector	14	3062.69		1419	20C	vector	15	3490.07
1419	20C	vector	7	2578.82		1419	20C	vector	14	3543.01		1419	20C	vector	15	3295.41
1419	20C	vector	7	3253.55		1419	20C	vector	14	3063.18		1419	20C	vector	15	3042.77
1419	20C	vector	7	3051.04		1419	20C	vector	14	3479.58		1419	20C	vector	15	2822.04
1419	20C	vector	7	2725.54		1419	20C	vector	14	2946.76		1419	20C	vector	1	3310.64
1419	20C	vector	7	2825.04		1419	20C	vector	14	3034.32		1419	20C	vector	1	2903.57
1419	20C	vector	7	2539.73		1419	20C	vector	14	3166.41		1419	20C	vector	1	3010.04
1419	20C	vector	8	3279.18		1419	20C	vector	14	3019.75		1419	20C	vector	1	3189.33
1419	20C	vector	8	2500		1419	20C	vector	14	3234.82		1419	20C	vector	1	2738.2
1419	20C	vector	8	2886.87		1419	20C	vector	14	3046.88		1419	20C	vector	1	2876.34
1419	20C	vector	8	2900.17		1419	20C	vector	14	3113.83		1419	20C	vector	1	3068.72
1419	20C	vector	8	2664.08		1419	20C	vector	14	3018.2		1419	20C	vector	1	3189.99
1419	20C	vector	8	2628.62		1419	20C	vector	14	2962.8		1419	20C	vector	1	2844.88
1419	20C	vector	8	3903.76		1419	20C	vector	14	3097.06		1419	20C	vector	1	2913.47
1419	20C	vector	8	3280.32		1419	20C	vector	14	3189.98		1419	20C	vector	1	2998.59
1419	20C	vector	8	2573.97		1419	20C	vector	15	3308.81		1419	20C	vector	1	2889.84
1419	20C	vector	8	3094.17		1419	20C	vector	15	2910.59		1419	20C	vector	1	3226
1419	20C	vector	8	2941.19		1419	20C	vector	15	3784		1419	20C	vector	1	2934.89
1419	20C	vector	8	2933.78		1419	20C	vector	15	3002.45		1419	20C	vector	1	2757.21
1419	20C	vector	8	2640.1		1419	20C	vector	15	3409.6		1419	20C	vector	1	3069.3
1419	20C	vector	8	2688.09		1419	20C	vector	15	3198.22		1419	20C	vector	1	2887.14
1419	20C	vector	8	3488.69		1419	20C	vector	15	2813.78		1419	20C	vector	1	3011.91
1419	20C	vector	9	3365.68		1419	20C	vector	15	3591.8		1419	20C	vector	1	3357.7
1419	20C	vector	9	3319.83		1419	20C	vector	15	2746.58		1419	20C	vector	1	2921.5
1419	20C	vector	9	3016.91		1419	20C	vector	15	3030.3		1419	20C	vector	2	3457.86
1419	20C	vector	9	3366.83		1419	20C	vector	15	3023.27		1419	20C	vector	2	3377.8
1419	20C	vector	9	3421.99		1419	20C	vector	15	2936.28		1419	20C	vector	2	3208.65
1419	20C	vector	9	3081.06		1419	20C	vector	15	3218.29		1419	20C	vector	2	3238.2
1419	20C	vector	9	3710.88		1419	20C	vector	15	3208.99		1419	20C	vector	2	3813.67
1419	20C	vector	9	3393.14		1419	20C	vector	15	3116.18		1419	20C	vector	2	2624.96
1419	20C	vector	9	3043.24		1419	20C	vector	15	2882.84		1419	20C	vector	2	3170.19
1419	20C	vector	9	3557.28		1419	20C	vector	15	3213.5		1419	20C	vector	2	3280.01
1419	20C	vector	9	2873.8		1419	20C	vector	15	2849.02		1419	20C	vector	2	3197.59
1419	20C	vector	9	3663.54		1419	20C	vector	1	3485.55		1419	20C	vector	2	2908.88
1419	20C	vector	9	3002.61		1419	20C	vector	1	3091.41		1419	20C	vector	2	2823.47
1419	20C	vector	9	2751.2		1419	20C	vector	1	3252.77		1419	20C	vector	2	3133.61
1419	20C	vector	9	3222.22		1419	20C	vector	1	2961.22		1419	20C	vector	2	2997.09
1419	20C	vector	9	2686.44		1419	20C	vector	1	3401.29		1419	20C	vector	2	3056.92
1419	20C	vector	9	3422		1419	20C	vector	1	3098.82		1419	20C	vector	2	2804.76
1419	20C	vector	9	2627.76		1419	20C	vector	1	2885.52		1419	20C	vector	2	3131.46
1419	20C	vector	9	3191.03		1419	20C	vector	1	2777.36		1419	20C	vector	2	2927.15
1419	20C	vector	9	2904.93		1419	20C	vector	1	3202.1		1419	20C	vector	2	3751.94
1419	20C	vector	9	2607.46		1419	20C	vector	1	3098.19		1419	20C	vector	2	3083.25
1419	20C	vector	9	2800.48		1419	20C	vector	1	3134.04		1419	20C	vector	2	3336.84
1419	20C	vector	9	3032.1		1419	20C	vector	1	2981.78		1419	20C	vector	2	3721.06
1679	20C	arle14rnai	10	3337.65		1419	20C	vector	1	2941.27		1419	20C	vector	2	2845.56
1679	20C	arle14rnai	10	3505.37		1419	20C	vector	1	2976.64		1419	20C	vector	2	2823.24
1679	20C	arle14rnai	10	2717.33		1419	20C	vector	1	3561.67		1419	20C	vector	2	3295.98
1679	20C	arle14rnai	10	3264.99		1419	20C	vector	1	3350.85		1419	20C	vector	2	3495.55
1679	20C	arle14rnai	10	3349.44		1419	20C	vector	1	3615.78		1419	20C	vector	2	2556.31
1679	20C	arle14rnai	10	3344.01		1419	20C	vector	2	2953.81		1419	20C	vector	2	2848.52
1679	20C	arle14rnai	10	3391.9		1419	20C	vector	2	2736.44		1419	20C	vector	2	2668.78
1679	20C	arle14rnai	10	3535.58		1419	20C	vector	2	3193.19		1419	20C	vector	2	3282.6
1679	20C	arle14rnai	10	3612.73		1419	20C	vector	2	2575.34		1419	20C	vector	2	3219.97
1679	20C	arle14rnai	10	3034.66		1419	20C	vector	2	3521.91		1419	20C	vector	2	2870.18
1679	20C	arle14rnai	10	3800.37		1419	20C	vector	2	2687.63		1419	20C	vector	2	3126.24
1679	20C	arle14rnai	10	2920.7		1419	20C	vector	2	2928.49		1419	20C	vector	2	3196.12
1679	20C	arle14rnai	10	3479.43		1419	20C	vector	2	3258.16		1419	20C	vector	2	3096.41
1679	20C	arle14rnai	10	3175.12		1419	20C	vector	2	3180.45		1419	20C	vector	3	3236.67
1679	20C	arle14rnai	10	3395.5		1419	20C	vector	2	3510.5		1419	20C	vector	3	3379.46
1679	20C	arle14rnai	10	3156.08		1419	20C	vector	2	3501.93		1419	20C	vector	3	3317.04
1679	20C	arle14rnai	10	3703.74		1419	20C	vector	2	3387.92		1419	20C	vector	3	3669.5
1679	20C	arle14rnai	10	3529.1		1419	20C	vector	2	3355.36		1419	20C	vector	3	3664.88
1679	20C	arle14rnai	10	2614.92		1419	20C	vector	2	3704.94		1419	20C	vector	3	3186.66
1679	20C	arle14rnai	10	3790.2		1419	20C	vector	2	2704.67		1419	20C	vector	3	3178.53
1679	20C	arle14rnai	10	2963.75		1419	20C	vector	2	3709.15		1419	20C	vector	3	3226.73
1679	20C	arle14rnai	10	2957.36		1419	20C	vector	2	2686.17		1419	20C	vector	3	3426.31
1679	20C	arle14rnai	10	3677.72		1419	20C	vector	2	3399.6		1419	20C	vector	3	3214.02
1679	20C	arle14rnai	10	3347.62		1419	20C	vector	2	2656.33		1419	20C	vector	3	2940.17
1679	20C	arle14rnai	10	3087.85		1419	20C	vector	3	4276.66		1419	20C	vector	3	3400.75
1679	20C	arle14rnai	10	2790.56		1419	20C	vector	3	3572.41		1419	20C	vector	3	3103.14
1679	20C	arle14rnai	10	3351.86		1419	20C	vector	3	3402.53		1419	20C	vector	3	3462.81
1679	20C	arle14rnai	10	3602.59		1419	20C	vector	3	3394.52		1419	20C	vector	3	3691.37
1679	20C	arle14rnai	10	3277.22		1419	20C	vector	3	3693.21		1419	20C	vector	3	3034.65
1679	20C	arle14rnai	10	3724.31		1419	20C	vector	3	2824.93		1419	20C	vector	3	3313.12
1679	20C	arle14rnai	10	3186.53		1419	20C	vector	3	3883.39		1419	20C	vector	3	3316.83
1679	20C	arle14rnai	10	3313.33		1419	20C	vector	3	3300.37		1419	20C	vector	3	3685.08
1679	20C	arle14rnai	10	2942.18		1419	20C	vector	3	3126.6		1419	20C	vector	3	3345.5
1679	20C	arle14rnai	10	3004.62		1419	20C	vector	3	3379.04		1419	20C	vector	4	3570.94
1679	20C	arle14rnai	10	2565.07		1419	20C	vector	3	3325.23		1419	20C	vector	4	3242.61
1679	20C	arle14rnai	10	2437.78		1419	20C	vector	3	3113.47		1419	20C	vector	4	3201.79
1679	20C	arle14rnai	11	2785.08		1419	20C	vector	3	3686.41		1419	20C	vector	4	3032.42
1679	20C	arle14rnai	11	2705.81		1419	20C	vector	3	3239.31		1419	20C	vector	4	2865.78
1679	20C	arle14rnai	11	3118.85		1419	20C	vector	3	2948.58		1419	20C	vector	4	3391.89
1679	20C	arle14rnai	11	3038.86		1419	20C	vector	3	2708.59		1419	20C	vector	4	2867.76
1679	20C	arle14rnai	11	2883.93		1419	20C	vector	3	3423.04		1419	20C	vector	4	3236.02
1679	20C	arle14rnai	11	3197.76		1419	20C	vector	3	3593.41		1419	20C	vector	4	3428.61
1679	20C	arle14rnai	11	3162.74		1419	20C	vector	4	3317.26		1419	20C	vector	4	2868.85
1679	20C	arle14rnai	11	2880.08		1419	20C	vector	4	3112		1419	20C	vector	4	2743.8
1679	20C	arle14rnai	11	3038.6		1419	20C	vector	4	3150.53		1419	20C	vector	4	3335.61
1679	20C	arle14rnai	11	3035.51		1419	20C	vector	4	3231.53		1419	20C	vector	5	3481.94
1679	20C	arle14rnai	11	3192.05		1419	20C	vector	4	3599.69		1419	20C	vector	5	2974.08
1679	20C	arle14rnai	11	2887.39		1419	20C	vector	4	3159.97		1419	20C	vector	5	2700.75
1679	20C	arle14rnai	11	2849.68		1419	20C	vector	4	2984.88		1419	20C	vector	5	2997.18
1679	20C	arle14rnai	11	2742.83		1419	20C	vector	4	2861.67		1419	20C	vector	5	3269.55
1679	20C	arle14rnai	11	2809.72		1419	20C	vector	4	2956		1419	20C	vector	5	3040.63
1679	20C	arle14rnai	11	2883.91		1419	20C	vector	4	3021.87		1419	20C	vector	5	2907.31
1679	20C	arle14rnai	11	3056.72		1419	20C	vector	4	3178.21		1419	20C	vector	5	2797.69
1679	20C	arle14rnai	11	2977.3		1419	20C	vector	4	2705.78		1419	20C	vector	5	3269.08
1679	20C	arle14rnai	11	3024.37		1419	20C	vector	4	3510.72		1419	20C	vector	5	2765.24
1679	20C	arle14rnai	11	2781.66		1419	20C	vector	4	2867.94		1419	20C	vector	5	2729.55
1679	20C	arle14rnai	11	3100.32		1419	20C	vector	4	3252.04		1419	20C	vector	5	2926.48
1679	20C	arle14rnai	11	2824.93		1419	20C	vector	4	2734		1419	20C	vector	5	3047.24
1679	20C	arle14rnai	11	2932.13		1419	20C	vector	4	3028.1		1419	20C	vector	5	2694.69
1679	20C	arle14rnai	11	2844.92		1419	20C	vector	4	3070.37		1419	20C	vector	5	2776.81
1679	20C	arle14rnai	11	2900.46		1419	20C	vector	4	3204.44		1419	20C	vector	6	3283.33
1679	20C	arle14rnai	11	3004.48		1419	20C	vector	4	3116.52		1419	20C	vector	6	2866.43
1679	20C	arle14rnai	11	2936.95		1419	20C	vector	4	2839.15		1419	20C	vector	6	3119.8
1679	20C	arle14rnai	11	3216.39		1419	20C	vector	4	3238.71		1419	20C	vector	6	3463.01
1679	20C	arle14rnai	11	2937.88		1419	20C	vector	5	3398.95		1419	20C	vector	6	2739.88
1679	20C	arle14rnai	11	2951.76		1419	20C	vector	5	3136.21		1419	20C	vector	6	2923.34
1679	20C	arle14rnai	11	3067.47		1419	20C	vector	5	3463.91		1419	20C	vector	6	3375.51
1679	20C	arle14rnai	11	3140.85		1419	20C	vector	5	3120.04		1419	20C	vector	6	3269.61
1679	20C	arle14rnai	11	2510.68		1419	20C	vector	5	3226.7		1419	20C	vector	6	2509.04
1679	20C	arle14rnai	11	2862.2		1419	20C	vector	5	3441.13		1419	20C	vector	6	3143.63
1679	20C	arle14rnai	11	2828.01		1419	20C	vector	5	3025.98		1419	20C	vector	6	2764.34
1679	20C	arle14rnai	11	2578.25		1419	20C	vector	5	3374.24		1419	20C	vector	6	3424
1679	20C	arle14rnai	11	2503.77		1419	20C	vector	5	3194.07		1419	20C	vector	6	3155.01
1679	20C	arle14rnai	11	2553.89		1419	20C	vector	5	3336.1		1419	20C	vector	6	2798.49
1679	20C	arle14rnai	11	2885.41		1419	20C	vector	5	3443.69		1419	20C	vector	7	3073.08
1679	20C	arle14rnai	11	3409.21		1419	20C	vector	5	2901.99		1419	20C	vector	7	2674.31
1679	20C	arle14rnai	11	2906.07		1419	20C	vector	5	2933.16		1419	20C	vector	7	3175.21
1679	20C	arle14rnai	11	3281.16		1419	20C	vector	5	3108.4		1419	20C	vector	7	2464.67
1679	20C	arle14rnai	11	2976.17		1419	20C	vector	5	3112.02		1419	20C	vector	7	2698.89
1679	20C	arle14rnai	11	3430.17		1419	20C	vector	5	3350.13		1419	20C	vector	7	2753.44
1679	20C	arle14rnai	11	3185.88		1419	20C	vector	5	3138.64		1419	20C	vector	7	2943.92
1679	20C	arle14rnai	11	3289.89		1419	20C	vector	5	2903.44		1419	20C	vector	7	3188.91
1679	20C	arle14rnai	11	2757.34		1419	20C	vector	5	3277.32		1419	20C	vector	7	2852.45
1679	20C	arle14rnai	11	2967.58		1419	20C	vector	6	2605.14		1419	20C	vector	7	2579.35
1679	20C	arle14rnai	11	2797.87		1419	20C	vector	6	2584.67		1419	20C	vector	8	3781.92
1679	20C	arle14rnai	11	3054.3		1419	20C	vector	6	2689.83		1419	20C	vector	8	3212.35
1679	20C	arle14rnai	11	3071.89		1419	20C	vector	6	2683.37		1419	20C	vector	8	3150.21
1679	20C	arle14rnai	11	2818.46		1419	20C	vector	6	2701.31		1419	20C	vector	8	2968.52
1679	20C	arle14rnai	11	3196.36		1419	20C	vector	6	2649.69		1419	20C	vector	8	3164.6
1679	20C	arle14rnai	11	2877.12		1419	20C	vector	6	2686		1419	20C	vector	8	3158.92
1679	20C	arle14rnai	11	2748.48		1419	20C	vector	6	2743.33		1419	20C	vector	8	2951.21
1679	20C	arle14rnai	11	2928.07		1419	20C	vector	6	2485.83		1419	20C	vector	8	3550.87
1679	20C	arle14rnai	11	2398.92		1419	20C	vector	6	2561.91		1419	20C	vector	8	3126.69
1679	20C	arle14rnai	11	2992.07		1419	20C	vector	7	2656.65		1419	20C	vector	8	3323.79
1679	20C	arle14rnai	11	3154.67		1419	20C	vector	7	3265.47		1419	20C	vector	8	3668.66
1679	20C	arle14rnai	11	2727.3		1419	20C	vector	7	3067.56		1419	20C	vector	8	3110.18
1679	20C	arle14rnai	11	2713.11		1419	20C	vector	7	2847.78		1419	20C	vector	8	3013.93
1679	20C	arle14rnai	11	2949.11		1419	20C	vector	7	2808.2		1419	20C	vector	8	3561.32
1679	20C	arle14rnai	11	2763.21		1419	20C	vector	7	3494.25		1419	20C	vector	8	3523.57
1679	20C	arle14rnai	11	2750.78		1419	20C	vector	7	3361.46		1419	20C	vector	8	3160.58
1679	20C	arle14rnai	11	2793.66		1419	20C	vector	7	3407.45		1419	20C	vector	8	3545.59
1679	20C	arle14rnai	12	3015.71		1419	20C	vector	7	2690.82		1419	20C	vector	8	3174.61
1679	20C	arle14rnai	12	2969.84		1419	20C	vector	7	3313.51		1419	20C	vector	8	3764.55
1679	20C	arle14rnai	12	2857.48		1419	20C	vector	7	3151.23		1419	20C	vector	8	3244.74
1679	20C	arle14rnai	12	2772.27		1419	20C	vector	7	3154.71		1419	20C	vector	8	3013.18
1679	20C	arle14rnai	12	3472.89		1419	20C	vector	7	3011.02		1419	20C	vector	8	3072.83
1679	20C	arle14rnai	12	2842.86		1419	20C	vector	7	2871.49		1419	20C	vector	8	2916.79
1679	20C	arle14rnai	12	3315.57		1419	20C	vector	7	3282.98		1419	20C	vector	9	3099
1679	20C	arle14rnai	12	3081.17		1419	20C	vector	7	3509.73		1419	20C	vector	9	2969.13
1679	20C	arle14rnai	12	2859.18		1419	20C	vector	7	2958.26		1419	20C	vector	9	2909.7
1679	20C	arle14rnai	12	2763.29		1419	20C	vector	8	2900.13		1419	20C	vector	9	3069.76
1679	20C	arle14rnai	12	2795.24		1419	20C	vector	8	2967.99		1419	20C	vector	9	2961.87
1679	20C	arle14rnai	12	3094.94		1419	20C	vector	8	3141.97		1419	20C	vector	9	3018.39
1679	20C	arle14rnai	12	3057.99		1419	20C	vector	8	3204.14		1419	20C	vector	9	3129.83
1679	20C	arle14rnai	12	2914.5		1419	20C	vector	8	3063.74		1419	20C	vector	9	2891.39
1679	20C	arle14rnai	12	2685.37		1419	20C	vector	8	3470.03		1419	20C	vector	9	2901.31
1679	20C	arle14rnai	12	2811.58		1419	20C	vector	8	3144.23		1419	20C	vector	9	2805.68
1679	20C	arle14rnai	12	2810.89		1419	20C	vector	8	3195.46		1419	20C	vector	9	3045.83
1679	20C	arle14rnai	12	3083.81		1419	20C	vector	8	3229.48		1419	20C	vector	9	2944.95
1679	20C	arle14rnai	12	3243.76		1419	20C	vector	8	3113.96		1419	20C	vector	9	2862.22
1679	20C	arle14rnai	12	2947.19		1419	20C	vector	8	3569.06		1419	20C	vector	9	3084.22
1679	20C	arle14rnai	12	3464.63		1419	20C	vector	8	3108.33		1419	20C	vector	9	2810.64
1679	20C	arle14rnai	12	3079.29		1419	20C	vector	8	2891.56		1419	20C	vector	9	3024.59
1679	20C	arle14rnai	12	3233.1		1419	20C	vector	8	3227.61		1419	20C	vector	9	2870.24
1679	20C	arle14rnai	12	2964.9		1419	20C	vector	8	3948.85		1419	20C	vector	9	2887.74
1679	20C	arle14rnai	12	3045.35		1419	20C	vector	8	3144.32		1419	20C	vector	9	2975.12
1679	20C	arle14rnai	12	2673.06		1419	20C	vector	8	2747.72		1419	20C	vector	9	3208.35
1679	20C	arle14rnai	12	3192.18		1419	20C	vector	8	3371.6		1419	20C	vector	9	2824.14
1679	20C	arle14rnai	12	2746.53		1419	20C	vector	8	2805.24		1419	20C	vector	9	3092.67
1679	20C	arle14rnai	12	2825.99		1419	20C	vector	9	3479.7		1419	20C	vector	9	2719.49
1679	20C	arle14rnai	12	3031.35		1419	20C	vector	9	3389.85		1419	20C	vector	9	2949.58
1679	20C	arle14rnai	12	3203.12		1419	20C	vector	9	2756.76		1419	20C	vector	9	3032.54
1679	20C	arle14rnai	12	3283.66		1419	20C	vector	9	3540.12		1419	20C	vector	9	3001.78
1679	20C	arle14rnai	12	2954.87		1419	20C	vector	9	3371.47		1419	20C	vector	9	2609.37
1679	20C	arle14rnai	12	3093.46		1419	20C	vector	9	3466.09		1419	20C	vector	9	3039.04
1679	20C	arle14rnai	12	3105.63		1419	20C	vector	9	2939.01		1419	20C	vector	9	2860.46
1679	20C	arle14rnai	12	3159.97		1419	20C	vector	9	3169.93		1419	20C	vector	9	2838.02
1679	20C	arle14rnai	12	3233.87		1419	20C	vector	9	2923.21		1679	20C	arle14rnai	10	3308.68
1679	20C	arle14rnai	12	2757.34		1419	20C	vector	9	3322.8		1679	20C	arle14rnai	10	3125.08
1679	20C	arle14rnai	12	2890.13		1419	20C	vector	9	3154.16		1679	20C	arle14rnai	10	2970.68
1679	20C	arle14rnai	12	2926.44		1419	20C	vector	9	3702.33		1679	20C	arle14rnai	10	3139.94
1679	20C	arle14rnai	12	2810.63		1419	20C	vector	9	3161.81		1679	20C	arle14rnai	10	2808.71
1679	20C	arle14rnai	12	2927.6		1419	20C	vector	9	2735.35		1679	20C	arle14rnai	10	2736.46
1679	20C	arle14rnai	12	3093.2		1419	20C	vector	9	3294.79		1679	20C	arle14rnai	10	3392.54
1679	20C	arle14rnai	12	2886.36		1419	20C	vector	9	3734.97		1679	20C	arle14rnai	10	2912.62
1679	20C	arle14rnai	12	2774.59		1419	20C	vector	9	3038.93		1679	20C	arle14rnai	10	3589.1
1679	20C	arle14rnai	12	3543.24		1419	20C	vector	9	2955.67		1679	20C	arle14rnai	10	2712.65
1679	20C	arle14rnai	12	3168.53		1679	20C	arle14rnai	10	3119.54		1679	20C	arle14rnai	10	3097.5
1679	20C	arle14rnai	12	2839.2		1679	20C	arle14rnai	10	2771.51		1679	20C	arle14rnai	10	2654.8
1679	20C	arle14rnai	12	2885.96		1679	20C	arle14rnai	10	2982.99		1679	20C	arle14rnai	10	2988.24
1679	20C	arle14rnai	12	2311.54		1679	20C	arle14rnai	10	2923.75		1679	20C	arle14rnai	10	3348.36
1679	20C	arle14rnai	12	2651.32		1679	20C	arle14rnai	10	3070.55		1679	20C	arle14rnai	10	2953.58
1679	20C	arle14rnai	12	2515.67		1679	20C	arle14rnai	10	2847.1		1679	20C	arle14rnai	10	3046.85
1679	20C	arle14rnai	12	2586.19		1679	20C	arle14rnai	10	2909.41		1679	20C	arle14rnai	10	2950.43
1679	20C	arle14rnai	12	2878.23		1679	20C	arle14rnai	10	3419.77		1679	20C	arle14rnai	10	3120.13
1679	20C	arle14rnai	12	2749.82		1679	20C	arle14rnai	10	3677.03		1679	20C	arle14rnai	10	3706.81
1679	20C	arle14rnai	12	2551.11		1679	20C	arle14rnai	10	3821.91		1679	20C	arle14rnai	10	3149.62
1679	20C	arle14rnai	12	2523.1		1679	20C	arle14rnai	10	2964.42		1679	20C	arle14rnai	10	3155.75
1679	20C	arle14rnai	12	2371.11		1679	20C	arle14rnai	10	3016.54		1679	20C	arle14rnai	10	3453.84
1679	20C	arle14rnai	12	2399.71		1679	20C	arle14rnai	10	2949.73		1679	20C	arle14rnai	10	2774.26
1679	20C	arle14rnai	12	2540.26		1679	20C	arle14rnai	10	3396.57		1679	20C	arle14rnai	10	3482.21
1679	20C	arle14rnai	12	3331.04		1679	20C	arle14rnai	10	2654.49		1679	20C	arle14rnai	10	3127.37
1679	20C	arle14rnai	12	2627.26		1679	20C	arle14rnai	10	2894.78		1679	20C	arle14rnai	10	2937.17
1679	20C	arle14rnai	12	2547.16		1679	20C	arle14rnai	10	3484.19		1679	20C	arle14rnai	10	3136.12
1679	20C	arle14rnai	12	2990.87		1679	20C	arle14rnai	10	3796.05		1679	20C	arle14rnai	10	3265.94
1679	20C	arle14rnai	12	2628.87		1679	20C	arle14rnai	10	3386.62		1679	20C	arle14rnai	10	3090.31
1679	20C	arle14rnai	12	2598.18		1679	20C	arle14rnai	10	3359.08		1679	20C	arle14rnai	10	3279.5
1679	20C	arle14rnai	12	3360.24		1679	20C	arle14rnai	10	3181.4		1679	20C	arle14rnai	10	3207.76
1679	20C	arle14rnai	12	3010.53		1679	20C	arle14rnai	10	3516.37		1679	20C	arle14rnai	10	3337.57
1679	20C	arle14rnai	12	2863.81		1679	20C	arle14rnai	10	3116.69		1679	20C	arle14rnai	10	2990.54
1679	20C	arle14rnai	12	2964.01		1679	20C	arle14rnai	10	2689.42		1679	20C	arle14rnai	10	2867.53
1679	20C	arle14rnai	12	2503.9		1679	20C	arle14rnai	10	3727.55		1679	20C	arle14rnai	10	3064.31
1679	20C	arle14rnai	12	2514.57		1679	20C	arle14rnai	10	3289.02		1679	20C	arle14rnai	10	2998.45
1679	20C	arle14rnai	12	2431.09		1679	20C	arle14rnai	10	2679.6		1679	20C	arle14rnai	10	3149.08
1679	20C	arle14rnai	12	2374.34		1679	20C	arle14rnai	10	3736.17		1679	20C	arle14rnai	10	3504.02
1679	20C	arle14rnai	12	2811.71		1679	20C	arle14rnai	10	3696.2		1679	20C	arle14rnai	10	2967.78
1679	20C	arle14rnai	12	2617.36		1679	20C	arle14rnai	10	2810.31		1679	20C	arle14rnai	10	3151.59
1679	20C	arle14rnai	12	2816.2		1679	20C	arle14rnai	10	3287.89		1679	20C	arle14rnai	10	2965.73
1679	20C	arle14rnai	12	2830.17		1679	20C	arle14rnai	10	2743.05		1679	20C	arle14rnai	10	3310.37
1679	20C	arle14rnai	12	2843.72		1679	20C	arle14rnai	10	3760.38		1679	20C	arle14rnai	10	2843.51
1679	20C	arle14rnai	12	2722.85		1679	20C	arle14rnai	10	3083.01		1679	20C	arle14rnai	10	2891.7
1679	20C	arle14rnai	12	2694.08		1679	20C	arle14rnai	10	2589.19		1679	20C	arle14rnai	10	2890.62
1679	20C	arle14rnai	12	2704.79		1679	20C	arle14rnai	10	3534.59		1679	20C	arle14rnai	10	2524.27
1679	20C	arle14rnai	12	2696.32		1679	20C	arle14rnai	10	3591.26		1679	20C	arle14rnai	10	2948.99
1679	20C	arle14rnai	12	2496.71		1679	20C	arle14rnai	10	3301.72		1679	20C	arle14rnai	10	2666.88
1679	20C	arle14rnai	13	3117.08		1679	20C	arle14rnai	11	3592.86		1679	20C	arle14rnai	10	2572.63
1679	20C	arle14rnai	13	3155.42		1679	20C	arle14rnai	11	3505.84		1679	20C	arle14rnai	10	2974.16
1679	20C	arle14rnai	13	3338.1		1679	20C	arle14rnai	11	2676.31		1679	20C	arle14rnai	10	2692.99
1679	20C	arle14rnai	13	2876.63		1679	20C	arle14rnai	11	2642.83		1679	20C	arle14rnai	10	2788.76
1679	20C	arle14rnai	13	3271.58		1679	20C	arle14rnai	11	2698.02		1679	20C	arle14rnai	10	2933.91
1679	20C	arle14rnai	13	2823.4		1679	20C	arle14rnai	11	3575.86		1679	20C	arle14rnai	10	2989.83
1679	20C	arle14rnai	13	2944.24		1679	20C	arle14rnai	11	2976.16		1679	20C	arle14rnai	10	3280
1679	20C	arle14rnai	13	2798.82		1679	20C	arle14rnai	11	3350.63		1679	20C	arle14rnai	10	3195.74
1679	20C	arle14rnai	13	3038.23		1679	20C	arle14rnai	11	3273		1679	20C	arle14rnai	10	2931.95
1679	20C	arle14rnai	13	2944.78		1679	20C	arle14rnai	11	3659.57		1679	20C	arle14rnai	10	2834.51
1679	20C	arle14rnai	13	2834.03		1679	20C	arle14rnai	11	3686.24		1679	20C	arle14rnai	10	3484.67
1679	20C	arle14rnai	13	3066.88		1679	20C	arle14rnai	11	3053.65		1679	20C	arle14rnai	10	3136.83
1679	20C	arle14rnai	13	2785.77		1679	20C	arle14rnai	11	3614.7		1679	20C	arle14rnai	10	3176.8
1679	20C	arle14rnai	13	3025		1679	20C	arle14rnai	11	3524.47		1679	20C	arle14rnai	10	2748.34
1679	20C	arle14rnai	13	2729.42		1679	20C	arle14rnai	11	3746.33		1679	20C	arle14rnai	10	3072.08
1679	20C	arle14rnai	13	3109.78		1679	20C	arle14rnai	11	2655.16		1679	20C	arle14rnai	10	2934.55
1679	20C	arle14rnai	13	3124.34		1679	20C	arle14rnai	11	3439.43		1679	20C	arle14rnai	10	3007.09
1679	20C	arle14rnai	13	2670.48		1679	20C	arle14rnai	11	3465.05		1679	20C	arle14rnai	10	3404.7
1679	20C	arle14rnai	13	3032.85		1679	20C	arle14rnai	11	2833.21		1679	20C	arle14rnai	10	2631.68
1679	20C	arle14rnai	13	2551.45		1679	20C	arle14rnai	11	2793.65		1679	20C	arle14rnai	10	3222.82
1679	20C	arle14rnai	13	3183.43		1679	20C	arle14rnai	11	2764.44		1679	20C	arle14rnai	10	2772.58
1679	20C	arle14rnai	13	2688.19		1679	20C	arle14rnai	11	2977.89		1679	20C	arle14rnai	10	3335.09
1679	20C	arle14rnai	13	3496.39		1679	20C	arle14rnai	11	2984.41		1679	20C	arle14rnai	10	2930.11
1679	20C	arle14rnai	13	2681.82		1679	20C	arle14rnai	11	3554.45		1679	20C	arle14rnai	10	2665.29
1679	20C	arle14rnai	13	3080.3		1679	20C	arle14rnai	11	3174.75		1679	20C	arle14rnai	10	3297.05
1679	20C	arle14rnai	13	2620.52		1679	20C	arle14rnai	11	3441.87		1679	20C	arle14rnai	10	2907.04
1679	20C	arle14rnai	13	2814.4		1679	20C	arle14rnai	11	4107.05		1679	20C	arle14rnai	10	2682.1
1679	20C	arle14rnai	13	2759.22		1679	20C	arle14rnai	11	2618.07		1679	20C	arle14rnai	10	3006.68
1679	20C	arle14rnai	13	2756.38		1679	20C	arle14rnai	11	2768.64		1679	20C	arle14rnai	10	3173.37
1679	20C	arle14rnai	13	2891.12		1679	20C	arle14rnai	11	2991.93		1679	20C	arle14rnai	10	2884.96
1679	20C	arle14rnai	13	3025.68		1679	20C	arle14rnai	11	3419.97		1679	20C	arle14rnai	10	2968.45
1679	20C	arle14rnai	13	3194.69		1679	20C	arle14rnai	11	2880.44		1679	20C	arle14rnai	10	2582.32
1679	20C	arle14rnai	13	2717.1		1679	20C	arle14rnai	11	3684.7		1679	20C	arle14rnai	10	3075.64
1679	20C	arle14rnai	13	2877.82		1679	20C	arle14rnai	11	3035.49		1679	20C	arle14rnai	10	3053.57
1679	20C	arle14rnai	13	2577.96		1679	20C	arle14rnai	11	3301.07		1679	20C	arle14rnai	10	2951.41
1679	20C	arle14rnai	13	3165.28		1679	20C	arle14rnai	11	3168.13		1679	20C	arle14rnai	11	3166.81
1679	20C	arle14rnai	13	2888.29		1679	20C	arle14rnai	11	3951.28		1679	20C	arle14rnai	11	2770.55
1679	20C	arle14rnai	13	2604.49		1679	20C	arle14rnai	11	3572.02		1679	20C	arle14rnai	11	2784.9
1679	20C	arle14rnai	13	3011.61		1679	20C	arle14rnai	11	3227.2		1679	20C	arle14rnai	11	3103.66
1679	20C	arle14rnai	13	2579.85		1679	20C	arle14rnai	11	3654.8		1679	20C	arle14rnai	11	3283.09
1679	20C	arle14rnai	13	3219.32		1679	20C	arle14rnai	11	3437.93		1679	20C	arle14rnai	11	2654.54
1679	20C	arle14rnai	13	3250.4		1679	20C	arle14rnai	11	3509.55		1679	20C	arle14rnai	11	3301.66
1679	20C	arle14rnai	13	3122.89		1679	20C	arle14rnai	11	3597.94		1679	20C	arle14rnai	11	2992.03
1679	20C	arle14rnai	13	3347.62		1679	20C	arle14rnai	11	3360.18		1679	20C	arle14rnai	11	2926.76
1679	20C	arle14rnai	13	3078.03		1679	20C	arle14rnai	11	3590.19		1679	20C	arle14rnai	11	3298.88
1679	20C	arle14rnai	13	2843.36		1679	20C	arle14rnai	11	3006.89		1679	20C	arle14rnai	11	2722.23
1679	20C	arle14rnai	13	2807.25		1679	20C	arle14rnai	11	3261.53		1679	20C	arle14rnai	11	3125.69
1679	20C	arle14rnai	13	3310.73		1679	20C	arle14rnai	12	3195.15		1679	20C	arle14rnai	11	3015.34
1679	20C	arle14rnai	13	2861.03		1679	20C	arle14rnai	12	2491.56		1679	20C	arle14rnai	11	2733.58
1679	20C	arle14rnai	13	3318.42		1679	20C	arle14rnai	12	3106.79		1679	20C	arle14rnai	11	3279.26
1679	20C	arle14rnai	13	2936.33		1679	20C	arle14rnai	12	3113.49		1679	20C	arle14rnai	11	3246.95
1679	20C	arle14rnai	13	3184.93		1679	20C	arle14rnai	12	2721.34		1679	20C	arle14rnai	11	3279.79
1679	20C	arle14rnai	13	3032.42		1679	20C	arle14rnai	12	3222.15		1679	20C	arle14rnai	11	2913.15
1679	20C	arle14rnai	13	3176.03		1679	20C	arle14rnai	12	2532.79		1679	20C	arle14rnai	11	2749.76
1679	20C	arle14rnai	14	2680.32		1679	20C	arle14rnai	12	2824.1		1679	20C	arle14rnai	11	3316.19
1679	20C	arle14rnai	14	2999.26		1679	20C	arle14rnai	12	2529.54		1679	20C	arle14rnai	11	3139.08
1679	20C	arle14rnai	14	3097.68		1679	20C	arle14rnai	12	2747.23		1679	20C	arle14rnai	11	2806.63
1679	20C	arle14rnai	14	3062.48		1679	20C	arle14rnai	12	3432.92		1679	20C	arle14rnai	11	3268.44
1679	20C	arle14rnai	14	2894.46		1679	20C	arle14rnai	12	2804.35		1679	20C	arle14rnai	11	2741.86
1679	20C	arle14rnai	14	2416.14		1679	20C	arle14rnai	12	3311.04		1679	20C	arle14rnai	11	2824.56
1679	20C	arle14rnai	14	2919.13		1679	20C	arle14rnai	12	2718.12		1679	20C	arle14rnai	11	3122.07
1679	20C	arle14rnai	14	2759.02		1679	20C	arle14rnai	12	2733.77		1679	20C	arle14rnai	11	3018.4
1679	20C	arle14rnai	14	2748.99		1679	20C	arle14rnai	12	3001.76		1679	20C	arle14rnai	11	2977.29
1679	20C	arle14rnai	14	2736.45		1679	20C	arle14rnai	12	2733.79		1679	20C	arle14rnai	11	2878.1
1679	20C	arle14rnai	14	2619.97		1679	20C	arle14rnai	12	2474		1679	20C	arle14rnai	11	3021.67
1679	20C	arle14rnai	14	3062.13		1679	20C	arle14rnai	13	3344.12		1679	20C	arle14rnai	11	3013.99
1679	20C	arle14rnai	14	2505.95		1679	20C	arle14rnai	13	3070.76		1679	20C	arle14rnai	11	3095.35
1679	20C	arle14rnai	14	2745.48		1679	20C	arle14rnai	13	3279.23		1679	20C	arle14rnai	11	2654.86
1679	20C	arle14rnai	14	2637.99		1679	20C	arle14rnai	13	3035.73		1679	20C	arle14rnai	11	3155.45
1679	20C	arle14rnai	14	3143.14		1679	20C	arle14rnai	13	2832.76		1679	20C	arle14rnai	11	2733.23
1679	20C	arle14rnai	14	2792.57		1679	20C	arle14rnai	13	2546.81		1679	20C	arle14rnai	11	2898.48
1679	20C	arle14rnai	14	3233.4		1679	20C	arle14rnai	13	3820.18		1679	20C	arle14rnai	11	2790.37
1679	20C	arle14rnai	14	2934.73		1679	20C	arle14rnai	13	3176.56		1679	20C	arle14rnai	11	2666.88
1679	20C	arle14rnai	14	3004.48		1679	20C	arle14rnai	13	3245.99		1679	20C	arle14rnai	11	2868.2
1679	20C	arle14rnai	14	2819.24		1679	20C	arle14rnai	13	3551.29		1679	20C	arle14rnai	11	2752.66
1679	20C	arle14rnai	14	2762.43		1679	20C	arle14rnai	13	3349.85		1679	20C	arle14rnai	11	3141.47
1679	20C	arle14rnai	14	2616.28		1679	20C	arle14rnai	13	2902.24		1679	20C	arle14rnai	11	3371.17
1679	20C	arle14rnai	14	2736.74		1679	20C	arle14rnai	14	3349.95		1679	20C	arle14rnai	11	3368.62
1679	20C	arle14rnai	14	2878.06		1679	20C	arle14rnai	14	2509.76		1679	20C	arle14rnai	11	2556.99
1679	20C	arle14rnai	14	2613.87		1679	20C	arle14rnai	14	3339.19		1679	20C	arle14rnai	11	3010.27
1679	20C	arle14rnai	14	2936.64		1679	20C	arle14rnai	14	3260.41		1679	20C	arle14rnai	11	3281.79
1679	20C	arle14rnai	14	3244.69		1679	20C	arle14rnai	14	3382.28		1679	20C	arle14rnai	11	2912.03
1679	20C	arle14rnai	14	2722.7		1679	20C	arle14rnai	14	2629.22		1679	20C	arle14rnai	11	3114.25
1679	20C	arle14rnai	14	3037.74		1679	20C	arle14rnai	14	2702.49		1679	20C	arle14rnai	11	3216.76
1679	20C	arle14rnai	14	2828.56		1679	20C	arle14rnai	14	2473.91		1679	20C	arle14rnai	11	3222.38
1679	20C	arle14rnai	14	2741.67		1679	20C	arle14rnai	14	2730.17		1679	20C	arle14rnai	11	2657.7
1679	20C	arle14rnai	14	3055.09		1679	20C	arle14rnai	14	2977.83		1679	20C	arle14rnai	11	2919.32
1679	20C	arle14rnai	14	2767.88		1679	20C	arle14rnai	14	3838.82		1679	20C	arle14rnai	11	2623.07
1679	20C	arle14rnai	14	2834.24		1679	20C	arle14rnai	15	3073.09		1679	20C	arle14rnai	11	3246.66
1679	20C	arle14rnai	14	2961.09		1679	20C	arle14rnai	15	3201.46		1679	20C	arle14rnai	11	3972.67
1679	20C	arle14rnai	14	2767.93		1679	20C	arle14rnai	15	3531.35		1679	20C	arle14rnai	11	2842.95
1679	20C	arle14rnai	14	3068.74		1679	20C	arle14rnai	15	2958.7		1679	20C	arle14rnai	11	3484.11
1679	20C	arle14rnai	14	3167.7		1679	20C	arle14rnai	15	3403.71		1679	20C	arle14rnai	12	3135.22
1679	20C	arle14rnai	14	2955.94		1679	20C	arle14rnai	15	2878.09		1679	20C	arle14rnai	12	3152.49
1679	20C	arle14rnai	14	2932.59		1679	20C	arle14rnai	15	3407.29		1679	20C	arle14rnai	12	3149.41
1679	20C	arle14rnai	14	2910.58		1679	20C	arle14rnai	15	3613.77		1679	20C	arle14rnai	12	2828.25
1679	20C	arle14rnai	14	3163.69		1679	20C	arle14rnai	15	3166.15		1679	20C	arle14rnai	12	3309.81
1679	20C	arle14rnai	14	2553.41		1679	20C	arle14rnai	15	3391.46		1679	20C	arle14rnai	12	2742.12
1679	20C	arle14rnai	14	2840.31		1679	20C	arle14rnai	15	3149.77		1679	20C	arle14rnai	12	2828.69
1679	20C	arle14rnai	14	2686.54		1679	20C	arle14rnai	15	2850.53		1679	20C	arle14rnai	12	3415.79
1679	20C	arle14rnai	14	3205.74		1679	20C	arle14rnai	15	3181.21		1679	20C	arle14rnai	12	3220.48
1679	20C	arle14rnai	14	3139.1		1679	20C	arle14rnai	15	3264.69		1679	20C	arle14rnai	12	2877.35
1679	20C	arle14rnai	14	2544.3		1679	20C	arle14rnai	15	3060.49		1679	20C	arle14rnai	12	3383.6
1679	20C	arle14rnai	14	2678.32		1679	20C	arle14rnai	15	3553.58		1679	20C	arle14rnai	12	3120.96
1679	20C	arle14rnai	14	3032.53		1679	20C	arle14rnai	15	3358.6		1679	20C	arle14rnai	12	3103.19
1679	20C	arle14rnai	14	2858.79		1679	20C	arle14rnai	15	3682.87		1679	20C	arle14rnai	12	3308.45
1679	20C	arle14rnai	14	2812.15		1679	20C	arle14rnai	15	2987.49		1679	20C	arle14rnai	12	2792.24
1679	20C	arle14rnai	14	2944.28		1679	20C	arle14rnai	15	3636.96		1679	20C	arle14rnai	12	2711.28
1679	20C	arle14rnai	14	2828.62		1679	20C	arle14rnai	15	2586.82		1679	20C	arle14rnai	12	3144.73
1679	20C	arle14rnai	14	2660.22		1679	20C	arle14rnai	15	2889.17		1679	20C	arle14rnai	12	3062.16
1679	20C	arle14rnai	14	2722.61		1679	20C	arle14rnai	15	3278.73		1679	20C	arle14rnai	12	2732.95
1679	20C	arle14rnai	14	3080.75		1679	20C	arle14rnai	15	2613.07		1679	20C	arle14rnai	12	2723.23
1679	20C	arle14rnai	14	3027.73		1679	20C	arle14rnai	15	3340.16		1679	20C	arle14rnai	12	3443.03
1679	20C	arle14rnai	14	2686.17		1679	20C	arle14rnai	15	2651.97		1679	20C	arle14rnai	12	2840.33
1679	20C	arle14rnai	14	2674.63		1679	20C	arle14rnai	15	3152.02		1679	20C	arle14rnai	12	2860.53
1679	20C	arle14rnai	14	2611.58		1679	20C	arle14rnai	15	3061.45		1679	20C	arle14rnai	12	2932.39
1679	20C	arle14rnai	14	2458.81		1679	20C	arle14rnai	15	2710.04		1679	20C	arle14rnai	12	2876.9
1679	20C	arle14rnai	14	2969.22		1679	20C	arle14rnai	15	2738.99		1679	20C	arle14rnai	12	2717.9
1679	20C	arle14rnai	14	3000.85		1679	20C	arle14rnai	15	2971.97		1679	20C	arle14rnai	12	3248.14
1679	20C	arle14rnai	14	2546.65		1679	20C	arle14rnai	15	3343.85		1679	20C	arle14rnai	12	3439.57
1679	20C	arle14rnai	15	3319.18		1679	20C	arle14rnai	15	3023.89		1679	20C	arle14rnai	12	3082.87
1679	20C	arle14rnai	15	3216.99		1679	20C	arle14rnai	15	3501.98		1679	20C	arle14rnai	12	3380.23
1679	20C	arle14rnai	15	3204.87		1679	20C	arle14rnai	15	2797		1679	20C	arle14rnai	12	2656.58
1679	20C	arle14rnai	15	3299.36		1679	20C	arle14rnai	15	3460.85		1679	20C	arle14rnai	12	3157.69
1679	20C	arle14rnai	15	3041.65		1679	20C	arle14rnai	15	3020.59		1679	20C	arle14rnai	12	3018.37
1679	20C	arle14rnai	15	3003.7		1679	20C	arle14rnai	15	3192.63		1679	20C	arle14rnai	12	3651.68
1679	20C	arle14rnai	15	2979.54		1679	20C	arle14rnai	15	3032.62		1679	20C	arle14rnai	12	3222.67
1679	20C	arle14rnai	15	3295.53		1679	20C	arle14rnai	15	2589.16		1679	20C	arle14rnai	12	2797.02
1679	20C	arle14rnai	15	3116.01		1679	20C	arle14rnai	15	3700.01		1679	20C	arle14rnai	12	3071.28
1679	20C	arle14rnai	15	2924.82		1679	20C	arle14rnai	15	2606.1		1679	20C	arle14rnai	12	3481.39
1679	20C	arle14rnai	15	2866.75		1679	20C	arle14rnai	15	2804.28		1679	20C	arle14rnai	12	3238.04
1679	20C	arle14rnai	15	2951.43		1679	20C	arle14rnai	1	2833.93		1679	20C	arle14rnai	12	2991.13
1679	20C	arle14rnai	15	2931.6		1679	20C	arle14rnai	1	2754.05		1679	20C	arle14rnai	12	3180.08
1679	20C	arle14rnai	15	2770.71		1679	20C	arle14rnai	1	3077.34		1679	20C	arle14rnai	12	3507.6
1679	20C	arle14rnai	15	3237.03		1679	20C	arle14rnai	1	2945.14		1679	20C	arle14rnai	12	3293.85
1679	20C	arle14rnai	15	2366.04		1679	20C	arle14rnai	1	2572.33		1679	20C	arle14rnai	12	2752.31
1679	20C	arle14rnai	15	2778.29		1679	20C	arle14rnai	1	3044.06		1679	20C	arle14rnai	12	2724.7
1679	20C	arle14rnai	15	2695.2		1679	20C	arle14rnai	1	2896.82		1679	20C	arle14rnai	12	2925.53
1679	20C	arle14rnai	15	2763.62		1679	20C	arle14rnai	1	3361.86		1679	20C	arle14rnai	12	3056.06
1679	20C	arle14rnai	15	2759.39		1679	20C	arle14rnai	1	2791.23		1679	20C	arle14rnai	12	3648.11
1679	20C	arle14rnai	15	3006.35		1679	20C	arle14rnai	1	3257.9		1679	20C	arle14rnai	12	2995.37
1679	20C	arle14rnai	15	2927.84		1679	20C	arle14rnai	1	3277.23		1679	20C	arle14rnai	12	3241.38
1679	20C	arle14rnai	15	3353.68		1679	20C	arle14rnai	1	2581.63		1679	20C	arle14rnai	12	2827.59
1679	20C	arle14rnai	15	2911.29		1679	20C	arle14rnai	2	3045.22		1679	20C	arle14rnai	12	2719.34
1679	20C	arle14rnai	15	2807.65		1679	20C	arle14rnai	2	2746.27		1679	20C	arle14rnai	13	3291.67
1679	20C	arle14rnai	15	3443.34		1679	20C	arle14rnai	2	3692.03		1679	20C	arle14rnai	13	2794.7
1679	20C	arle14rnai	15	2746.88		1679	20C	arle14rnai	2	3639.92		1679	20C	arle14rnai	13	2756.23
1679	20C	arle14rnai	15	2966.04		1679	20C	arle14rnai	2	3522.51		1679	20C	arle14rnai	13	3526.88
1679	20C	arle14rnai	15	2825.56		1679	20C	arle14rnai	2	3421.19		1679	20C	arle14rnai	13	2981.6
1679	20C	arle14rnai	15	2816.5		1679	20C	arle14rnai	2	3161.12		1679	20C	arle14rnai	13	3171.13
1679	20C	arle14rnai	15	2741.06		1679	20C	arle14rnai	2	3645.57		1679	20C	arle14rnai	13	3301.95
1679	20C	arle14rnai	15	3116.67		1679	20C	arle14rnai	2	3213.69		1679	20C	arle14rnai	13	2693.84
1679	20C	arle14rnai	15	2692.74		1679	20C	arle14rnai	2	3677.8		1679	20C	arle14rnai	13	3003.27
1679	20C	arle14rnai	15	2558.9		1679	20C	arle14rnai	2	2792.32		1679	20C	arle14rnai	13	3592.14
1679	20C	arle14rnai	15	2545.87		1679	20C	arle14rnai	2	2924.92		1679	20C	arle14rnai	13	2928.57
1679	20C	arle14rnai	15	2933.7		1679	20C	arle14rnai	3	3111.84		1679	20C	arle14rnai	13	3561.06
1679	20C	arle14rnai	15	2857.36		1679	20C	arle14rnai	3	3042.65		1679	20C	arle14rnai	13	2691.67
1679	20C	arle14rnai	15	3103.92		1679	20C	arle14rnai	3	3036.55		1679	20C	arle14rnai	13	3455.83
1679	20C	arle14rnai	15	2719.58		1679	20C	arle14rnai	3	3189.03		1679	20C	arle14rnai	13	3423.33
1679	20C	arle14rnai	15	2981.95		1679	20C	arle14rnai	3	2904.78		1679	20C	arle14rnai	13	3268.87
1679	20C	arle14rnai	15	2871.49		1679	20C	arle14rnai	3	3279		1679	20C	arle14rnai	13	3455.47
1679	20C	arle14rnai	15	2646.01		1679	20C	arle14rnai	3	2941.56		1679	20C	arle14rnai	13	3045.22
1679	20C	arle14rnai	15	2927.05		1679	20C	arle14rnai	3	2843.22		1679	20C	arle14rnai	13	3234.58
1679	20C	arle14rnai	1	2528.51		1679	20C	arle14rnai	3	2740.64		1679	20C	arle14rnai	13	2715.52
1679	20C	arle14rnai	1	3343.58		1679	20C	arle14rnai	3	2803.02		1679	20C	arle14rnai	13	2683
1679	20C	arle14rnai	1	5260.81		1679	20C	arle14rnai	3	3286.16		1679	20C	arle14rnai	14	2989.53
1679	20C	arle14rnai	1	2364.93		1679	20C	arle14rnai	3	2894.24		1679	20C	arle14rnai	14	2846.35
1679	20C	arle14rnai	1	2659.56		1679	20C	arle14rnai	3	2913.95		1679	20C	arle14rnai	14	3273.54
1679	20C	arle14rnai	1	2499		1679	20C	arle14rnai	3	2872.27		1679	20C	arle14rnai	14	3285.35
1679	20C	arle14rnai	1	3501.29		1679	20C	arle14rnai	3	3109.72		1679	20C	arle14rnai	14	2851.39
1679	20C	arle14rnai	1	2598.1		1679	20C	arle14rnai	3	2805.41		1679	20C	arle14rnai	14	2947
1679	20C	arle14rnai	1	2376.34		1679	20C	arle14rnai	3	2912.14		1679	20C	arle14rnai	14	2848.88
1679	20C	arle14rnai	1	8064.75		1679	20C	arle14rnai	3	2937.2		1679	20C	arle14rnai	14	3253.84
1679	20C	arle14rnai	1	2334.21		1679	20C	arle14rnai	3	2787.29		1679	20C	arle14rnai	14	2874.91
1679	20C	arle14rnai	1	2496.69		1679	20C	arle14rnai	3	3171.94		1679	20C	arle14rnai	14	3430.09
1679	20C	arle14rnai	1	2477.64		1679	20C	arle14rnai	3	3143.45		1679	20C	arle14rnai	14	3041.56
1679	20C	arle14rnai	1	2518.38		1679	20C	arle14rnai	3	3124.77		1679	20C	arle14rnai	14	3368.23
1679	20C	arle14rnai	1	2700.76		1679	20C	arle14rnai	3	2994.97		1679	20C	arle14rnai	14	2973.35
1679	20C	arle14rnai	1	2411.71		1679	20C	arle14rnai	3	2950.52		1679	20C	arle14rnai	14	2882.06
1679	20C	arle14rnai	1	3005.04		1679	20C	arle14rnai	3	2875.46		1679	20C	arle14rnai	14	3472.21
1679	20C	arle14rnai	1	2977.34		1679	20C	arle14rnai	3	3111.09		1679	20C	arle14rnai	14	3047.19
1679	20C	arle14rnai	1	2524.04		1679	20C	arle14rnai	3	3345.82		1679	20C	arle14rnai	14	3346.66
1679	20C	arle14rnai	1	2611.87		1679	20C	arle14rnai	3	2812.39		1679	20C	arle14rnai	14	2692.99
1679	20C	arle14rnai	1	2379.63		1679	20C	arle14rnai	3	3139.96		1679	20C	arle14rnai	14	3415.72
1679	20C	arle14rnai	1	4449.34		1679	20C	arle14rnai	3	3022.48		1679	20C	arle14rnai	14	2673.54
1679	20C	arle14rnai	1	3273.34		1679	20C	arle14rnai	3	2883.42		1679	20C	arle14rnai	14	3397.46
1679	20C	arle14rnai	2	5930.02		1679	20C	arle14rnai	3	3242.94		1679	20C	arle14rnai	14	2839.11
1679	20C	arle14rnai	2	3041.84		1679	20C	arle14rnai	3	2889.62		1679	20C	arle14rnai	14	3515.54
1679	20C	arle14rnai	2	2526.93		1679	20C	arle14rnai	3	2857.76		1679	20C	arle14rnai	14	3112.01
1679	20C	arle14rnai	2	2642.02		1679	20C	arle14rnai	3	2891.23		1679	20C	arle14rnai	14	2997.12
1679	20C	arle14rnai	2	2490.63		1679	20C	arle14rnai	3	3350.27		1679	20C	arle14rnai	14	2890.9
1679	20C	arle14rnai	2	2708.17		1679	20C	arle14rnai	3	2979.59		1679	20C	arle14rnai	14	3495.49
1679	20C	arle14rnai	2	2701.26		1679	20C	arle14rnai	3	3133.54		1679	20C	arle14rnai	14	3065.31
1679	20C	arle14rnai	2	2993.59		1679	20C	arle14rnai	3	3319.02		1679	20C	arle14rnai	14	2881.64
1679	20C	arle14rnai	2	2467.39		1679	20C	arle14rnai	3	3241.4		1679	20C	arle14rnai	14	2795.17
1679	20C	arle14rnai	2	2887.54		1679	20C	arle14rnai	3	3051.47		1679	20C	arle14rnai	14	2726.31
1679	20C	arle14rnai	2	2809.75		1679	20C	arle14rnai	3	3058.99		1679	20C	arle14rnai	14	2852.57
1679	20C	arle14rnai	2	2744.49		1679	20C	arle14rnai	3	3062.37		1679	20C	arle14rnai	14	2785.89
1679	20C	arle14rnai	2	2419.39		1679	20C	arle14rnai	3	1996.34		1679	20C	arle14rnai	14	2577.67
1679	20C	arle14rnai	2	2856.04		1679	20C	arle14rnai	3	2047.36		1679	20C	arle14rnai	14	2781.05
1679	20C	arle14rnai	2	3149.31		1679	20C	arle14rnai	3	1969.38		1679	20C	arle14rnai	14	2707.81
1679	20C	arle14rnai	2	2581.03		1679	20C	arle14rnai	3	2091.24		1679	20C	arle14rnai	14	3344.52
1679	20C	arle14rnai	2	8421.82		1679	20C	arle14rnai	3	2176.56		1679	20C	arle14rnai	14	3037.29
1679	20C	arle14rnai	2	3638.04		1679	20C	arle14rnai	3	2631.46		1679	20C	arle14rnai	14	2785.8
1679	20C	arle14rnai	3	3710.24		1679	20C	arle14rnai	3	2981.87		1679	20C	arle14rnai	14	2552.11
1679	20C	arle14rnai	3	2836.3		1679	20C	arle14rnai	3	2929.27		1679	20C	arle14rnai	14	3352.43
1679	20C	arle14rnai	3	2841.04		1679	20C	arle14rnai	4	2737.45		1679	20C	arle14rnai	14	2599.7
1679	20C	arle14rnai	3	2715.51		1679	20C	arle14rnai	4	2634.36		1679	20C	arle14rnai	14	2681.44
1679	20C	arle14rnai	3	2743.63		1679	20C	arle14rnai	4	2613.27		1679	20C	arle14rnai	14	2813.47
1679	20C	arle14rnai	3	2586.2		1679	20C	arle14rnai	4	3116.04		1679	20C	arle14rnai	14	2826.33
1679	20C	arle14rnai	3	2513.09		1679	20C	arle14rnai	4	3100.85		1679	20C	arle14rnai	14	2776.91
1679	20C	arle14rnai	3	2583.37		1679	20C	arle14rnai	4	2944.56		1679	20C	arle14rnai	15	3706.98
1679	20C	arle14rnai	3	3005.28		1679	20C	arle14rnai	4	2796.62		1679	20C	arle14rnai	15	3032.1
1679	20C	arle14rnai	3	3259.04		1679	20C	arle14rnai	4	2588.94		1679	20C	arle14rnai	15	3024.59
1679	20C	arle14rnai	3	2774.2		1679	20C	arle14rnai	4	2810.21		1679	20C	arle14rnai	15	3363.83
1679	20C	arle14rnai	3	2537.57		1679	20C	arle14rnai	4	2685.78		1679	20C	arle14rnai	15	2781.14
1679	20C	arle14rnai	3	3108.42		1679	20C	arle14rnai	4	2424.75		1679	20C	arle14rnai	15	3495.96
1679	20C	arle14rnai	3	3119.5		1679	20C	arle14rnai	4	2714.55		1679	20C	arle14rnai	15	2910.68
1679	20C	arle14rnai	3	2867.92		1679	20C	arle14rnai	4	2764.68		1679	20C	arle14rnai	15	3404.48
1679	20C	arle14rnai	3	2480.04		1679	20C	arle14rnai	4	2851.97		1679	20C	arle14rnai	15	2941.01
1679	20C	arle14rnai	3	3076.62		1679	20C	arle14rnai	4	2549.1		1679	20C	arle14rnai	15	2821.38
1679	20C	arle14rnai	3	3100.43		1679	20C	arle14rnai	4	2925.09		1679	20C	arle14rnai	15	2696.89
1679	20C	arle14rnai	3	2735.12		1679	20C	arle14rnai	4	2735		1679	20C	arle14rnai	15	2983.64
1679	20C	arle14rnai	3	2428.66		1679	20C	arle14rnai	4	2621.92		1679	20C	arle14rnai	15	3224.56
1679	20C	arle14rnai	3	3573.32		1679	20C	arle14rnai	4	2775.05		1679	20C	arle14rnai	15	2995.83
1679	20C	arle14rnai	3	2567.8		1679	20C	arle14rnai	4	2669.59		1679	20C	arle14rnai	15	2744.26
1679	20C	arle14rnai	3	2894.23		1679	20C	arle14rnai	4	3101.95		1679	20C	arle14rnai	15	3197.83
1679	20C	arle14rnai	3	2905.4		1679	20C	arle14rnai	4	2825.04		1679	20C	arle14rnai	15	3212.4
1679	20C	arle14rnai	3	2627.99		1679	20C	arle14rnai	4	3244		1679	20C	arle14rnai	15	2522.26
1679	20C	arle14rnai	3	2671.65		1679	20C	arle14rnai	4	2496.66		1679	20C	arle14rnai	15	2940.49
1679	20C	arle14rnai	3	3063.52		1679	20C	arle14rnai	4	2548.41		1679	20C	arle14rnai	15	2741.88
1679	20C	arle14rnai	3	2838.08		1679	20C	arle14rnai	4	2435.31		1679	20C	arle14rnai	15	2580.38
1679	20C	arle14rnai	3	2818.04		1679	20C	arle14rnai	4	3319.38		1679	20C	arle14rnai	15	3290.2
1679	20C	arle14rnai	3	2707.55		1679	20C	arle14rnai	4	2519.18		1679	20C	arle14rnai	15	2712.48
1679	20C	arle14rnai	3	2688.58		1679	20C	arle14rnai	4	2672.17		1679	20C	arle14rnai	15	3263.45
1679	20C	arle14rnai	3	2532.12		1679	20C	arle14rnai	4	2459.96		1679	20C	arle14rnai	15	2660.89
1679	20C	arle14rnai	3	3061.12		1679	20C	arle14rnai	4	2934.23		1679	20C	arle14rnai	15	3223.02
1679	20C	arle14rnai	3	2671.32		1679	20C	arle14rnai	4	3124.1		1679	20C	arle14rnai	15	2835.13
1679	20C	arle14rnai	3	2853.88		1679	20C	arle14rnai	4	3215.74		1679	20C	arle14rnai	15	2926.76
1679	20C	arle14rnai	3	2437.12		1679	20C	arle14rnai	4	2512.01		1679	20C	arle14rnai	15	2961.62
1679	20C	arle14rnai	4	2859.74		1679	20C	arle14rnai	4	2520.8		1679	20C	arle14rnai	15	2699.98
1679	20C	arle14rnai	4	2981.91		1679	20C	arle14rnai	4	2912.6		1679	20C	arle14rnai	15	3277.04
1679	20C	arle14rnai	4	3028.8		1679	20C	arle14rnai	4	2495.02		1679	20C	arle14rnai	15	3088.98
1679	20C	arle14rnai	4	2397.68		1679	20C	arle14rnai	4	2685.69		1679	20C	arle14rnai	15	2765.67
1679	20C	arle14rnai	4	2602.75		1679	20C	arle14rnai	4	2547.74		1679	20C	arle14rnai	15	3980.59
1679	20C	arle14rnai	4	3111.83		1679	20C	arle14rnai	4	2761.28		1679	20C	arle14rnai	15	2901.68
1679	20C	arle14rnai	4	3324.8		1679	20C	arle14rnai	5	3209.4		1679	20C	arle14rnai	15	3145.76
1679	20C	arle14rnai	4	3394.94		1679	20C	arle14rnai	5	2673.89		1679	20C	arle14rnai	15	2930.32
1679	20C	arle14rnai	4	3485.45		1679	20C	arle14rnai	5	3257.53		1679	20C	arle14rnai	15	3039.08
1679	20C	arle14rnai	4	3189.68		1679	20C	arle14rnai	5	2714.19		1679	20C	arle14rnai	15	2864.82
1679	20C	arle14rnai	4	3374.54		1679	20C	arle14rnai	5	2971.97		1679	20C	arle14rnai	15	2882.86
1679	20C	arle14rnai	4	3463.85		1679	20C	arle14rnai	5	3345.32		1679	20C	arle14rnai	15	3143.35
1679	20C	arle14rnai	4	3596.87		1679	20C	arle14rnai	5	2744.6		1679	20C	arle14rnai	15	3291.09
1679	20C	arle14rnai	4	3186.36		1679	20C	arle14rnai	5	3291.18		1679	20C	arle14rnai	15	2840.21
1679	20C	arle14rnai	4	2451.48		1679	20C	arle14rnai	5	2679.79		1679	20C	arle14rnai	15	2904.53
1679	20C	arle14rnai	4	3680.93		1679	20C	arle14rnai	5	3373.2		1679	20C	arle14rnai	15	2781.05
1679	20C	arle14rnai	4	3641.35		1679	20C	arle14rnai	5	2572.19		1679	20C	arle14rnai	15	2863.61
1679	20C	arle14rnai	4	2780.63		1679	20C	arle14rnai	5	2987.31		1679	20C	arle14rnai	15	3583.66
1679	20C	arle14rnai	4	3626.46		1679	20C	arle14rnai	5	2685.03		1679	20C	arle14rnai	15	2643.75
1679	20C	arle14rnai	4	2511.26		1679	20C	arle14rnai	5	2753.84		1679	20C	arle14rnai	1	3150.15
1679	20C	arle14rnai	4	3298.47		1679	20C	arle14rnai	5	2625.4		1679	20C	arle14rnai	1	3105.43
1679	20C	arle14rnai	4	2425.85		1679	20C	arle14rnai	5	3292.03		1679	20C	arle14rnai	1	2783.47
1679	20C	arle14rnai	4	3673.38		1679	20C	arle14rnai	5	2784.56		1679	20C	arle14rnai	1	3311.31
1679	20C	arle14rnai	4	3540.37		1679	20C	arle14rnai	5	3385.94		1679	20C	arle14rnai	1	3180.71
1679	20C	arle14rnai	4	3789.86		1679	20C	arle14rnai	5	3456.46		1679	20C	arle14rnai	1	2834.13
1679	20C	arle14rnai	4	2901.25		1679	20C	arle14rnai	5	3415.9		1679	20C	arle14rnai	1	3084.61
1679	20C	arle14rnai	4	3653.28		1679	20C	arle14rnai	5	2930.9		1679	20C	arle14rnai	1	2833.16
1679	20C	arle14rnai	4	3714.27		1679	20C	arle14rnai	5	3317.88		1679	20C	arle14rnai	1	3535.73
1679	20C	arle14rnai	4	2799.45		1679	20C	arle14rnai	5	2611.31		1679	20C	arle14rnai	1	2817.32
1679	20C	arle14rnai	4	3444.74		1679	20C	arle14rnai	5	3663.12		1679	20C	arle14rnai	1	2784.77
1679	20C	arle14rnai	5	2753.37		1679	20C	arle14rnai	5	2508.85		1679	20C	arle14rnai	1	3480.67
1679	20C	arle14rnai	5	3136.83		1679	20C	arle14rnai	5	3382.23		1679	20C	arle14rnai	1	2535.41
1679	20C	arle14rnai	5	3133.46		1679	20C	arle14rnai	5	3684.88		1679	20C	arle14rnai	1	2772.21
1679	20C	arle14rnai	5	2863.24		1679	20C	arle14rnai	5	3426.49		1679	20C	arle14rnai	1	3577.75
1679	20C	arle14rnai	5	2739.58		1679	20C	arle14rnai	5	2866.81		1679	20C	arle14rnai	1	3698.44
1679	20C	arle14rnai	5	2460.69		1679	20C	arle14rnai	5	3612.97		1679	20C	arle14rnai	1	3021.58
1679	20C	arle14rnai	5	2784.6		1679	20C	arle14rnai	5	3317.63		1679	20C	arle14rnai	1	2803.88
1679	20C	arle14rnai	5	2755.01		1679	20C	arle14rnai	5	2700.03		1679	20C	arle14rnai	1	3156.19
1679	20C	arle14rnai	5	3325.32		1679	20C	arle14rnai	5	3594.06		1679	20C	arle14rnai	1	3264.88
1679	20C	arle14rnai	5	2711.39		1679	20C	arle14rnai	5	2730.89		1679	20C	arle14rnai	1	2852.31
1679	20C	arle14rnai	5	3262.26		1679	20C	arle14rnai	5	3318.01		1679	20C	arle14rnai	1	3612.89
1679	20C	arle14rnai	5	3822		1679	20C	arle14rnai	5	2687.99		1679	20C	arle14rnai	1	3287.96
1679	20C	arle14rnai	5	2863.28		1679	20C	arle14rnai	5	3737.25		1679	20C	arle14rnai	1	3866.36
1679	20C	arle14rnai	5	2727.11		1679	20C	arle14rnai	5	3396.47		1679	20C	arle14rnai	1	2785.41
1679	20C	arle14rnai	5	2824.58		1679	20C	arle14rnai	5	2823.7		1679	20C	arle14rnai	1	3351.99
1679	20C	arle14rnai	5	2986.22		1679	20C	arle14rnai	5	2605.5		1679	20C	arle14rnai	1	3162.61
1679	20C	arle14rnai	5	2636.87		1679	20C	arle14rnai	5	3554.79		1679	20C	arle14rnai	1	3469.02
1679	20C	arle14rnai	5	2946.2		1679	20C	arle14rnai	5	3150.07		1679	20C	arle14rnai	1	3124.51
1679	20C	arle14rnai	5	2868.26		1679	20C	arle14rnai	5	3611.62		1679	20C	arle14rnai	1	2879.11
1679	20C	arle14rnai	5	2887.65		1679	20C	arle14rnai	5	3532.27		1679	20C	arle14rnai	1	2857.96
1679	20C	arle14rnai	5	2777.19		1679	20C	arle14rnai	5	3000.63		1679	20C	arle14rnai	1	3497.1
1679	20C	arle14rnai	5	2857.38		1679	20C	arle14rnai	5	2784.41		1679	20C	arle14rnai	1	3213.08
1679	20C	arle14rnai	5	2744.21		1679	20C	arle14rnai	6	2842.65		1679	20C	arle14rnai	1	3338.95
1679	20C	arle14rnai	5	3837.5		1679	20C	arle14rnai	6	2633.52		1679	20C	arle14rnai	1	3762.45
1679	20C	arle14rnai	5	2764.93		1679	20C	arle14rnai	6	3027.49		1679	20C	arle14rnai	1	3456.46
1679	20C	arle14rnai	5	3495.3		1679	20C	arle14rnai	6	2910.51		1679	20C	arle14rnai	1	3616.18
1679	20C	arle14rnai	5	2985.28		1679	20C	arle14rnai	6	2576.3		1679	20C	arle14rnai	1	3669.55
1679	20C	arle14rnai	5	3030.3		1679	20C	arle14rnai	6	2718.67		1679	20C	arle14rnai	2	3171.37
1679	20C	arle14rnai	5	3445.13		1679	20C	arle14rnai	6	1976.53		1679	20C	arle14rnai	2	2730.34
1679	20C	arle14rnai	5	3037.62		1679	20C	arle14rnai	6	2350.37		1679	20C	arle14rnai	2	3402.62
1679	20C	arle14rnai	5	2753.2		1679	20C	arle14rnai	6	2164.44		1679	20C	arle14rnai	2	3021.82
1679	20C	arle14rnai	5	3345.91		1679	20C	arle14rnai	6	3177.93		1679	20C	arle14rnai	2	3350.67
1679	20C	arle14rnai	5	2768.91		1679	20C	arle14rnai	6	2739.07		1679	20C	arle14rnai	2	3704.92
1679	20C	arle14rnai	5	2723.76		1679	20C	arle14rnai	6	3128.36		1679	20C	arle14rnai	2	3490.98
1679	20C	arle14rnai	5	2653.95		1679	20C	arle14rnai	6	2888.02		1679	20C	arle14rnai	2	2854.49
1679	20C	arle14rnai	5	2847.69		1679	20C	arle14rnai	6	3343.27		1679	20C	arle14rnai	2	2698.74
1679	20C	arle14rnai	5	2927.7		1679	20C	arle14rnai	6	2807.88		1679	20C	arle14rnai	2	2715.03
1679	20C	arle14rnai	5	3748.24		1679	20C	arle14rnai	6	3618.16		1679	20C	arle14rnai	2	3490.09
1679	20C	arle14rnai	5	3334.29		1679	20C	arle14rnai	6	3449.44		1679	20C	arle14rnai	2	2779.03
1679	20C	arle14rnai	5	2921.13		1679	20C	arle14rnai	6	2936.86		1679	20C	arle14rnai	2	3236.9
1679	20C	arle14rnai	5	2810.53		1679	20C	arle14rnai	6	3386.9		1679	20C	arle14rnai	2	2955.25
1679	20C	arle14rnai	5	2663.57		1679	20C	arle14rnai	6	3164.56		1679	20C	arle14rnai	2	3207.05
1679	20C	arle14rnai	5	2649.21		1679	20C	arle14rnai	6	3520.68		1679	20C	arle14rnai	2	2843.76
1679	20C	arle14rnai	5	2698.61		1679	20C	arle14rnai	6	3320.46		1679	20C	arle14rnai	2	2917.91
1679	20C	arle14rnai	5	2888.32		1679	20C	arle14rnai	6	3657.98		1679	20C	arle14rnai	2	3442.93
1679	20C	arle14rnai	5	2772.79		1679	20C	arle14rnai	6	3431.24		1679	20C	arle14rnai	2	3184.51
1679	20C	arle14rnai	5	2839.43		1679	20C	arle14rnai	6	3376.22		1679	20C	arle14rnai	2	2858.9
1679	20C	arle14rnai	5	2678.56		1679	20C	arle14rnai	6	2956.36		1679	20C	arle14rnai	2	3479.83
1679	20C	arle14rnai	5	2783.08		1679	20C	arle14rnai	6	3405.77		1679	20C	arle14rnai	2	3314.48
1679	20C	arle14rnai	6	2894.39		1679	20C	arle14rnai	6	2665.97		1679	20C	arle14rnai	2	3469.05
1679	20C	arle14rnai	6	3438.39		1679	20C	arle14rnai	6	3437.25		1679	20C	arle14rnai	2	3055.71
1679	20C	arle14rnai	6	3324.87		1679	20C	arle14rnai	6	3057.47		1679	20C	arle14rnai	2	3307.53
1679	20C	arle14rnai	6	2880.13		1679	20C	arle14rnai	6	3773.74		1679	20C	arle14rnai	2	2744.53
1679	20C	arle14rnai	6	3874.81		1679	20C	arle14rnai	6	2725.96		1679	20C	arle14rnai	2	3438.84
1679	20C	arle14rnai	6	3397.44		1679	20C	arle14rnai	6	3280.34		1679	20C	arle14rnai	2	3482.04
1679	20C	arle14rnai	6	2475.45		1679	20C	arle14rnai	6	3604.18		1679	20C	arle14rnai	2	2934.82
1679	20C	arle14rnai	6	3123.24		1679	20C	arle14rnai	6	3020.09		1679	20C	arle14rnai	2	2791.48
1679	20C	arle14rnai	6	3361.21		1679	20C	arle14rnai	6	2878.5		1679	20C	arle14rnai	2	3529.04
1679	20C	arle14rnai	6	2398.8		1679	20C	arle14rnai	6	3426.33		1679	20C	arle14rnai	2	3200.71
1679	20C	arle14rnai	6	3174.87		1679	20C	arle14rnai	6	3195.26		1679	20C	arle14rnai	2	3191.7
1679	20C	arle14rnai	6	2703.9		1679	20C	arle14rnai	6	2815.56		1679	20C	arle14rnai	2	3142.31
1679	20C	arle14rnai	6	3441.34		1679	20C	arle14rnai	6	3893.33		1679	20C	arle14rnai	2	3757.81
1679	20C	arle14rnai	6	2767.72		1679	20C	arle14rnai	6	2932.37		1679	20C	arle14rnai	2	2801.14
1679	20C	arle14rnai	6	3449		1679	20C	arle14rnai	6	3786.07		1679	20C	arle14rnai	2	3561.47
1679	20C	arle14rnai	6	3515.17		1679	20C	arle14rnai	7	2724.99		1679	20C	arle14rnai	2	3201.63
1679	20C	arle14rnai	6	2355.23		1679	20C	arle14rnai	7	2894.9		1679	20C	arle14rnai	2	3373.7
1679	20C	arle14rnai	6	3730.33		1679	20C	arle14rnai	7	3390.79		1679	20C	arle14rnai	2	2814.62
1679	20C	arle14rnai	6	2686.3		1679	20C	arle14rnai	7	2670.69		1679	20C	arle14rnai	2	3241.47
1679	20C	arle14rnai	6	1859		1679	20C	arle14rnai	7	3036.89		1679	20C	arle14rnai	2	3170.19
1679	20C	arle14rnai	6	2617.68		1679	20C	arle14rnai	7	2959.49		1679	20C	arle14rnai	2	3075.29
1679	20C	arle14rnai	6	2731.8		1679	20C	arle14rnai	7	2596.89		1679	20C	arle14rnai	2	2882.4
1679	20C	arle14rnai	6	2252.33		1679	20C	arle14rnai	7	2680.96		1679	20C	arle14rnai	2	2865.5
1679	20C	arle14rnai	6	2790.33		1679	20C	arle14rnai	7	3274.33		1679	20C	arle14rnai	2	3455.05
1679	20C	arle14rnai	6	2921.3		1679	20C	arle14rnai	7	3144.93		1679	20C	arle14rnai	2	2992.96
1679	20C	arle14rnai	6	2269.75		1679	20C	arle14rnai	7	2665.39		1679	20C	arle14rnai	3	3632.82
1679	20C	arle14rnai	6	3897.06		1679	20C	arle14rnai	7	2823.01		1679	20C	arle14rnai	3	3391.54
1679	20C	arle14rnai	6	3445.18		1679	20C	arle14rnai	7	2760.54		1679	20C	arle14rnai	3	3385.14
1679	20C	arle14rnai	6	2881.38		1679	20C	arle14rnai	7	2883.37		1679	20C	arle14rnai	3	2694.64
1679	20C	arle14rnai	6	3217.56		1679	20C	arle14rnai	7	3163.3		1679	20C	arle14rnai	3	3678.9
1679	20C	arle14rnai	6	3357.67		1679	20C	arle14rnai	7	3289.52		1679	20C	arle14rnai	3	3386.54
1679	20C	arle14rnai	6	3845.17		1679	20C	arle14rnai	7	2764.37		1679	20C	arle14rnai	3	2968.74
1679	20C	arle14rnai	6	2966.8		1679	20C	arle14rnai	7	3172.36		1679	20C	arle14rnai	3	2966.86
1679	20C	arle14rnai	7	2984.16		1679	20C	arle14rnai	7	2825		1679	20C	arle14rnai	3	3537.06
1679	20C	arle14rnai	7	3066.98		1679	20C	arle14rnai	7	2988.8		1679	20C	arle14rnai	3	2638.68
1679	20C	arle14rnai	7	3392.98		1679	20C	arle14rnai	7	3750.99		1679	20C	arle14rnai	3	3579.15
1679	20C	arle14rnai	7	2861.47		1679	20C	arle14rnai	7	3198.95		1679	20C	arle14rnai	3	3088.51
1679	20C	arle14rnai	7	3364.89		1679	20C	arle14rnai	7	2789.1		1679	20C	arle14rnai	3	2680.24
1679	20C	arle14rnai	7	3673.23		1679	20C	arle14rnai	7	3575.96		1679	20C	arle14rnai	3	3177.45
1679	20C	arle14rnai	7	3134.56		1679	20C	arle14rnai	7	2735.63		1679	20C	arle14rnai	3	3461.39
1679	20C	arle14rnai	7	2953.17		1679	20C	arle14rnai	7	2722.8		1679	20C	arle14rnai	3	3564.38
1679	20C	arle14rnai	7	3398.06		1679	20C	arle14rnai	7	2982.26		1679	20C	arle14rnai	3	3646.35
1679	20C	arle14rnai	7	2798.02		1679	20C	arle14rnai	7	3232.18		1679	20C	arle14rnai	3	3345.82
1679	20C	arle14rnai	7	3285.3		1679	20C	arle14rnai	7	2996.63		1679	20C	arle14rnai	3	3174.4
1679	20C	arle14rnai	7	3244.68		1679	20C	arle14rnai	7	2822.08		1679	20C	arle14rnai	3	3691.83
1679	20C	arle14rnai	7	2960.75		1679	20C	arle14rnai	7	2934.42		1679	20C	arle14rnai	3	3043.54
1679	20C	arle14rnai	7	3509.4		1679	20C	arle14rnai	7	2637.38		1679	20C	arle14rnai	3	2910.46
1679	20C	arle14rnai	7	2597.22		1679	20C	arle14rnai	7	2777.14		1679	20C	arle14rnai	3	3511.83
1679	20C	arle14rnai	7	3162.95		1679	20C	arle14rnai	7	2833.26		1679	20C	arle14rnai	3	2818.35
1679	20C	arle14rnai	7	2939.93		1679	20C	arle14rnai	7	2769.49		1679	20C	arle14rnai	3	2797.58
1679	20C	arle14rnai	7	3065.42		1679	20C	arle14rnai	7	3332.54		1679	20C	arle14rnai	3	3391.57
1679	20C	arle14rnai	7	3164.24		1679	20C	arle14rnai	7	2722.11		1679	20C	arle14rnai	3	3371.45
1679	20C	arle14rnai	7	3049.27		1679	20C	arle14rnai	7	2875.24		1679	20C	arle14rnai	3	3471.48
1679	20C	arle14rnai	7	2952.72		1679	20C	arle14rnai	7	2998.62		1679	20C	arle14rnai	3	3219.49
1679	20C	arle14rnai	7	2873.69		1679	20C	arle14rnai	7	3303.35		1679	20C	arle14rnai	3	3402.21
1679	20C	arle14rnai	7	3315.51		1679	20C	arle14rnai	7	2846.99		1679	20C	arle14rnai	3	3219.07
1679	20C	arle14rnai	7	3617.67		1679	20C	arle14rnai	7	3106.25		1679	20C	arle14rnai	3	3534.8
1679	20C	arle14rnai	7	2744.06		1679	20C	arle14rnai	7	2957.21		1679	20C	arle14rnai	3	2767.22
1679	20C	arle14rnai	7	3456.13		1679	20C	arle14rnai	8	2789.08		1679	20C	arle14rnai	3	3414.45
1679	20C	arle14rnai	7	3355.21		1679	20C	arle14rnai	8	2861.57		1679	20C	arle14rnai	3	3562.85
1679	20C	arle14rnai	7	3065.46		1679	20C	arle14rnai	8	2868.67		1679	20C	arle14rnai	3	2724.47
1679	20C	arle14rnai	7	3497.94		1679	20C	arle14rnai	8	2871.06		1679	20C	arle14rnai	3	3436.32
1679	20C	arle14rnai	7	3412.62		1679	20C	arle14rnai	8	2823.91		1679	20C	arle14rnai	3	3838.95
1679	20C	arle14rnai	7	3211.86		1679	20C	arle14rnai	8	2545.52		1679	20C	arle14rnai	3	3751.02
1679	20C	arle14rnai	7	2660.33		1679	20C	arle14rnai	8	2582.26		1679	20C	arle14rnai	3	2686.89
1679	20C	arle14rnai	7	3213.25		1679	20C	arle14rnai	8	2708.56		1679	20C	arle14rnai	3	2810.74
1679	20C	arle14rnai	7	2791.42		1679	20C	arle14rnai	8	2876.48		1679	20C	arle14rnai	3	2951.22
1679	20C	arle14rnai	7	3359.58		1679	20C	arle14rnai	8	3282.16		1679	20C	arle14rnai	3	3516.53
1679	20C	arle14rnai	7	2952.78		1679	20C	arle14rnai	8	3144.85		1679	20C	arle14rnai	3	3584.12
1679	20C	arle14rnai	7	3136.23		1679	20C	arle14rnai	8	3252.55		1679	20C	arle14rnai	3	3090.36
1679	20C	arle14rnai	7	3211.24		1679	20C	arle14rnai	8	3117.51		1679	20C	arle14rnai	3	3626.02
1679	20C	arle14rnai	7	3331		1679	20C	arle14rnai	8	2708.08		1679	20C	arle14rnai	3	3067.74
1679	20C	arle14rnai	7	2713.07		1679	20C	arle14rnai	8	3629.79		1679	20C	arle14rnai	3	3715.21
1679	20C	arle14rnai	7	2675.64		1679	20C	arle14rnai	8	3628.66		1679	20C	arle14rnai	3	3648.48
1679	20C	arle14rnai	7	2783.28		1679	20C	arle14rnai	8	4114.44		1679	20C	arle14rnai	3	3079.88
1679	20C	arle14rnai	7	3591.17		1679	20C	arle14rnai	8	3296.24		1679	20C	arle14rnai	3	6263.04
1679	20C	arle14rnai	7	3201.3		1679	20C	arle14rnai	8	3593.19		1679	20C	arle14rnai	3	2786.09
1679	20C	arle14rnai	7	2734.84		1679	20C	arle14rnai	8	3668.84		1679	20C	arle14rnai	3	3037.01
1679	20C	arle14rnai	8	3242.88		1679	20C	arle14rnai	8	3536.96		1679	20C	arle14rnai	4	2857.69
1679	20C	arle14rnai	8	3460.14		1679	20C	arle14rnai	8	3610.78		1679	20C	arle14rnai	4	2570.62
1679	20C	arle14rnai	8	3151.19		1679	20C	arle14rnai	8	3524.63		1679	20C	arle14rnai	4	2728.55
1679	20C	arle14rnai	8	3492.01		1679	20C	arle14rnai	8	3680.89		1679	20C	arle14rnai	4	2712.03
1679	20C	arle14rnai	8	3475.04		1679	20C	arle14rnai	8	3706.82		1679	20C	arle14rnai	4	2922.8
1679	20C	arle14rnai	8	3428.91		1679	20C	arle14rnai	9	2959.82		1679	20C	arle14rnai	4	2669.44
1679	20C	arle14rnai	8	3415.65		1679	20C	arle14rnai	9	3458.84		1679	20C	arle14rnai	4	2602.14
1679	20C	arle14rnai	8	3028.74		1679	20C	arle14rnai	9	3326.34		1679	20C	arle14rnai	4	2852.26
1679	20C	arle14rnai	8	3380.58		1679	20C	arle14rnai	9	3759.38		1679	20C	arle14rnai	4	2625.44
1679	20C	arle14rnai	8	3044.07		1679	20C	arle14rnai	9	3420.3		1679	20C	arle14rnai	4	2648.43
1679	20C	arle14rnai	8	3390.3		1679	20C	arle14rnai	9	3645.05		1679	20C	arle14rnai	4	3271.54
1679	20C	arle14rnai	8	3562.73		1679	20C	arle14rnai	9	3282.83		1679	20C	arle14rnai	4	3281.95
1679	20C	arle14rnai	8	3415.46		1679	20C	arle14rnai	9	3972.72		1679	20C	arle14rnai	4	2883.34
1679	20C	arle14rnai	8	3177.92		1679	20C	arle14rnai	9	3869.43		1679	20C	arle14rnai	4	2824.51
1679	20C	arle14rnai	8	3213.24		1679	20C	arle14rnai	9	3933.3		1679	20C	arle14rnai	4	2699.86
1679	20C	arle14rnai	8	3018.98		1679	20C	arle14rnai	9	3184.91		1679	20C	arle14rnai	4	2853.07
1679	20C	arle14rnai	8	3721.54		1679	20C	arle14rnai	9	3795.59		1679	20C	arle14rnai	4	2875.2
1679	20C	arle14rnai	8	3289.04		1679	20C	arle14rnai	9	3259.27		1679	20C	arle14rnai	4	3112.52
1679	20C	arle14rnai	8	3872.51		1679	20C	arle14rnai	9	3685.83		1679	20C	arle14rnai	4	3217.89
1679	20C	arle14rnai	8	3330.61		1679	20C	arle14rnai	9	3488.3		1679	20C	arle14rnai	4	3214.54
1679	20C	arle14rnai	8	3879.14		1679	20C	arle14rnai	9	3787.72		1679	20C	arle14rnai	4	3547.55
1679	20C	arle14rnai	8	2753.44		1679	20C	arle14rnai	9	3601.76		1679	20C	arle14rnai	4	2991.59
1679	20C	arle14rnai	8	3564.16		1679	20C	arle14rnai	9	2973.92		1679	20C	arle14rnai	4	3226.06
1679	20C	arle14rnai	8	3456.59		1679	20C	arle14rnai	9	3897.89		1679	20C	arle14rnai	4	2743.92
1679	20C	arle14rnai	8	3193.29		1679	20C	arle14rnai	9	3470.59		1679	20C	arle14rnai	4	3050.98
1679	20C	arle14rnai	8	3705.66		1679	20C	arle14rnai	9	3364.98		1679	20C	arle14rnai	4	3025.23
1679	20C	arle14rnai	8	3503.53		1679	20C	vector	10	3293.11		1679	20C	arle14rnai	4	2953.84
1679	20C	arle14rnai	8	3433.58		1679	20C	vector	10	2813.45		1679	20C	arle14rnai	4	2800.05
1679	20C	arle14rnai	9	3361.61		1679	20C	vector	10	2754.15		1679	20C	arle14rnai	4	3210.63
1679	20C	arle14rnai	9	2814.41		1679	20C	vector	10	2928.85		1679	20C	arle14rnai	4	2850.39
1679	20C	arle14rnai	9	2830.51		1679	20C	vector	10	3669.44		1679	20C	arle14rnai	4	2840.54
1679	20C	arle14rnai	9	3506.99		1679	20C	vector	10	2946.71		1679	20C	arle14rnai	5	3231.82
1679	20C	arle14rnai	9	2865.51		1679	20C	vector	10	3808.23		1679	20C	arle14rnai	5	2790.77
1679	20C	arle14rnai	9	3551.15		1679	20C	vector	10	3744.42		1679	20C	arle14rnai	5	3086.43
1679	20C	arle14rnai	9	4121.34		1679	20C	vector	10	3392.15		1679	20C	arle14rnai	5	2865.02
1679	20C	arle14rnai	9	3247.99		1679	20C	vector	10	3399.25		1679	20C	arle14rnai	5	2781.34
1679	20C	arle14rnai	9	2681.9		1679	20C	vector	10	3538.63		1679	20C	arle14rnai	5	3442.25
1679	20C	arle14rnai	9	3319.87		1679	20C	vector	10	2581.47		1679	20C	arle14rnai	5	3276.61
1679	20C	arle14rnai	9	2914		1679	20C	vector	10	3134.11		1679	20C	arle14rnai	5	2695.69
1679	20C	arle14rnai	9	2771.36		1679	20C	vector	10	3648.7		1679	20C	arle14rnai	5	2652.59
1679	20C	arle14rnai	9	3496.45		1679	20C	vector	10	3266.07		1679	20C	arle14rnai	5	2799.34
1679	20C	arle14rnai	9	2632.93		1679	20C	vector	10	3446.82		1679	20C	arle14rnai	5	5426.63
1679	20C	arle14rnai	9	3183.95		1679	20C	vector	10	2753.53		1679	20C	arle14rnai	5	2975.27
1679	20C	arle14rnai	9	2967.56		1679	20C	vector	10	3827.22		1679	20C	arle14rnai	5	2895.38
1679	20C	arle14rnai	9	3021.64		1679	20C	vector	10	3116.23		1679	20C	arle14rnai	5	2820.84
1679	20C	arle14rnai	9	2755.11		1679	20C	vector	10	2896.67		1679	20C	arle14rnai	5	3448.77
1679	20C	arle14rnai	9	3240.18		1679	20C	vector	10	3638.55		1679	20C	arle14rnai	5	3410.13
1679	20C	arle14rnai	9	2806.44		1679	20C	vector	10	3574.98		1679	20C	arle14rnai	5	3305.84
1679	20C	arle14rnai	9	2851.81		1679	20C	vector	10	3403.83		1679	20C	arle14rnai	5	3054.35
1679	20C	arle14rnai	9	2609.25		1679	20C	vector	10	3921.16		1679	20C	arle14rnai	5	4031.81
1679	20C	arle14rnai	9	2958.7		1679	20C	vector	10	3154.71		1679	20C	arle14rnai	5	3295.68
1679	20C	arle14rnai	9	3869.74		1679	20C	vector	10	3222.68		1679	20C	arle14rnai	5	2733.55
1679	20C	arle14rnai	9	2736.57		1679	20C	vector	10	3289.5		1679	20C	arle14rnai	5	4550.22
1679	20C	arle14rnai	9	2610.42		1679	20C	vector	10	2626.54		1679	20C	arle14rnai	5	2703.04
1679	20C	arle14rnai	9	3090.6		1679	20C	vector	11	2900.68		1679	20C	arle14rnai	5	3018.2
1679	20C	arle14rnai	9	2650.54		1679	20C	vector	11	3770.09		1679	20C	arle14rnai	5	3127.72
1679	20C	arle14rnai	9	2632.06		1679	20C	vector	11	3098.77		1679	20C	arle14rnai	5	3273.2
1679	20C	arle14rnai	9	2971.43		1679	20C	vector	11	3291.15		1679	20C	arle14rnai	5	2985.7
1679	20C	arle14rnai	9	2813.63		1679	20C	vector	11	3589.13		1679	20C	arle14rnai	5	3320.28
1679	20C	arle14rnai	9	3125.83		1679	20C	vector	11	3004.71		1679	20C	arle14rnai	5	3393.55
1679	20C	arle14rnai	9	3528.08		1679	20C	vector	11	3305.63		1679	20C	arle14rnai	5	3025.44
1679	20C	arle14rnai	9	2874.54		1679	20C	vector	11	3068.93		1679	20C	arle14rnai	5	2891.43
1679	20C	arle14rnai	9	2744.31		1679	20C	vector	11	3219.05		1679	20C	arle14rnai	5	2764.83
1679	20C	arle14rnai	9	2753.56		1679	20C	vector	11	3527.48		1679	20C	arle14rnai	5	2613.68
1679	20C	vector	10	3232.91		1679	20C	vector	11	2968.17		1679	20C	arle14rnai	5	2782.37
1679	20C	vector	10	3617.92		1679	20C	vector	11	3186.01		1679	20C	arle14rnai	5	3001.54
1679	20C	vector	10	3362.06		1679	20C	vector	11	3213.13		1679	20C	arle14rnai	5	2969.45
1679	20C	vector	10	3373.13		1679	20C	vector	11	2963.51		1679	20C	arle14rnai	5	2951.1
1679	20C	vector	10	3467.34		1679	20C	vector	11	3519.26		1679	20C	arle14rnai	5	2739.74
1679	20C	vector	10	3475.71		1679	20C	vector	11	3087.83		1679	20C	arle14rnai	5	2804.36
1679	20C	vector	10	3267.52		1679	20C	vector	11	3363.87		1679	20C	arle14rnai	5	2657.16
1679	20C	vector	10	3678.03		1679	20C	vector	11	3413.59		1679	20C	arle14rnai	5	2624.47
1679	20C	vector	10	3242.24		1679	20C	vector	11	3380.7		1679	20C	arle14rnai	5	2815.89
1679	20C	vector	10	3407.42		1679	20C	vector	11	3037.91		1679	20C	arle14rnai	5	3085.26
1679	20C	vector	10	2833.67		1679	20C	vector	11	3289.43		1679	20C	arle14rnai	5	2794.71
1679	20C	vector	10	3217.38		1679	20C	vector	11	2879.79		1679	20C	arle14rnai	5	6847.12
1679	20C	vector	10	3463.53		1679	20C	vector	11	3148.88		1679	20C	arle14rnai	5	2963.15
1679	20C	vector	10	3292.31		1679	20C	vector	11	3167.75		1679	20C	arle14rnai	5	3300.54
1679	20C	vector	10	3248.64		1679	20C	vector	11	3317.15		1679	20C	arle14rnai	5	2854.63
1679	20C	vector	10	3320.29		1679	20C	vector	11	2852.69		1679	20C	arle14rnai	5	3129.25
1679	20C	vector	10	3258.79		1679	20C	vector	11	3206.14		1679	20C	arle14rnai	5	2590.7
1679	20C	vector	10	3905.43		1679	20C	vector	11	3411.8		1679	20C	arle14rnai	5	2961.06
1679	20C	vector	10	3304.43		1679	20C	vector	12	3059.52		1679	20C	arle14rnai	5	2899.86
1679	20C	vector	10	3127.7		1679	20C	vector	12	3335.85		1679	20C	arle14rnai	5	2767.85
1679	20C	vector	10	3355.52		1679	20C	vector	12	2687.39		1679	20C	arle14rnai	5	2936.22
1679	20C	vector	10	3354.12		1679	20C	vector	12	3465.45		1679	20C	arle14rnai	5	2853.35
1679	20C	vector	10	3650.45		1679	20C	vector	12	3309.92		1679	20C	arle14rnai	5	3060.95
1679	20C	vector	10	3132.26		1679	20C	vector	12	2943.19		1679	20C	arle14rnai	5	2566.02
1679	20C	vector	11	2889.93		1679	20C	vector	12	3418.66		1679	20C	arle14rnai	5	4231.27
1679	20C	vector	11	3409.26		1679	20C	vector	12	3346.92		1679	20C	arle14rnai	5	2859.05
1679	20C	vector	11	3025.61		1679	20C	vector	12	3560.92		1679	20C	arle14rnai	6	3071.78
1679	20C	vector	11	2606.7		1679	20C	vector	12	3118.48		1679	20C	arle14rnai	6	3046.96
1679	20C	vector	11	3604.44		1679	20C	vector	12	3204.38		1679	20C	arle14rnai	6	2694.96
1679	20C	vector	11	3062.68		1679	20C	vector	12	2895.42		1679	20C	arle14rnai	6	2717.02
1679	20C	vector	11	3163.06		1679	20C	vector	12	3188.82		1679	20C	arle14rnai	6	3154.8
1679	20C	vector	11	3376.9		1679	20C	vector	12	3081.1		1679	20C	arle14rnai	6	2910.97
1679	20C	vector	11	3029.74		1679	20C	vector	12	3119.97		1679	20C	arle14rnai	6	2784.53
1679	20C	vector	11	2852.87		1679	20C	vector	12	3258.2		1679	20C	arle14rnai	6	2867.87
1679	20C	vector	11	2913.61		1679	20C	vector	12	3863.17		1679	20C	arle14rnai	6	2635.86
1679	20C	vector	11	3049.13		1679	20C	vector	12	3126.03		1679	20C	arle14rnai	6	3002.34
1679	20C	vector	11	3137.55		1679	20C	vector	12	3030.81		1679	20C	arle14rnai	6	2654.28
1679	20C	vector	11	3326.98		1679	20C	vector	12	3247.86		1679	20C	arle14rnai	6	2907.92
1679	20C	vector	11	3149.63		1679	20C	vector	12	2854.05		1679	20C	arle14rnai	6	3181.74
1679	20C	vector	11	3073.57		1679	20C	vector	13	2647.36		1679	20C	arle14rnai	6	3078.5
1679	20C	vector	11	3171.28		1679	20C	vector	13	3700.6		1679	20C	arle14rnai	6	2971.72
1679	20C	vector	11	2860.83		1679	20C	vector	13	3776.86		1679	20C	arle14rnai	6	2862.84
1679	20C	vector	11	3070.39		1679	20C	vector	13	3226.72		1679	20C	arle14rnai	6	2820.92
1679	20C	vector	11	3086.66		1679	20C	vector	13	2692.06		1679	20C	arle14rnai	6	2744.43
1679	20C	vector	11	3472.51		1679	20C	vector	13	3391.15		1679	20C	arle14rnai	6	2815.1
1679	20C	vector	11	3026.56		1679	20C	vector	13	3664.59		1679	20C	arle14rnai	6	3256.81
1679	20C	vector	12	3146.4		1679	20C	vector	13	3474.57		1679	20C	arle14rnai	6	3194.2
1679	20C	vector	12	3117.86		1679	20C	vector	13	2551.79		1679	20C	arle14rnai	6	3146.72
1679	20C	vector	12	3339.92		1679	20C	vector	13	2625.14		1679	20C	arle14rnai	6	3026.27
1679	20C	vector	12	3464.76		1679	20C	vector	13	2717.04		1679	20C	arle14rnai	6	2847.43
1679	20C	vector	12	3511.1		1679	20C	vector	13	2627.26		1679	20C	arle14rnai	6	2546.54
1679	20C	vector	12	2960.4		1679	20C	vector	13	3686.78		1679	20C	arle14rnai	6	2814.52
1679	20C	vector	12	3038.39		1679	20C	vector	13	3042.27		1679	20C	arle14rnai	6	3069.85
1679	20C	vector	12	3367.11		1679	20C	vector	13	2918.98		1679	20C	arle14rnai	6	3177.82
1679	20C	vector	12	3390.33		1679	20C	vector	14	3373.33		1679	20C	arle14rnai	6	3801.75
1679	20C	vector	12	3240		1679	20C	vector	14	3350.87		1679	20C	arle14rnai	6	3427.66
1679	20C	vector	12	3503.9		1679	20C	vector	14	2723.3		1679	20C	arle14rnai	6	2731.06
1679	20C	vector	12	3273.24		1679	20C	vector	14	2943.22		1679	20C	arle14rnai	6	2809.17
1679	20C	vector	12	3455.05		1679	20C	vector	14	2609.22		1679	20C	arle14rnai	7	2659.53
1679	20C	vector	12	3500.62		1679	20C	vector	14	3259.93		1679	20C	arle14rnai	7	2961.82
1679	20C	vector	12	3051.62		1679	20C	vector	14	3067.2		1679	20C	arle14rnai	7	2707.71
1679	20C	vector	12	3667.26		1679	20C	vector	14	2957.14		1679	20C	arle14rnai	7	2651.03
1679	20C	vector	12	3123.24		1679	20C	vector	14	3233.4		1679	20C	arle14rnai	7	2947.15
1679	20C	vector	12	3243.79		1679	20C	vector	14	3128.43		1679	20C	arle14rnai	7	3104.97
1679	20C	vector	12	2893.37		1679	20C	vector	14	3072.81		1679	20C	arle14rnai	7	2603.4
1679	20C	vector	12	3138.68		1679	20C	vector	14	3218.61		1679	20C	arle14rnai	7	2791.22
1679	20C	vector	12	2947.53		1679	20C	vector	14	2782.83		1679	20C	arle14rnai	7	2589.3
1679	20C	vector	12	3248.14		1679	20C	vector	14	3183.92		1679	20C	arle14rnai	7	3189.54
1679	20C	vector	13	3373.85		1679	20C	vector	14	3233.64		1679	20C	arle14rnai	7	2590.51
1679	20C	vector	13	3344.45		1679	20C	vector	14	2868.29		1679	20C	arle14rnai	7	2621.35
1679	20C	vector	13	3137.88		1679	20C	vector	14	2695.97		1679	20C	arle14rnai	7	2891.67
1679	20C	vector	13	2811.66		1679	20C	vector	15	3029.94		1679	20C	arle14rnai	7	3307.99
1679	20C	vector	13	2756.26		1679	20C	vector	15	2963.84		1679	20C	arle14rnai	7	2718.88
1679	20C	vector	13	3159.78		1679	20C	vector	15	2834.93		1679	20C	arle14rnai	7	2707.75
1679	20C	vector	13	2967.64		1679	20C	vector	15	3264.76		1679	20C	arle14rnai	7	3382.98
1679	20C	vector	13	3102.01		1679	20C	vector	15	2823.57		1679	20C	arle14rnai	7	2720.24
1679	20C	vector	13	2666.3		1679	20C	vector	15	3030.74		1679	20C	arle14rnai	7	2815.89
1679	20C	vector	13	2853.87		1679	20C	vector	15	3114.31		1679	20C	arle14rnai	7	2878.62
1679	20C	vector	13	2981.47		1679	20C	vector	15	3377.18		1679	20C	arle14rnai	7	2806.22
1679	20C	vector	13	3167.47		1679	20C	vector	15	3193.42		1679	20C	arle14rnai	7	3050.39
1679	20C	vector	13	2945.97		1679	20C	vector	15	2891.18		1679	20C	arle14rnai	7	2671.6
1679	20C	vector	13	2803.57		1679	20C	vector	15	3068.5		1679	20C	arle14rnai	7	2871.77
1679	20C	vector	13	3263.04		1679	20C	vector	15	2795.55		1679	20C	arle14rnai	7	3345.1
1679	20C	vector	13	3086.36		1679	20C	vector	15	2698.68		1679	20C	arle14rnai	7	2869.24
1679	20C	vector	13	3015.96		1679	20C	vector	16	3015.52		1679	20C	arle14rnai	7	2679.2
1679	20C	vector	13	2565.71		1679	20C	vector	16	3607.65		1679	20C	arle14rnai	7	3152.92
1679	20C	vector	13	3819.65		1679	20C	vector	16	2487.21		1679	20C	arle14rnai	7	2909.98
1679	20C	vector	13	3398.97		1679	20C	vector	16	3365.08		1679	20C	arle14rnai	7	2555.99
1679	20C	vector	13	3276.13		1679	20C	vector	16	2970.1		1679	20C	arle14rnai	7	2717.18
1679	20C	vector	13	3006.21		1679	20C	vector	16	3439.12		1679	20C	arle14rnai	7	2679.57
1679	20C	vector	13	3032.37		1679	20C	vector	16	3184.49		1679	20C	arle14rnai	7	2540.59
1679	20C	vector	13	3063.61		1679	20C	vector	16	3295.6		1679	20C	arle14rnai	7	2510.03
1679	20C	vector	13	4179.98		1679	20C	vector	16	3239.36		1679	20C	arle14rnai	8	3230.85
1679	20C	vector	14	3390.54		1679	20C	vector	16	3714.99		1679	20C	arle14rnai	8	2914.02
1679	20C	vector	14	2970.99		1679	20C	vector	16	2944.78		1679	20C	arle14rnai	8	3296.62
1679	20C	vector	14	3276		1679	20C	vector	16	3031.76		1679	20C	arle14rnai	8	2801.98
1679	20C	vector	14	2729.29		1679	20C	vector	16	3365.4		1679	20C	arle14rnai	8	2950.9
1679	20C	vector	14	3392.12		1679	20C	vector	16	3442.66		1679	20C	arle14rnai	8	2692.07
1679	20C	vector	14	3031.68		1679	20C	vector	16	3433.19		1679	20C	arle14rnai	8	3162.46
1679	20C	vector	14	3358.51		1679	20C	vector	16	2801.74		1679	20C	arle14rnai	8	2798.82
1679	20C	vector	14	3132.71		1679	20C	vector	16	3519.23		1679	20C	arle14rnai	8	2775.34
1679	20C	vector	14	3308.72		1679	20C	vector	16	2845.91		1679	20C	arle14rnai	8	3035.19
1679	20C	vector	14	3044.7		1679	20C	vector	16	3380.77		1679	20C	arle14rnai	8	3475.36
1679	20C	vector	14	3534.79		1679	20C	vector	16	2883.55		1679	20C	arle14rnai	8	2924.49
1679	20C	vector	14	3135.08		1679	20C	vector	16	3120.04		1679	20C	arle14rnai	8	3960.94
1679	20C	vector	14	2974.13		1679	20C	vector	16	3210.93		1679	20C	arle14rnai	8	2872.13
1679	20C	vector	14	3124.22		1679	20C	vector	16	3641.1		1679	20C	arle14rnai	8	3045.33
1679	20C	vector	14	3006.22		1679	20C	vector	16	3186.71		1679	20C	arle14rnai	8	3101.5
1679	20C	vector	14	3583.62		1679	20C	vector	16	3188.86		1679	20C	arle14rnai	8	2702.03
1679	20C	vector	14	3067.93		1679	20C	vector	16	2849		1679	20C	arle14rnai	8	3224.46
1679	20C	vector	15	3252.37		1679	20C	vector	16	3801.18		1679	20C	arle14rnai	8	3555.93
1679	20C	vector	15	2989.31		1679	20C	vector	16	3181.29		1679	20C	arle14rnai	8	2772.02
1679	20C	vector	15	3185.76		1679	20C	vector	16	3212.29		1679	20C	arle14rnai	8	3258.55
1679	20C	vector	15	3191.05		1679	20C	vector	16	2735.29		1679	20C	arle14rnai	8	3094.69
1679	20C	vector	15	3025.39		1679	20C	vector	16	2944.27		1679	20C	arle14rnai	8	2876.33
1679	20C	vector	15	3091.6		1679	20C	vector	16	3009.1		1679	20C	arle14rnai	8	3198.14
1679	20C	vector	15	3485.78		1679	20C	vector	16	3307.4		1679	20C	arle14rnai	8	2877.43
1679	20C	vector	15	3287.89		1679	20C	vector	16	2995.16		1679	20C	arle14rnai	8	3026.38
1679	20C	vector	15	3239.08		1679	20C	vector	16	2900.82		1679	20C	arle14rnai	8	2849.22
1679	20C	vector	15	3166.95		1679	20C	vector	16	2782.02		1679	20C	arle14rnai	8	2665.88
1679	20C	vector	15	3402.01		1679	20C	vector	16	2740.79		1679	20C	arle14rnai	8	2852.8
1679	20C	vector	15	3267.87		1679	20C	vector	16	2941.9		1679	20C	arle14rnai	8	2747.81
1679	20C	vector	15	3390.04		1679	20C	vector	16	2773.14		1679	20C	arle14rnai	8	3059.73
1679	20C	vector	15	3134.02		1679	20C	vector	16	3548.86		1679	20C	arle14rnai	8	2718.9
1679	20C	vector	15	3487.43		1679	20C	vector	16	3646.9		1679	20C	arle14rnai	8	2723.44
1679	20C	vector	15	3111.02		1679	20C	vector	16	3173.53		1679	20C	arle14rnai	8	2605.91
1679	20C	vector	15	3437.34		1679	20C	vector	16	3576.77		1679	20C	arle14rnai	8	2694.04
1679	20C	vector	15	3238.25		1679	20C	vector	16	3201.46		1679	20C	arle14rnai	8	2717.99
1679	20C	vector	15	3181.66		1679	20C	vector	16	2741.16		1679	20C	arle14rnai	8	3353.64
1679	20C	vector	15	3494.15		1679	20C	vector	16	3167.62		1679	20C	arle14rnai	8	2711.38
1679	20C	vector	15	3047.21		1679	20C	vector	16	3347.93		1679	20C	arle14rnai	8	2759.64
1679	20C	vector	15	3415.61		1679	20C	vector	16	2599.05		1679	20C	arle14rnai	8	2792.34
1679	20C	vector	15	3165.36		1679	20C	vector	16	3616.01		1679	20C	arle14rnai	8	3064.8
1679	20C	vector	15	2919.98		1679	20C	vector	16	3146.09		1679	20C	arle14rnai	8	2991.73
1679	20C	vector	1	2895.24		1679	20C	vector	16	2789.5		1679	20C	arle14rnai	8	3428.21
1679	20C	vector	1	2992.87		1679	20C	vector	16	3158.1		1679	20C	arle14rnai	8	3033.53
1679	20C	vector	1	3490.39		1679	20C	vector	16	3062.43		1679	20C	arle14rnai	8	2881.33
1679	20C	vector	1	2851.84		1679	20C	vector	1	2884.78		1679	20C	arle14rnai	8	2761.7
1679	20C	vector	1	3388.37		1679	20C	vector	1	3492.67		1679	20C	arle14rnai	8	2865.44
1679	20C	vector	1	2889.5		1679	20C	vector	1	2908.35		1679	20C	arle14rnai	8	2837.95
1679	20C	vector	1	3109.54		1679	20C	vector	1	3594.09		1679	20C	arle14rnai	9	2649.02
1679	20C	vector	1	2998.22		1679	20C	vector	1	2568.57		1679	20C	arle14rnai	9	3314.4
1679	20C	vector	1	3331.14		1679	20C	vector	1	3577.85		1679	20C	arle14rnai	9	3198.22
1679	20C	vector	1	3045.18		1679	20C	vector	1	2586.13		1679	20C	arle14rnai	9	2976.21
1679	20C	vector	1	3241.47		1679	20C	vector	1	3556.12		1679	20C	arle14rnai	9	3068.96
1679	20C	vector	1	3468.08		1679	20C	vector	1	3923.35		1679	20C	arle14rnai	9	3246.43
1679	20C	vector	1	3220.25		1679	20C	vector	1	3629.28		1679	20C	arle14rnai	9	3220.15
1679	20C	vector	1	3096.97		1679	20C	vector	1	2956.08		1679	20C	arle14rnai	9	3280.8
1679	20C	vector	1	2897.82		1679	20C	vector	1	3237.19		1679	20C	arle14rnai	9	3235.56
1679	20C	vector	1	3317.75		1679	20C	vector	1	3299.15		1679	20C	arle14rnai	9	2916.41
1679	20C	vector	1	2953.82		1679	20C	vector	1	3436.58		1679	20C	arle14rnai	9	3352.78
1679	20C	vector	1	3054.14		1679	20C	vector	1	3011.71		1679	20C	arle14rnai	9	3034.46
1679	20C	vector	1	3330.94		1679	20C	vector	1	3530.54		1679	20C	arle14rnai	9	2846.13
1679	20C	vector	1	3308.5		1679	20C	vector	1	2619.7		1679	20C	arle14rnai	9	2660.77
1679	20C	vector	2	2606.65		1679	20C	vector	1	3064.96		1679	20C	arle14rnai	9	3295.3
1679	20C	vector	2	3021.25		1679	20C	vector	2	2990.63		1679	20C	arle14rnai	9	3133.94
1679	20C	vector	2	2775.52		1679	20C	vector	2	2724.93		1679	20C	arle14rnai	9	3009.86
1679	20C	vector	2	3264.12		1679	20C	vector	2	3239.86		1679	20C	arle14rnai	9	4246.89
1679	20C	vector	2	2689.1		1679	20C	vector	2	3452.71		1679	20C	arle14rnai	9	4423.16
1679	20C	vector	2	2689.94		1679	20C	vector	2	2773.38		1679	20C	arle14rnai	9	2822.2
1679	20C	vector	2	2641.78		1679	20C	vector	2	3032.2		1679	20C	arle14rnai	9	3008.29
1679	20C	vector	2	2959.69		1679	20C	vector	2	3031.42		1679	20C	arle14rnai	9	3303.58
1679	20C	vector	2	2570.52		1679	20C	vector	2	3075.58		1679	20C	arle14rnai	9	3220.06
1679	20C	vector	2	2830.8		1679	20C	vector	2	2917.76		1679	20C	arle14rnai	9	3005.89
1679	20C	vector	2	2739.91		1679	20C	vector	2	3169.66		1679	20C	arle14rnai	9	2855.73
1679	20C	vector	2	2836.83		1679	20C	vector	2	2868.41		1679	20C	arle14rnai	9	2918.86
1679	20C	vector	3	3351.03		1679	20C	vector	2	2767.95		1679	20C	arle14rnai	9	3109.22
1679	20C	vector	3	2954.61		1679	20C	vector	2	3696.77		1679	20C	arle14rnai	9	4126.27
1679	20C	vector	3	3859.03		1679	20C	vector	2	3294.22		1679	20C	arle14rnai	9	3118.28
1679	20C	vector	3	3414.69		1679	20C	vector	2	3231.39		1679	20C	arle14rnai	9	2987.33
1679	20C	vector	3	3282.74		1679	20C	vector	2	3014.44		1679	20C	arle14rnai	9	3210.37
1679	20C	vector	3	3646.97		1679	20C	vector	2	3457.5		1679	20C	hpl2rnai	10	2662.92
1679	20C	vector	3	3239.46		1679	20C	vector	2	3403.79		1679	20C	hpl2rnai	10	2602.59
1679	20C	vector	3	3316.56		1679	20C	vector	2	2805.51		1679	20C	hpl2rnai	10	2717.82
1679	20C	vector	3	3226.17		1679	20C	vector	2	3030.88		1679	20C	hpl2rnai	10	2538.47
1679	20C	vector	3	3929.8		1679	20C	vector	2	2859.76		1679	20C	hpl2rnai	10	2550.69
1679	20C	vector	3	2811.22		1679	20C	vector	2	2926.82		1679	20C	hpl2rnai	10	2627.26
1679	20C	vector	3	3140.67		1679	20C	vector	3	3690		1679	20C	hpl2rnai	10	2740.7
1679	20C	vector	3	2873.12		1679	20C	vector	3	3195.85		1679	20C	hpl2rnai	10	2993.4
1679	20C	vector	3	3451.84		1679	20C	vector	3	3772.61		1679	20C	hpl2rnai	10	3173.81
1679	20C	vector	3	3608.11		1679	20C	vector	3	3312.36		1679	20C	hpl2rnai	10	3225.75
1679	20C	vector	3	3230.58		1679	20C	vector	3	3531.73		1679	20C	hpl2rnai	10	2707.3
1679	20C	vector	3	3562.76		1679	20C	vector	3	3456.17		1679	20C	hpl2rnai	10	3234.03
1679	20C	vector	3	3102.45		1679	20C	vector	3	3885.03		1679	20C	hpl2rnai	10	3195.96
1679	20C	vector	3	7432.17		1679	20C	vector	3	3438.27		1679	20C	hpl2rnai	10	3357.53
1679	20C	vector	4	3090.09		1679	20C	vector	3	3192.68		1679	20C	hpl2rnai	10	3245.31
1679	20C	vector	4	3011.82		1679	20C	vector	3	3324.66		1679	20C	hpl2rnai	10	2625.1
1679	20C	vector	4	3120.86		1679	20C	vector	3	3716.91		1679	20C	hpl2rnai	10	3381.6
1679	20C	vector	4	2545.38		1679	20C	vector	3	3371.22		1679	20C	hpl2rnai	10	3079.7
1679	20C	vector	4	3237.76		1679	20C	vector	3	2789.46		1679	20C	hpl2rnai	10	3103.82
1679	20C	vector	4	2655.29		1679	20C	vector	3	3664.4		1679	20C	hpl2rnai	10	3238.78
1679	20C	vector	4	2587.35		1679	20C	vector	3	2940.22		1679	20C	hpl2rnai	10	3405.48
1679	20C	vector	4	2763.74		1679	20C	vector	3	2903.5		1679	20C	hpl2rnai	10	3017.45
1679	20C	vector	5	3292.93		1679	20C	vector	3	3137.39		1679	20C	hpl2rnai	10	3416.78
1679	20C	vector	5	3771.31		1679	20C	vector	3	3741.78		1679	20C	hpl2rnai	10	2759.03
1679	20C	vector	5	3005.63		1679	20C	vector	3	2932.39		1679	20C	hpl2rnai	10	3209.82
1679	20C	vector	5	3141.59		1679	20C	vector	3	2870.91		1679	20C	hpl2rnai	10	3145.69
1679	20C	vector	5	3056.4		1679	20C	vector	3	3063.89		1679	20C	hpl2rnai	10	2812.65
1679	20C	vector	5	3599.93		1679	20C	vector	3	3500.17		1679	20C	hpl2rnai	10	3279.35
1679	20C	vector	5	2568.23		1679	20C	vector	3	3407.59		1679	20C	hpl2rnai	10	3322.47
1679	20C	vector	5	3079.35		1679	20C	vector	3	3188.14		1679	20C	hpl2rnai	11	3366.79
1679	20C	vector	5	3718		1679	20C	vector	4	3495.47		1679	20C	hpl2rnai	11	3503.75
1679	20C	vector	5	3116.01		1679	20C	vector	4	2949.55		1679	20C	hpl2rnai	11	3554.42
1679	20C	vector	5	3017.17		1679	20C	vector	4	3122.56		1679	20C	hpl2rnai	11	2850.61
1679	20C	vector	5	3261.47		1679	20C	vector	4	3563.89		1679	20C	hpl2rnai	11	3366.85
1679	20C	vector	5	3636.61		1679	20C	vector	4	3608.92		1679	20C	hpl2rnai	11	2679.49
1679	20C	vector	5	3458.35		1679	20C	vector	4	2857.3		1679	20C	hpl2rnai	11	3685.16
1679	20C	vector	5	3663.7		1679	20C	vector	4	3735.67		1679	20C	hpl2rnai	11	3655.28
1679	20C	vector	5	2903.44		1679	20C	vector	4	2636.36		1679	20C	hpl2rnai	11	3635.62
1679	20C	vector	6	3244.7		1679	20C	vector	4	3112.91		1679	20C	hpl2rnai	11	3618.63
1679	20C	vector	6	3202.41		1679	20C	vector	4	2952.3		1679	20C	hpl2rnai	11	2686.59
1679	20C	vector	6	3771.33		1679	20C	vector	4	2979.2		1679	20C	hpl2rnai	11	3512.08
1679	20C	vector	6	3421.46		1679	20C	vector	4	3105.23		1679	20C	hpl2rnai	11	3788.71
1679	20C	vector	6	3219.67		1679	20C	vector	4	3562.8		1679	20C	hpl2rnai	11	3797.85
1679	20C	vector	6	3081.63		1679	20C	vector	4	3182.59		1679	20C	hpl2rnai	11	2853.23
1679	20C	vector	6	2910.22		1679	20C	vector	4	3647.3		1679	20C	hpl2rnai	11	3512.22
1679	20C	vector	6	2897.09		1679	20C	vector	4	3566.37		1679	20C	hpl2rnai	11	3100.38
1679	20C	vector	6	3537.72		1679	20C	vector	4	3235.98		1679	20C	hpl2rnai	11	3770.99
1679	20C	vector	6	3272.79		1679	20C	vector	4	3546.41		1679	20C	hpl2rnai	11	3583.51
1679	20C	vector	6	3118.1		1679	20C	vector	4	3195.91		1679	20C	hpl2rnai	11	2986.5
1679	20C	vector	6	3239.1		1679	20C	vector	4	3904.72		1679	20C	hpl2rnai	11	3764.32
1679	20C	vector	6	2602.29		1679	20C	vector	4	3342.61		1679	20C	hpl2rnai	11	3820.96
1679	20C	vector	6	3465.49		1679	20C	vector	4	3029.82		1679	20C	hpl2rnai	12	2969.84
1679	20C	vector	6	3232.88		1679	20C	vector	4	3812.16		1679	20C	hpl2rnai	12	2983.89
1679	20C	vector	6	3178.89		1679	20C	vector	4	3371.26		1679	20C	hpl2rnai	12	2704.51
1679	20C	vector	6	2446.79		1679	20C	vector	4	3400.92		1679	20C	hpl2rnai	12	3365.87
1679	20C	vector	6	3352.73		1679	20C	vector	4	3482.37		1679	20C	hpl2rnai	12	3303.8
1679	20C	vector	6	3181.46		1679	20C	vector	4	3325.93		1679	20C	hpl2rnai	12	3122.53
1679	20C	vector	6	3079.83		1679	20C	vector	4	3231.2		1679	20C	hpl2rnai	12	3619.43
1679	20C	vector	7	2990.66		1679	20C	vector	4	3372.54		1679	20C	hpl2rnai	12	2952.03
1679	20C	vector	7	3209.22		1679	20C	vector	4	3746.99		1679	20C	hpl2rnai	12	3435.93
1679	20C	vector	7	3221.55		1679	20C	vector	4	3013.08		1679	20C	hpl2rnai	12	3317.57
1679	20C	vector	7	2864.75		1679	20C	vector	4	3033.91		1679	20C	hpl2rnai	12	2580.38
1679	20C	vector	7	3155.73		1679	20C	vector	5	3559.56		1679	20C	hpl2rnai	12	2770.17
1679	20C	vector	7	3012.1		1679	20C	vector	5	3631.38		1679	20C	hpl2rnai	12	2683.5
1679	20C	vector	7	3001.64		1679	20C	vector	5	2962.07		1679	20C	hpl2rnai	12	3246.17
1679	20C	vector	7	2808.1		1679	20C	vector	5	3435.52		1679	20C	hpl2rnai	12	3357.94
1679	20C	vector	7	3033.7		1679	20C	vector	5	2875.29		1679	20C	hpl2rnai	12	2894.67
1679	20C	vector	7	3224.84		1679	20C	vector	5	2666.76		1679	20C	hpl2rnai	12	3441.23
1679	20C	vector	7	3192.38		1679	20C	vector	5	3398.25		1679	20C	hpl2rnai	12	2695.89
1679	20C	vector	7	3348.7		1679	20C	vector	5	3496.27		1679	20C	hpl2rnai	12	2635.42
1679	20C	vector	7	3364.88		1679	20C	vector	5	3190.31		1679	20C	hpl2rnai	13	3095.98
1679	20C	vector	7	2890.64		1679	20C	vector	5	3142.8		1679	20C	hpl2rnai	13	3488.73
1679	20C	vector	7	3146.84		1679	20C	vector	5	3692.69		1679	20C	hpl2rnai	13	3254.48
1679	20C	vector	7	3287.05		1679	20C	vector	5	3432.99		1679	20C	hpl2rnai	13	3563.84
1679	20C	vector	7	2672.98		1679	20C	vector	5	3750.99		1679	20C	hpl2rnai	13	3093.42
1679	20C	vector	7	3326.33		1679	20C	vector	5	3085.61		1679	20C	hpl2rnai	13	3073.91
1679	20C	vector	7	3352.42		1679	20C	vector	5	3661.82		1679	20C	hpl2rnai	13	3236.36
1679	20C	vector	8	3136.12		1679	20C	vector	5	3324.57		1679	20C	hpl2rnai	13	2663.67
1679	20C	vector	8	3137.78		1679	20C	vector	5	3668.7		1679	20C	hpl2rnai	13	3505.56
1679	20C	vector	8	3401.08		1679	20C	vector	5	2950.42		1679	20C	hpl2rnai	13	3622.01
1679	20C	vector	8	3322.49		1679	20C	vector	5	3793.67		1679	20C	hpl2rnai	13	3629.41
1679	20C	vector	8	3378.62		1679	20C	vector	5	3385.13		1679	20C	hpl2rnai	13	3457.69
1679	20C	vector	8	3188.68		1679	20C	vector	5	3887.19		1679	20C	hpl2rnai	13	3598.54
1679	20C	vector	8	3503.97		1679	20C	vector	5	3171.25		1679	20C	hpl2rnai	13	3358.29
1679	20C	vector	8	3426.36		1679	20C	vector	5	3748.23		1679	20C	hpl2rnai	13	3151.12
1679	20C	vector	8	3383.32		1679	20C	vector	5	3526.55		1679	20C	hpl2rnai	13	3642.1
1679	20C	vector	8	3315.3		1679	20C	vector	5	3764.24		1679	20C	hpl2rnai	13	3549.77
1679	20C	vector	8	3736.65		1679	20C	vector	5	3258.05		1679	20C	hpl2rnai	13	3649.07
1679	20C	vector	8	3147.87		1679	20C	vector	5	2922.8		1679	20C	hpl2rnai	13	3109.91
1679	20C	vector	8	3827.45		1679	20C	vector	5	3678.35		1679	20C	hpl2rnai	13	2604.78
1679	20C	vector	8	2537.08		1679	20C	vector	5	3827.13		1679	20C	hpl2rnai	13	3092.97
1679	20C	vector	8	3223.03		1679	20C	vector	5	3398.65		1679	20C	hpl2rnai	13	3731.43
1679	20C	vector	8	3844.83		1679	20C	vector	5	3254.29		1679	20C	hpl2rnai	13	2712.45
1679	20C	vector	8	3564.1		1679	20C	vector	6	2831.56		1679	20C	hpl2rnai	13	3560.63
1679	20C	vector	8	3026.54		1679	20C	vector	6	2952.72		1679	20C	hpl2rnai	13	3207.54
1679	20C	vector	8	3150.91		1679	20C	vector	6	2752.25		1679	20C	hpl2rnai	13	3338.46
1679	20C	vector	9	3236.66		1679	20C	vector	6	2789.12		1679	20C	hpl2rnai	13	2825.31
1679	20C	vector	9	3335.39		1679	20C	vector	6	3312.16		1679	20C	hpl2rnai	13	3334.52
1679	20C	vector	9	2922.32		1679	20C	vector	6	2916.57		1679	20C	hpl2rnai	13	3491.2
1679	20C	vector	9	2819.7		1679	20C	vector	6	2892.39		1679	20C	hpl2rnai	14	3634.52
1679	20C	vector	9	3679.62		1679	20C	vector	6	3233.42		1679	20C	hpl2rnai	14	3434.66
1679	20C	vector	9	2996.16		1679	20C	vector	6	3401.62		1679	20C	hpl2rnai	14	3024.5
1679	20C	vector	9	3129.87		1679	20C	vector	6	3180.93		1679	20C	hpl2rnai	14	3316.88
1679	20C	vector	9	3005.4		1679	20C	vector	6	3539.21		1679	20C	hpl2rnai	14	2632.87
1679	20C	vector	9	2991.17		1679	20C	vector	6	3363.87		1679	20C	hpl2rnai	14	3320.03
1679	20C	vector	9	2884.05		1679	20C	vector	6	3058.88		1679	20C	hpl2rnai	14	2794.31
1679	20C	vector	9	3378.63		1679	20C	vector	6	3125.63		1679	20C	hpl2rnai	14	3729.1
1679	20C	vector	9	3248.95		1679	20C	vector	6	3072.34		1679	20C	hpl2rnai	14	3499.48
1679	20C	vector	9	3622.91		1679	20C	vector	6	2786.2		1679	20C	hpl2rnai	14	3741.36
1679	20C	vector	9	3690.52		1679	20C	vector	6	3255.43		1679	20C	hpl2rnai	14	3032.71
						1679	20C	vector	6	3037.99		1679	20C	hpl2rnai	14	3387.96
						1679	20C	vector	6	3191.09		1679	20C	hpl2rnai	14	3540.44
						1679	20C	vector	6	2701.32		1679	20C	hpl2rnai	14	3138.17
						1679	20C	vector	7	2953.33		1679	20C	hpl2rnai	14	3189.04
						1679	20C	vector	7	3530.23		1679	20C	hpl2rnai	14	2902.61
						1679	20C	vector	7	3143.48		1679	20C	hpl2rnai	14	3289.4
						1679	20C	vector	7	3287.07		1679	20C	hpl2rnai	14	3618.02
						1679	20C	vector	7	3680.93		1679	20C	hpl2rnai	14	2657.99
						1679	20C	vector	7	2885.77		1679	20C	hpl2rnai	14	3178.37
						1679	20C	vector	7	2993.49		1679	20C	hpl2rnai	14	2641.89
						1679	20C	vector	7	3331.58		1679	20C	hpl2rnai	14	2744.75
						1679	20C	vector	7	3242		1679	20C	hpl2rnai	15	2539.47
						1679	20C	vector	7	3382.5		1679	20C	hpl2rnai	15	2864.09
						1679	20C	vector	7	2858.49		1679	20C	hpl2rnai	15	2970.07
						1679	20C	vector	7	3252.83		1679	20C	hpl2rnai	15	2697.86
						1679	20C	vector	7	3602.92		1679	20C	hpl2rnai	15	3516.46
						1679	20C	vector	7	3173.99		1679	20C	hpl2rnai	15	2692.18
						1679	20C	vector	7	2950.16		1679	20C	hpl2rnai	15	3338.78
						1679	20C	vector	7	3318.63		1679	20C	hpl2rnai	15	2750.42
						1679	20C	vector	7	3573.75		1679	20C	hpl2rnai	15	2805.15
						1679	20C	vector	7	3280.35		1679	20C	hpl2rnai	15	3767.17
						1679	20C	vector	7	2849.36		1679	20C	hpl2rnai	15	3149.34
						1679	20C	vector	7	3189.21		1679	20C	hpl2rnai	15	2992.89
						1679	20C	vector	7	3349.19		1679	20C	hpl2rnai	15	3389.19
						1679	20C	vector	7	3126		1679	20C	hpl2rnai	15	3559.65
						1679	20C	vector	7	3283.58		1679	20C	hpl2rnai	15	2701.23
						1679	20C	vector	7	3661.7		1679	20C	hpl2rnai	15	3222.03
						1679	20C	vector	8	3360.72		1679	20C	hpl2rnai	15	3506.79
						1679	20C	vector	8	3381.19		1679	20C	hpl2rnai	15	3811.38
						1679	20C	vector	8	2731.3		1679	20C	hpl2rnai	15	2923.94
						1679	20C	vector	8	2837.2		1679	20C	hpl2rnai	15	3115.73
						1679	20C	vector	8	2685.14		1679	20C	hpl2rnai	15	2760.83
						1679	20C	vector	8	3275.96		1679	20C	hpl2rnai	15	3182.29
						1679	20C	vector	8	3297.9		1679	20C	hpl2rnai	15	3128.98
						1679	20C	vector	8	2848.94		1679	20C	hpl2rnai	15	3534.86
						1679	20C	vector	8	3410		1679	20C	hpl2rnai	15	2760.88
						1679	20C	vector	8	3135.17		1679	20C	hpl2rnai	1	3284.13
						1679	20C	vector	8	2875.98		1679	20C	hpl2rnai	1	3077.17
						1679	20C	vector	8	3087.23		1679	20C	hpl2rnai	1	2888.22
						1679	20C	vector	8	3094.61		1679	20C	hpl2rnai	1	2903.17
						1679	20C	vector	8	2819.03		1679	20C	hpl2rnai	1	2928.86
						1679	20C	vector	8	3301.12		1679	20C	hpl2rnai	1	2890.82
						1679	20C	vector	8	2617.96		1679	20C	hpl2rnai	1	3291.31
						1679	20C	vector	8	3078.43		1679	20C	hpl2rnai	1	2943.97
						1679	20C	vector	8	3084.65		1679	20C	hpl2rnai	1	3031.13
						1679	20C	vector	8	2883.96		1679	20C	hpl2rnai	1	3428.34
						1679	20C	vector	8	2839.03		1679	20C	hpl2rnai	1	2905.44
						1679	20C	vector	8	2937.65		1679	20C	hpl2rnai	1	3050.42
						1679	20C	vector	8	2910.47		1679	20C	hpl2rnai	1	3394.59
						1679	20C	vector	8	2844.32		1679	20C	hpl2rnai	1	2789.42
						1679	20C	vector	8	2803.64		1679	20C	hpl2rnai	1	2827.69
						1679	20C	vector	9	2944.09		1679	20C	hpl2rnai	1	3390.54
						1679	20C	vector	9	3186.12		1679	20C	hpl2rnai	1	3607.64
						1679	20C	vector	9	3083.79		1679	20C	hpl2rnai	1	3153.89
						1679	20C	vector	9	3108.44		1679	20C	hpl2rnai	1	2689.36
						1679	20C	vector	9	3343.42		1679	20C	hpl2rnai	1	3245.72
						1679	20C	vector	9	3093.1		1679	20C	hpl2rnai	1	2927.87
						1679	20C	vector	9	3610.25		1679	20C	hpl2rnai	1	3355.69
						1679	20C	vector	9	3795.83		1679	20C	hpl2rnai	1	2996.36
						1679	20C	vector	9	3298.73		1679	20C	hpl2rnai	1	2933.26
						1679	20C	vector	9	2902.8		1679	20C	hpl2rnai	1	3494.13
						1679	20C	vector	9	3356.13		1679	20C	hpl2rnai	1	3488.65
						1679	20C	vector	9	2610.32		1679	20C	hpl2rnai	1	3256.12
						1679	20C	vector	9	2754.52		1679	20C	hpl2rnai	1	2824.75
						1679	20C	vector	9	3779.36		1679	20C	hpl2rnai	1	3242.61
						1679	20C	vector	9	3727.24		1679	20C	hpl2rnai	1	3246.47
						1679	20C	vector	9	2972.97		1679	20C	hpl2rnai	1	3192.17
						1679	20C	vector	9	3504.18		1679	20C	hpl2rnai	1	2838.32
						1679	20C	vector	9	3202.3		1679	20C	hpl2rnai	1	2810.52
												1679	20C	hpl2rnai	1	2861.8
												1679	20C	hpl2rnai	1	2682.41
												1679	20C	hpl2rnai	1	3164.1
												1679	20C	hpl2rnai	1	2832.33
												1679	20C	hpl2rnai	1	2778.28
												1679	20C	hpl2rnai	1	2632.54
												1679	20C	hpl2rnai	1	3525.41
												1679	20C	hpl2rnai	1	3179.89
												1679	20C	hpl2rnai	1	3016.97
												1679	20C	hpl2rnai	1	2657.44
												1679	20C	hpl2rnai	1	3137.55
												1679	20C	hpl2rnai	1	3636.11
												1679	20C	hpl2rnai	1	3051.16
												1679	20C	hpl2rnai	2	3366.63
												1679	20C	hpl2rnai	2	3055.56
												1679	20C	hpl2rnai	2	3215.26
												1679	20C	hpl2rnai	2	2871.83
												1679	20C	hpl2rnai	2	2767.97
												1679	20C	hpl2rnai	2	3324.05
												1679	20C	hpl2rnai	2	2980.83
												1679	20C	hpl2rnai	2	3442.16
												1679	20C	hpl2rnai	2	2895.26
												1679	20C	hpl2rnai	2	3281.34
												1679	20C	hpl2rnai	2	3146.25
												1679	20C	hpl2rnai	2	3320.46
												1679	20C	hpl2rnai	2	3418.54
												1679	20C	hpl2rnai	2	3197.74
												1679	20C	hpl2rnai	2	3349.52
												1679	20C	hpl2rnai	2	3094.04
												1679	20C	hpl2rnai	2	3383.97
												1679	20C	hpl2rnai	2	2644.62
												1679	20C	hpl2rnai	2	3609.55
												1679	20C	hpl2rnai	2	2938.64
												1679	20C	hpl2rnai	2	2577.63
												1679	20C	hpl2rnai	2	2610
												1679	20C	hpl2rnai	2	3418.81
												1679	20C	hpl2rnai	2	3413
												1679	20C	hpl2rnai	2	3083.66
												1679	20C	hpl2rnai	2	3638.76
												1679	20C	hpl2rnai	2	2752.05
												1679	20C	hpl2rnai	2	2730.2
												1679	20C	hpl2rnai	2	3492.78
												1679	20C	hpl2rnai	3	2755.64
												1679	20C	hpl2rnai	3	3389.92
												1679	20C	hpl2rnai	3	3526.55
												1679	20C	hpl2rnai	3	3054.98
												1679	20C	hpl2rnai	3	3294.92
												1679	20C	hpl2rnai	3	3210.89
												1679	20C	hpl2rnai	3	3514.38
												1679	20C	hpl2rnai	3	3230.7
												1679	20C	hpl2rnai	3	3766.86
												1679	20C	hpl2rnai	3	3129.73
												1679	20C	hpl2rnai	3	3364.66
												1679	20C	hpl2rnai	3	3742.76
												1679	20C	hpl2rnai	3	3600.81
												1679	20C	hpl2rnai	3	3438.24
												1679	20C	hpl2rnai	4	3196.95
												1679	20C	hpl2rnai	4	3060.4
												1679	20C	hpl2rnai	4	3542.71
												1679	20C	hpl2rnai	4	2966.03
												1679	20C	hpl2rnai	4	3036.12
												1679	20C	hpl2rnai	4	2755.02
												1679	20C	hpl2rnai	4	3007.97
												1679	20C	hpl2rnai	4	3348.53
												1679	20C	hpl2rnai	4	3241.31
												1679	20C	hpl2rnai	4	3045.59
												1679	20C	hpl2rnai	4	3048.25
												1679	20C	hpl2rnai	4	2720.37
												1679	20C	hpl2rnai	4	3115.08
												1679	20C	hpl2rnai	4	2911.08
												1679	20C	hpl2rnai	4	2999.38
												1679	20C	hpl2rnai	4	2913.06
												1679	20C	hpl2rnai	4	3053.17
												1679	20C	hpl2rnai	4	2689.36
												1679	20C	hpl2rnai	4	3144.25
												1679	20C	hpl2rnai	4	2654.16
												1679	20C	hpl2rnai	4	3449.68
												1679	20C	hpl2rnai	4	3086.78
												1679	20C	hpl2rnai	4	3484.64
												1679	20C	hpl2rnai	4	2945.98
												1679	20C	hpl2rnai	4	3047.94
												1679	20C	hpl2rnai	4	2786.15
												1679	20C	hpl2rnai	4	2924.39
												1679	20C	hpl2rnai	4	3643.63
												1679	20C	hpl2rnai	4	3102.71
												1679	20C	hpl2rnai	4	2986.13
												1679	20C	hpl2rnai	4	2816.08
												1679	20C	hpl2rnai	4	3242.71
												1679	20C	hpl2rnai	4	2986.69
												1679	20C	hpl2rnai	4	3313.93
												1679	20C	hpl2rnai	4	2993.99
												1679	20C	hpl2rnai	4	2960.79
												1679	20C	hpl2rnai	4	3575.51
												1679	20C	hpl2rnai	4	3015.02
												1679	20C	hpl2rnai	4	2815.82
												1679	20C	hpl2rnai	4	2921.12
												1679	20C	hpl2rnai	4	2721.83
												1679	20C	hpl2rnai	4	2997.56
												1679	20C	hpl2rnai	4	3586.71
												1679	20C	hpl2rnai	5	2795.66
												1679	20C	hpl2rnai	5	3046.29
												1679	20C	hpl2rnai	5	3201.66
												1679	20C	hpl2rnai	5	3007.95
												1679	20C	hpl2rnai	5	2886.52
												1679	20C	hpl2rnai	5	2681.14
												1679	20C	hpl2rnai	5	3068.7
												1679	20C	hpl2rnai	5	2801
												1679	20C	hpl2rnai	5	2941.13
												1679	20C	hpl2rnai	5	2746.37
												1679	20C	hpl2rnai	5	3187.4
												1679	20C	hpl2rnai	5	2793.07
												1679	20C	hpl2rnai	5	2887.47
												1679	20C	hpl2rnai	5	2723.38
												1679	20C	hpl2rnai	5	2969.51
												1679	20C	hpl2rnai	5	2676.64
												1679	20C	hpl2rnai	5	2666.07
												1679	20C	hpl2rnai	5	2879.94
												1679	20C	hpl2rnai	5	2875.07
												1679	20C	hpl2rnai	5	2624.95
												1679	20C	hpl2rnai	5	2668.68
												1679	20C	hpl2rnai	5	2768.36
												1679	20C	hpl2rnai	5	2707.56
												1679	20C	hpl2rnai	5	3007.69
												1679	20C	hpl2rnai	5	3163.52
												1679	20C	hpl2rnai	5	3367.58
												1679	20C	hpl2rnai	5	3356.1
												1679	20C	hpl2rnai	6	3282.38
												1679	20C	hpl2rnai	6	3213.91
												1679	20C	hpl2rnai	6	2764.01
												1679	20C	hpl2rnai	6	2677.11
												1679	20C	hpl2rnai	6	3038.35
												1679	20C	hpl2rnai	6	2774.61
												1679	20C	hpl2rnai	6	2848.12
												1679	20C	hpl2rnai	6	3034.16
												1679	20C	hpl2rnai	6	2717.56
												1679	20C	hpl2rnai	6	3143.16
												1679	20C	hpl2rnai	6	2931.56
												1679	20C	hpl2rnai	6	3021.48
												1679	20C	hpl2rnai	6	3018.57
												1679	20C	hpl2rnai	6	2547.77
												1679	20C	hpl2rnai	6	3414.84
												1679	20C	hpl2rnai	6	3179.1
												1679	20C	hpl2rnai	6	3251.49
												1679	20C	hpl2rnai	6	3009.22
												1679	20C	hpl2rnai	6	2867.38
												1679	20C	hpl2rnai	6	3233.44
												1679	20C	hpl2rnai	6	2896.51
												1679	20C	hpl2rnai	6	3166.03
												1679	20C	hpl2rnai	6	2914.71
												1679	20C	hpl2rnai	6	2936.94
												1679	20C	hpl2rnai	6	2885.91
												1679	20C	hpl2rnai	6	2731.49
												1679	20C	hpl2rnai	6	2852.12
												1679	20C	hpl2rnai	6	3461.57
												1679	20C	hpl2rnai	6	2875.33
												1679	20C	hpl2rnai	6	3055.41
												1679	20C	hpl2rnai	6	3068.63
												1679	20C	hpl2rnai	6	3253.51
												1679	20C	hpl2rnai	6	3194.9
												1679	20C	hpl2rnai	6	3172.64
												1679	20C	hpl2rnai	7	3442.09
												1679	20C	hpl2rnai	7	2938.29
												1679	20C	hpl2rnai	7	3598.36
												1679	20C	hpl2rnai	7	3415.34
												1679	20C	hpl2rnai	7	2919.88
												1679	20C	hpl2rnai	7	3151.65
												1679	20C	hpl2rnai	7	3258.5
												1679	20C	hpl2rnai	7	3118.8
												1679	20C	hpl2rnai	7	2820.91
												1679	20C	hpl2rnai	7	2596.82
												1679	20C	hpl2rnai	7	3392.96
												1679	20C	hpl2rnai	7	3175.82
												1679	20C	hpl2rnai	7	2830.96
												1679	20C	hpl2rnai	7	3152.11
												1679	20C	hpl2rnai	7	3506.07
												1679	20C	hpl2rnai	7	3589.81
												1679	20C	hpl2rnai	7	3404.56
												1679	20C	hpl2rnai	7	3368.31
												1679	20C	hpl2rnai	7	2610.04
												1679	20C	hpl2rnai	7	3163.31
												1679	20C	hpl2rnai	7	3283.26
												1679	20C	hpl2rnai	7	3138.3
												1679	20C	hpl2rnai	7	3317.23
												1679	20C	hpl2rnai	7	3539.67
												1679	20C	hpl2rnai	7	2682.44
												1679	20C	hpl2rnai	7	2870.56
												1679	20C	hpl2rnai	7	2755.52
												1679	20C	hpl2rnai	8	3131.16
												1679	20C	hpl2rnai	8	3022.43
												1679	20C	hpl2rnai	8	2890.65
												1679	20C	hpl2rnai	8	3219.48
												1679	20C	hpl2rnai	8	3274.49
												1679	20C	hpl2rnai	8	3088.42
												1679	20C	hpl2rnai	8	3192.73
												1679	20C	hpl2rnai	8	2784.01
												1679	20C	hpl2rnai	8	3186.73
												1679	20C	hpl2rnai	8	2668.75
												1679	20C	hpl2rnai	8	3642.47
												1679	20C	hpl2rnai	8	3499.59
												1679	20C	hpl2rnai	8	3651.88
												1679	20C	hpl2rnai	8	2708.21
												1679	20C	hpl2rnai	8	3568.14
												1679	20C	hpl2rnai	8	2675.56
												1679	20C	hpl2rnai	8	3348.7
												1679	20C	hpl2rnai	8	3720.14
												1679	20C	hpl2rnai	8	3724.4
												1679	20C	hpl2rnai	8	2885.03
												1679	20C	hpl2rnai	8	3608.44
												1679	20C	hpl2rnai	8	3424.84
												1679	20C	hpl2rnai	8	3546.03
												1679	20C	hpl2rnai	8	3361.74
												1679	20C	hpl2rnai	8	3794.92
												1679	20C	hpl2rnai	8	3632.77
												1679	20C	hpl2rnai	8	3125.14
												1679	20C	hpl2rnai	8	3885.84
												1679	20C	hpl2rnai	8	3956.34
												1679	20C	hpl2rnai	8	3673.66
												1679	20C	hpl2rnai	8	2992.37
												1679	20C	hpl2rnai	8	3791.28
												1679	20C	hpl2rnai	8	3393.07
												1679	20C	hpl2rnai	9	3491.2
												1679	20C	hpl2rnai	9	2550.45
												1679	20C	hpl2rnai	9	3062.08
												1679	20C	hpl2rnai	9	2648.91
												1679	20C	hpl2rnai	9	2906.43
												1679	20C	hpl2rnai	9	2723.05
												1679	20C	hpl2rnai	9	3831.9
												1679	20C	hpl2rnai	9	3033.36
												1679	20C	hpl2rnai	9	2706.39
												1679	20C	hpl2rnai	9	2912.19
												1679	20C	hpl2rnai	9	2763.76
												1679	20C	hpl2rnai	9	2703.09
												1679	20C	hpl2rnai	9	2853.5
												1679	20C	hpl2rnai	9	3429.25
												1679	20C	hpl2rnai	9	2722.02
												1679	20C	hpl2rnai	9	3052.22
												1679	20C	hpl2rnai	9	3518.27
												1679	20C	hpl2rnai	9	2733.38
												1679	20C	hpl2rnai	9	2871.88
												1679	20C	hpl2rnai	9	3169.67
												1679	20C	hpl2rnai	9	3158.79
												1679	20C	hpl2rnai	9	2909.8
												1679	20C	hpl2rnai	9	2797.23
												1679	20C	hpl2rnai	9	2813.44
												1679	20C	vector	10	3084.15
												1679	20C	vector	10	3547.37
												1679	20C	vector	10	3093.63
												1679	20C	vector	10	3421.64
												1679	20C	vector	10	2906.18
												1679	20C	vector	10	3417.82
												1679	20C	vector	10	3435.59
												1679	20C	vector	10	3644.01
												1679	20C	vector	10	2949.42
												1679	20C	vector	10	2765.34
												1679	20C	vector	10	3289.98
												1679	20C	vector	10	3075.94
												1679	20C	vector	10	3245.86
												1679	20C	vector	10	3514.17
												1679	20C	vector	10	3108.4
												1679	20C	vector	10	3540.3
												1679	20C	vector	10	3521.53
												1679	20C	vector	10	3383
												1679	20C	vector	10	3617.58
												1679	20C	vector	10	3286.47
												1679	20C	vector	11	3513.65
												1679	20C	vector	11	3270.84
												1679	20C	vector	11	3309.44
												1679	20C	vector	11	2806.12
												1679	20C	vector	11	3125.44
												1679	20C	vector	11	2806.62
												1679	20C	vector	11	3282.15
												1679	20C	vector	11	2923.85
												1679	20C	vector	11	3669.6
												1679	20C	vector	11	3278.58
												1679	20C	vector	11	2877.88
												1679	20C	vector	11	3222.84
												1679	20C	vector	11	3448.65
												1679	20C	vector	11	3107.98
												1679	20C	vector	11	2935.84
												1679	20C	vector	11	3579.3
												1679	20C	vector	11	3681.77
												1679	20C	vector	11	3605.62
												1679	20C	vector	11	3182.52
												1679	20C	vector	11	3491.52
												1679	20C	vector	11	3042.11
												1679	20C	vector	11	3629.33
												1679	20C	vector	11	3906.35
												1679	20C	vector	11	3149.02
												1679	20C	vector	11	3392.22
												1679	20C	vector	11	3721.83
												1679	20C	vector	11	3507.83
												1679	20C	vector	11	2650.02
												1679	20C	vector	11	3611.33
												1679	20C	vector	12	2834.82
												1679	20C	vector	12	3362.41
												1679	20C	vector	12	3006.08
												1679	20C	vector	12	3442.01
												1679	20C	vector	12	2920.17
												1679	20C	vector	12	2985.82
												1679	20C	vector	12	2889
												1679	20C	vector	12	3240.71
												1679	20C	vector	12	3233.3
												1679	20C	vector	12	2886.79
												1679	20C	vector	12	2930.69
												1679	20C	vector	12	3176.65
												1679	20C	vector	12	2902.07
												1679	20C	vector	12	2941.61
												1679	20C	vector	12	2770.02
												1679	20C	vector	12	2840.96
												1679	20C	vector	12	3069.26
												1679	20C	vector	12	3044.77
												1679	20C	vector	12	2850.84
												1679	20C	vector	12	3410.63
												1679	20C	vector	12	2979.22
												1679	20C	vector	12	2980.72
												1679	20C	vector	12	3174.82
												1679	20C	vector	12	3102.22
												1679	20C	vector	12	3017.2
												1679	20C	vector	12	2929.78
												1679	20C	vector	12	3231.02
												1679	20C	vector	12	2820.6
												1679	20C	vector	13	3568.63
												1679	20C	vector	13	3319.04
												1679	20C	vector	13	2922.08
												1679	20C	vector	13	3446.84
												1679	20C	vector	13	3236.67
												1679	20C	vector	13	3588.14
												1679	20C	vector	13	3401.96
												1679	20C	vector	13	3568.56
												1679	20C	vector	13	3201.85
												1679	20C	vector	13	2981.83
												1679	20C	vector	13	3415.47
												1679	20C	vector	13	2954.34
												1679	20C	vector	13	2971.04
												1679	20C	vector	13	3267.92
												1679	20C	vector	13	2959.88
												1679	20C	vector	13	3135.16
												1679	20C	vector	13	2908.11
												1679	20C	vector	13	3450.89
												1679	20C	vector	13	3472.13
												1679	20C	vector	13	3139.2
												1679	20C	vector	13	3380.76
												1679	20C	vector	13	3500.03
												1679	20C	vector	13	3284.63
												1679	20C	vector	13	3721.39
												1679	20C	vector	13	3168.32
												1679	20C	vector	13	3291.8
												1679	20C	vector	13	3071.53
												1679	20C	vector	13	3310.7
												1679	20C	vector	14	2974.91
												1679	20C	vector	14	3424.88
												1679	20C	vector	14	3211.25
												1679	20C	vector	14	3145.1
												1679	20C	vector	14	3599.67
												1679	20C	vector	14	2836.87
												1679	20C	vector	14	3387.32
												1679	20C	vector	14	3419.4
												1679	20C	vector	14	2834.75
												1679	20C	vector	14	2675.87
												1679	20C	vector	14	3573
												1679	20C	vector	14	3687.19
												1679	20C	vector	14	3207.14
												1679	20C	vector	14	3496.56
												1679	20C	vector	14	3204.8
												1679	20C	vector	14	3525.02
												1679	20C	vector	14	2949.28
												1679	20C	vector	14	3086.64
												1679	20C	vector	15	2964.43
												1679	20C	vector	15	2815.76
												1679	20C	vector	15	2959.14
												1679	20C	vector	15	3033.65
												1679	20C	vector	15	3071.29
												1679	20C	vector	15	2815.23
												1679	20C	vector	15	2859.14
												1679	20C	vector	15	2966.13
												1679	20C	vector	15	2899.17
												1679	20C	vector	15	3208.42
												1679	20C	vector	15	2771.79
												1679	20C	vector	15	3050.83
												1679	20C	vector	15	2855.62
												1679	20C	vector	15	3341.63
												1679	20C	vector	15	2985.91
												1679	20C	vector	15	2710.39
												1679	20C	vector	15	3008.48
												1679	20C	vector	15	3193.1
												1679	20C	vector	15	3129.11
												1679	20C	vector	15	2958.5
												1679	20C	vector	15	2877.7
												1679	20C	vector	15	3191.82
												1679	20C	vector	1	3648.44
												1679	20C	vector	1	3563.01
												1679	20C	vector	1	3130.92
												1679	20C	vector	1	3217.67
												1679	20C	vector	1	2770.62
												1679	20C	vector	1	3423.67
												1679	20C	vector	1	3470.38
												1679	20C	vector	1	3015.95
												1679	20C	vector	1	3782.96
												1679	20C	vector	1	3220.09
												1679	20C	vector	1	2945.49
												1679	20C	vector	1	3106.01
												1679	20C	vector	1	3576.83
												1679	20C	vector	1	3597.32
												1679	20C	vector	1	3098.85
												1679	20C	vector	1	3506.91
												1679	20C	vector	1	3463.33
												1679	20C	vector	1	3099.31
												1679	20C	vector	1	2994.71
												1679	20C	vector	1	2911.38
												1679	20C	vector	1	3662.49
												1679	20C	vector	2	2573.08
												1679	20C	vector	2	2642.12
												1679	20C	vector	2	3609.45
												1679	20C	vector	2	2883.93
												1679	20C	vector	2	3191.61
												1679	20C	vector	2	2774.42
												1679	20C	vector	2	3220.48
												1679	20C	vector	2	3391
												1679	20C	vector	2	2550.07
												1679	20C	vector	2	2855.26
												1679	20C	vector	2	3161.41
												1679	20C	vector	2	3654.41
												1679	20C	vector	2	3637.53
												1679	20C	vector	2	2625.7
[truncated: 207 more rows]

## Sheet: Source Data Figure 4d
Source Data Figure 4d: Automated quantification of nuclear MET-2::mCherry foci met-2-CD (1679) treated with RNAi against vector or arle-14
replica 1			replica 2			replica 3
strain.treatment	number of spots		strain.treatment	number of spots		strain.treatment	number of spots
1679.vector	10		1679.vector	5		1679.vector	9
1679.vector	8		1679.vector	3		1679.vector	9
1679.vector	6		1679.vector	3		1679.vector	9
1679.vector	6		1679.vector	3		1679.vector	8
1679.vector	5		1679.vector	2		1679.vector	8
1679.vector	5		1679.vector	2		1679.vector	8
1679.vector	4		1679.vector	2		1679.vector	8
1679.vector	4		1679.vector	2		1679.vector	8
1679.vector	4		1679.vector	2		1679.vector	7
1679.vector	4		1679.vector	2		1679.vector	7
1679.vector	3		1679.vector	2		1679.vector	7
1679.vector	3		1679.vector	1		1679.vector	7
1679.vector	3		1679.vector	1		1679.vector	7
1679.vector	3		1679.vector	1		1679.vector	6
1679.vector	3		1679.vector	1		1679.vector	6
1679.vector	3		1679.vector	1		1679.vector	5
1679.vector	3		1679.vector	1		1679.vector	5
1679.vector	3		1679.vector	1		1679.vector	5
1679.vector	3		1679.vector	0		1679.vector	5
1679.vector	3		1679.vector	0		1679.vector	4
1679.vector	2		1679.vector	0		1679.vector	4
1679.vector	2		1679.vector	0		1679.vector	4
1679.vector	2		1679.vector	0		1679.vector	4
1679.vector	2		1679.arle-14rnai	9		1679.vector	4
1679.vector	2		1679.arle-14rnai	7		1679.vector	4
1679.vector	2		1679.arle-14rnai	5		1679.vector	4
1679.vector	2		1679.arle-14rnai	5		1679.vector	4
1679.vector	2		1679.arle-14rnai	5		1679.vector	4
1679.vector	2		1679.arle-14rnai	5		1679.vector	4
1679.vector	2		1679.arle-14rnai	5		1679.vector	4
1679.vector	2		1679.arle-14rnai	5		1679.vector	4
1679.vector	2		1679.arle-14rnai	5		1679.vector	3
1679.vector	2		1679.arle-14rnai	5		1679.vector	3
1679.vector	2		1679.arle-14rnai	4		1679.vector	3
1679.vector	2		1679.arle-14rnai	4		1679.vector	3
1679.vector	1		1679.arle-14rnai	4		1679.vector	3
1679.vector	1		1679.arle-14rnai	4		1679.vector	3
1679.vector	1		1679.arle-14rnai	3		1679.vector	3
1679.vector	1		1679.arle-14rnai	3		1679.vector	3
1679.vector	1		1679.arle-14rnai	3		1679.vector	2
1679.vector	1		1679.arle-14rnai	3		1679.vector	2
1679.vector	1		1679.arle-14rnai	3		1679.vector	2
1679.vector	1		1679.arle-14rnai	3		1679.vector	2
1679.vector	1		1679.arle-14rnai	3		1679.vector	2
1679.vector	1		1679.arle-14rnai	3		1679.vector	2
1679.vector	1		1679.arle-14rnai	3		1679.vector	2
1679.vector	1		1679.arle-14rnai	3		1679.vector	2
1679.vector	1		1679.arle-14rnai	3		1679.vector	2
1679.vector	1		1679.arle-14rnai	2		1679.vector	2
1679.vector	1		1679.arle-14rnai	2		1679.vector	2
1679.vector	1		1679.arle-14rnai	2		1679.vector	2
1679.vector	0		1679.arle-14rnai	2		1679.vector	2
1679.vector	0		1679.arle-14rnai	2		1679.vector	2
1679.vector	0		1679.arle-14rnai	1		1679.vector	2
1679.vector	0		1679.arle-14rnai	1		1679.vector	1
1679.vector	0		1679.arle-14rnai	1		1679.vector	1
1679.vector	0		1679.arle-14rnai	1		1679.vector	1
1679.vector	0		1679.arle-14rnai	1		1679.vector	1
1679.vector	0		1679.arle-14rnai	1		1679.vector	1
1679.vector	0		1679.arle-14rnai	1		1679.vector	1
1679.vector	0		1679.arle-14rnai	1		1679.vector	1
1679.vector	0		1679.arle-14rnai	1		1679.vector	1
1679.vector	0		1679.arle-14rnai	1		1679.vector	1
1679.vector	0		1679.arle-14rnai	1		1679.vector	1
1679.vector	0		1679.arle-14rnai	1		1679.vector	1
1679.vector	0		1679.arle-14rnai	1		1679.vector	1
1679.vector	0		1679.arle-14rnai	1		1679.vector	0
1679.vector	0		1679.arle-14rnai	1		1679.vector	0
1679.vector	0		1679.arle-14rnai	1		1679.vector	0
1679.vector	0		1679.arle-14rnai	1		1679.vector	0
1679.vector	0		1679.arle-14rnai	1		1679.vector	0
1679.vector	0		1679.arle-14rnai	1		1679.vector	0
1679.vector	0		1679.arle-14rnai	1		1679.vector	0
1679.vector	0		1679.arle-14rnai	1		1679.vector	0
1679.vector	0		1679.arle-14rnai	1		1679.vector	0
1679.vector	0		1679.arle-14rnai	1		1679.vector	0
1679.vector	0		1679.arle-14rnai	0		1679.vector	0
1679.vector	0		1679.arle-14rnai	0		1679.vector	0
1679.vector	0		1679.arle-14rnai	0		1679.vector	0
1679.vector	0		1679.arle-14rnai	0		1679.vector	0
1679.vector	0		1679.arle-14rnai	0		1679.vector	0
1679.vector	0		1679.arle-14rnai	0		1679.vector	0
1679.vector	0		1679.arle-14rnai	0		1679.vector	0
1679.vector	0		1679.arle-14rnai	0		1679.vector	0
1679.vector	0		1679.arle-14rnai	0		1679.vector	0
1679.vector	0		1679.arle-14rnai	0		1679.vector	0
1679.vector	0		1679.arle-14rnai	0		1679.vector	0
1679.vector	0		1679.arle-14rnai	0		1679.vector	0
1679.vector	0		1679.arle-14rnai	0		1679.vector	0
1679.vector	0		1679.arle-14rnai	0		1679.vector	0
1679.vector	0		1679.arle-14rnai	0		1679.vector	0
1679.vector	0		1679.arle-14rnai	0		1679.vector	0
1679.vector	0		1679.arle-14rnai	0		1679.vector	0
1679.vector	0		1679.arle-14rnai	0		1679.arle-14rnai	7
1679.vector	0		1679.arle-14rnai	0		1679.arle-14rnai	6
1679.vector	0		1679.arle-14rnai	0		1679.arle-14rnai	6
1679.vector	0		1679.arle-14rnai	0		1679.arle-14rnai	5
1679.vector	0		1679.arle-14rnai	0		1679.arle-14rnai	5
1679.vector	0		1679.arle-14rnai	0		1679.arle-14rnai	4
1679.vector	0		1679.arle-14rnai	0		1679.arle-14rnai	4
1679.vector	0		1679.arle-14rnai	0		1679.arle-14rnai	3
1679.vector	0		1679.arle-14rnai	0		1679.arle-14rnai	3
1679.vector	0		1679.arle-14rnai	0		1679.arle-14rnai	3
1679.vector	0		1679.arle-14rnai	0		1679.arle-14rnai	3
1679.vector	0		1679.arle-14rnai	0		1679.arle-14rnai	3
1679.vector	0		1679.arle-14rnai	0		1679.arle-14rnai	3
1679.vector	0		1679.arle-14rnai	0		1679.arle-14rnai	3
1679.vector	0		1679.arle-14rnai	0		1679.arle-14rnai	3
1679.vector	0		1679.arle-14rnai	0		1679.arle-14rnai	3
1679.vector	0		1679.arle-14rnai	0		1679.arle-14rnai	2
1679.vector	0		1679.arle-14rnai	0		1679.arle-14rnai	2
1679.vector	0		1679.arle-14rnai	0		1679.arle-14rnai	2
1679.vector	0		1679.arle-14rnai	0		1679.arle-14rnai	2
1679.vector	0		1679.arle-14rnai	0		1679.arle-14rnai	2
1679.vector	0		1679.arle-14rnai	0		1679.arle-14rnai	2
1679.vector	0		1679.arle-14rnai	0		1679.arle-14rnai	2
1679.vector	0		1679.arle-14rnai	0		1679.arle-14rnai	2
1679.vector	0		1679.arle-14rnai	0		1679.arle-14rnai	2
1679.vector	0		1679.arle-14rnai	0		1679.arle-14rnai	2
1679.vector	0		1679.arle-14rnai	0		1679.arle-14rnai	1
1679.vector	0		1679.arle-14rnai	0		1679.arle-14rnai	1
1679.vector	0		1679.arle-14rnai	0		1679.arle-14rnai	1
1679.vector	0		1679.arle-14rnai	0		1679.arle-14rnai	1
1679.vector	0		1679.arle-14rnai	0		1679.arle-14rnai	1
1679.vector	0		1679.arle-14rnai	0		1679.arle-14rnai	1
1679.vector	0		1679.arle-14rnai	0		1679.arle-14rnai	1
1679.vector	0		1679.arle-14rnai	0		1679.arle-14rnai	1
1679.vector	0		1679.arle-14rnai	0		1679.arle-14rnai	1
1679.vector	0		1679.arle-14rnai	0		1679.arle-14rnai	1
1679.vector	0		1679.arle-14rnai	0		1679.arle-14rnai	1
1679.vector	0		1679.arle-14rnai	0		1679.arle-14rnai	1
1679.vector	0		1679.arle-14rnai	0		1679.arle-14rnai	1
1679.vector	0		1679.arle-14rnai	0		1679.arle-14rnai	1
1679.vector	0		1679.arle-14rnai	0		1679.arle-14rnai	1
1679.vector	0		1679.arle-14rnai	0		1679.arle-14rnai	1
1679.vector	0		1679.arle-14rnai	0		1679.arle-14rnai	1
1679.arle-14rnai	9		1679.arle-14rnai	0		1679.arle-14rnai	1
1679.arle-14rnai	5		1679.arle-14rnai	0		1679.arle-14rnai	1
1679.arle-14rnai	4		1679.arle-14rnai	0		1679.arle-14rnai	1
1679.arle-14rnai	4		1679.arle-14rnai	0		1679.arle-14rnai	1
1679.arle-14rnai	4		1679.arle-14rnai	0		1679.arle-14rnai	1
1679.arle-14rnai	4		1679.arle-14rnai	0		1679.arle-14rnai	1
1679.arle-14rnai	4		1679.arle-14rnai	0		1679.arle-14rnai	1
1679.arle-14rnai	4		1679.arle-14rnai	0		1679.arle-14rnai	0
1679.arle-14rnai	4		1679.arle-14rnai	0		1679.arle-14rnai	0
1679.arle-14rnai	3		1679.arle-14rnai	0		1679.arle-14rnai	0
1679.arle-14rnai	3		1679.arle-14rnai	0		1679.arle-14rnai	0
1679.arle-14rnai	3		1679.arle-14rnai	0		1679.arle-14rnai	0
1679.arle-14rnai	3					1679.arle-14rnai	0
1679.arle-14rnai	3					1679.arle-14rnai	0
1679.arle-14rnai	3					1679.arle-14rnai	0
1679.arle-14rnai	3					1679.arle-14rnai	0
1679.arle-14rnai	2					1679.arle-14rnai	0
1679.arle-14rnai	2					1679.arle-14rnai	0
1679.arle-14rnai	2					1679.arle-14rnai	0
1679.arle-14rnai	2					1679.arle-14rnai	0
1679.arle-14rnai	2					1679.arle-14rnai	0
1679.arle-14rnai	2					1679.arle-14rnai	0
1679.arle-14rnai	2					1679.arle-14rnai	0
1679.arle-14rnai	2					1679.arle-14rnai	0
1679.arle-14rnai	2					1679.arle-14rnai	0
1679.arle-14rnai	2					1679.arle-14rnai	0
1679.arle-14rnai	2					1679.arle-14rnai	0
1679.arle-14rnai	2					1679.arle-14rnai	0
1679.arle-14rnai	1					1679.arle-14rnai	0
1679.arle-14rnai	1					1679.arle-14rnai	0
1679.arle-14rnai	1					1679.arle-14rnai	0
1679.arle-14rnai	1					1679.arle-14rnai	0
1679.arle-14rnai	1					1679.arle-14rnai	0
1679.arle-14rnai	1					1679.arle-14rnai	0
1679.arle-14rnai	1					1679.arle-14rnai	0
1679.arle-14rnai	1					1679.arle-14rnai	0
1679.arle-14rnai	1					1679.arle-14rnai	0
1679.arle-14rnai	1					1679.arle-14rnai	0
1679.arle-14rnai	1					1679.arle-14rnai	0
1679.arle-14rnai	1					1679.arle-14rnai	0
1679.arle-14rnai	1					1679.arle-14rnai	0
1679.arle-14rnai	1					1679.arle-14rnai	0
1679.arle-14rnai	1					1679.arle-14rnai	0
1679.arle-14rnai	1					1679.arle-14rnai	0
1679.arle-14rnai	1					1679.arle-14rnai	0
1679.arle-14rnai	1					1679.arle-14rnai	0
1679.arle-14rnai	1					1679.arle-14rnai	0
1679.arle-14rnai	1					1679.arle-14rnai	0
1679.arle-14rnai	1					1679.arle-14rnai	0
1679.arle-14rnai	1					1679.arle-14rnai	0
1679.arle-14rnai	1					1679.arle-14rnai	0
1679.arle-14rnai	1					1679.arle-14rnai	0
1679.arle-14rnai	1					1679.arle-14rnai	0
1679.arle-14rnai	1					1679.arle-14rnai	0
1679.arle-14rnai	1
1679.arle-14rnai	1
1679.arle-14rnai	1
1679.arle-14rnai	1
1679.arle-14rnai	1
1679.arle-14rnai	1
1679.arle-14rnai	1
1679.arle-14rnai	1
1679.arle-14rnai	1
1679.arle-14rnai	1
1679.arle-14rnai	0
1679.arle-14rnai	0
1679.arle-14rnai	0
1679.arle-14rnai	0
1679.arle-14rnai	0
1679.arle-14rnai	0
1679.arle-14rnai	0
1679.arle-14rnai	0
1679.arle-14rnai	0
1679.arle-14rnai	0
1679.arle-14rnai	0
1679.arle-14rnai	0
1679.arle-14rnai	0
1679.arle-14rnai	0
1679.arle-14rnai	0
1679.arle-14rnai	0
1679.arle-14rnai	0
1679.arle-14rnai	0
1679.arle-14rnai	0
1679.arle-14rnai	0
1679.arle-14rnai	0
1679.arle-14rnai	0
1679.arle-14rnai	0
1679.arle-14rnai	0
1679.arle-14rnai	0
1679.arle-14rnai	0
1679.arle-14rnai	0
1679.arle-14rnai	0
1679.arle-14rnai	0
1679.arle-14rnai	0
1679.arle-14rnai	0
1679.arle-14rnai	0
1679.arle-14rnai	0
1679.arle-14rnai	0
1679.arle-14rnai	0
1679.arle-14rnai	0
1679.arle-14rnai	0
1679.arle-14rnai	0
1679.arle-14rnai	0
1679.arle-14rnai	0
1679.arle-14rnai	0
1679.arle-14rnai	0
1679.arle-14rnai	0
1679.arle-14rnai	0
1679.arle-14rnai	0
1679.arle-14rnai	0
1679.arle-14rnai	0
1679.arle-14rnai	0
1679.arle-14rnai	0
1679.arle-14rnai	0
1679.arle-14rnai	0
1679.arle-14rnai	0
1679.arle-14rnai	0
1679.arle-14rnai	0
1679.arle-14rnai	0
1679.arle-14rnai	0
1679.arle-14rnai	0
1679.arle-14rnai	0
1679.arle-14rnai	0
1679.arle-14rnai	0
1679.arle-14rnai	0
1679.arle-14rnai	0
1679.arle-14rnai	0
1679.arle-14rnai	0
1679.arle-14rnai	0
1679.arle-14rnai	0
1679.arle-14rnai	0
1679.arle-14rnai	0
1679.arle-14rnai	0
1679.arle-14rnai	0
1679.arle-14rnai	0
1679.arle-14rnai	0
1679.arle-14rnai	0
1679.arle-14rnai	0
1679.arle-14rnai	0
1679.arle-14rnai	0
1679.arle-14rnai	0
1679.arle-14rnai	0
1679.arle-14rnai	0
1679.arle-14rnai	0
1679.arle-14rnai	0
1679.arle-14rnai	0
1679.arle-14rnai	0
1679.arle-14rnai	0
1679.arle-14rnai	0
1679.arle-14rnai	0
1679.arle-14rnai	0
1679.arle-14rnai	0
1679.arle-14rnai	0
1679.arle-14rnai	0
1679.arle-14rnai	0
1679.arle-14rnai	0
1679.arle-14rnai	0
1679.arle-14rnai	0
1679.arle-14rnai	0
1679.arle-14rnai	0
1679.arle-14rnai	0
1679.arle-14rnai	0
1679.arle-14rnai	0
1679.arle-14rnai	0
1679.arle-14rnai	0
1679.arle-14rnai	0
1679.arle-14rnai	0
1679.arle-14rnai	0
1679.arle-14rnai	0
1679.arle-14rnai	0
1679.arle-14rnai	0
1679.arle-14rnai	0
1679.arle-14rnai	0
1679.arle-14rnai	0
1679.arle-14rnai	0
1679.arle-14rnai	0
1679.arle-14rnai	0
1679.arle-14rnai	0
1679.arle-14rnai	0
1679.arle-14rnai	0
1679.arle-14rnai	0
1679.arle-14rnai	0
1679.arle-14rnai	0
1679.arle-14rnai	0
1679.arle-14rnai	0
1679.arle-14rnai	0
1679.arle-14rnai	0
1679.arle-14rnai	0
1679.arle-14rnai	0
1679.arle-14rnai	0
1679.arle-14rnai	0
1679.arle-14rnai	0
1679.arle-14rnai	0
1679.arle-14rnai	0
1679.arle-14rnai	0
1679.arle-14rnai	0
1679.arle-14rnai	0
1679.arle-14rnai	0
1679.arle-14rnai	0

## Sheet: Source Data Figure 4e
Source Data Figure 4e: ChIP qPCR MET-2::mCh
	single values to plot
	% of input										mean % of input
	C55C3.3	col-166	bcl-11	F10D11.6	grl-16	glf-1	nep-17	unc-119			C55C3.3	col-166	bcl-11	F10D11.6	grl-16	glf-1	nep-17	unc-119
met-2::mCh	1.30761	1.34437	0.217929	1.43587	0.176401	2.74523	1.52301	8.82483e-05		met-2::mCh	0.66202	0.789211	1.06051	1.76229	0.271467	2.18213	1.18078	0.00333883
	0.111254	0.419554	1.44586	1.5822	0.392817	2.16885	0.807721	0.000816606		arle-14(tm6845); met-2::mCh	0.899301	0.160791	1.03319	1.50232	0.264451	1.20204	0.786191	0.0269457
	0.567199	0.60371	1.51774	2.2688	0.245183	1.63232	1.21161	0.00911165		met-2-CD::mCh	0.597313	0.00955432	1.40038	1.33198	0.345499	1.75537	0.598686	0.000852131
arle-14(tm6845); met-2::mCh	0.573128	0.0255936	0.782915	1.74343	0.00599065	2.13899	0.625	0.0175416		arle-14(tm6845); met-2-CD::mCh	0.283296	0.012376	0.3292	0.133996	0.139561	0.00230746	0.16256	0.00944684
	0.446561	0.440413	1.56041	1.45592	0.782915	0.462309	1.43587	0.0604518
	1.67822	0.0163669	0.756246	1.30761	0.00444663	1.00481	0.297699	0.00284359			SD
met-2-CD::mCh	0.58517	0.0189314	1.14229	1.19493	0.705603	0.18199	0.973956	0.00192214			C55C3.3	col-166	bcl-11	F10D11.6	grl-16	glf-1	nep-17	unc-119
	0.382075	0.00584706	0.859714	0.756246	0.166308	1.41121	0.437371	0.000309436		met-2::mCh	0.492989	0.39969	0.596518	0.363103	0.0902851	0.45444	0.292829	0.00409281
	0.824692	0.00388446	2.19912	2.04476	0.164588	3.67292	0.384733	0.00032482		arle-14(tm6845); met-2::mCh	0.553194	0.197758	0.372961	0.180924	0.36661	0.698563	0.478433	0.0244404
arle-14(tm6845); met-2-CD::mCh	0.026041	0.010075	0.287559	0.0170029	0.118415	0.00110016	0.120485	0.00588773		met-2-CD::mCh	#DIV/0!	#DIV/0!	0.669705	0.644254	0.00086009	1.13086	0.026319	7.69206e-06
	0.110869	0.00267162	0.126914	0.0210057	0.0428943	0.00076722	0.0894316	0.00358684		arle-14(tm6845); met-2-CD::mCh	0.305798	0.00901111	0.18453	0.162631	0.0888277	0.00194756	0.0824416	0.00672623
	0.712977	0.0243815	0.573128	0.363979	0.257372	0.005055	0.277763	0.0188659
