# Supplementary material for: SETDB1-like MET-2 promotes transcriptional silencing and development independently of its H3K9me-associated catalytic activity
Source: Nat Struct Mol Biol. 2022 Jan 31;29(2):85–96. doi: 10.1038/s41594-021-00712-4 (PMC8850192; doi:10.1038/s41594-021-00712-4)
Supplement: Source Data Fig. 5 — Statistical source data. [file 41594_2021_712_MOESM10_ESM.xlsx]

## Sheet: Source Data Figure 5e
Source Data Figure 5e normalized intensity of anti H3K9me2 immunofluorescence in WT embryos grown at 20°C or exposed to 37°C normalized to total H4 staining
norm.intensity.normWT	strain
0.704358	20°C
0.550824	20°C
0.932839	20°C
0.574737	20°C
0.575919	20°C
0.587542	20°C
0.80693	20°C
0.55874	20°C
0.599492	20°C
0.742889	20°C
0.741153	20°C
0.910008	20°C
0.982501	20°C
0.655614	20°C
0.414163	20°C
0.598244	20°C
0.910562	20°C
0.463822	20°C
1.56719	20°C
0.725645	20°C
1.86048	20°C
0.801076	20°C
0.555406	20°C
0.576458	20°C
0.695288	20°C
0.749139	20°C
0.599521	20°C
0.525446	20°C
0.701804	20°C
0.635949	20°C
0.680233	20°C
0.64933	20°C
0.70339	20°C
0.513584	20°C
0.747404	20°C
0.515197	20°C
0.679129	20°C
0.626848	20°C
0.49771	20°C
0.68267	20°C
0.613939	20°C
0.547084	20°C
0.447957	20°C
0.752009	20°C
0.509818	20°C
0.715995	20°C
0.735832	20°C
0.542208	20°C
1.08745	20°C
0.503421	20°C
0.57988	20°C
0.970412	20°C
1.01443	20°C
0.981916	20°C
0.671199	20°C
0.758567	20°C
0.67187	20°C
0.946888	20°C
0.524273	20°C
0.946809	20°C
0.660316	20°C
0.538026	20°C
0.656554	20°C
1.00531	20°C
0.487264	20°C
1.18352	20°C
0.887259	20°C
0.477147	20°C
1.1332	20°C
0.833808	20°C
0.928654	20°C
0.425969	20°C
0.865038	20°C
0.772619	20°C
0.806285	20°C
0.867082	20°C
0.542459	20°C
0.681087	20°C
0.748803	20°C
0.976837	20°C
1.61995	20°C
1.33714	20°C
1.02701	20°C
0.669166	20°C
0.699887	20°C
0.574467	20°C
0.716294	20°C
0.72223	20°C
0.810133	20°C
0.676005	20°C
0.737795	20°C
0.822593	20°C
0.634082	20°C
0.703197	20°C
0.58237	20°C
0.190444	20°C
0.618258	20°C
0.783032	20°C
0.685921	20°C
0.72888	20°C
0.898039	20°C
0.813961	20°C
1.05707	20°C
1.33486	20°C
0.452292	20°C
0.984268	20°C
0.887725	20°C
1.16031	20°C
0.673181	20°C
0.804606	20°C
0.803153	20°C
1.52534	20°C
0.77909	20°C
0.958208	20°C
0.612452	20°C
1.19854	20°C
1.07453	20°C
1.50084	20°C
1.17554	20°C
0.655809	20°C
1.8867	20°C
0.514679	20°C
0.81116	20°C
0.642921	20°C
1.67344	20°C
1.01754	20°C
0.993626	20°C
0.961429	20°C
0.631093	20°C
0.781048	20°C
1.34781	20°C
0.895911	20°C
0.428021	20°C
0.796472	20°C
0.994031	20°C
1.09153	20°C
0.375463	20°C
0.811526	20°C
0.778382	20°C
1.6187	20°C
0.708304	20°C
0.748046	20°C
0.511604	20°C
0.953175	20°C
1.07203	20°C
0.539672	20°C
2.81508	20°C
0.814288	20°C
1.22295	20°C
2.10273	20°C
1.12062	20°C
1.36835	20°C
1.97706	20°C
1.24899	20°C
1.78432	20°C
1.21536	20°C
1.79345	20°C
1.10228	20°C
1.93672	20°C
2.04541	20°C
0.664551	20°C
1.46381	20°C
1.07949	20°C
2.14909	20°C
0.924444	20°C
1.28383	20°C
2.28918	20°C
1.22866	20°C
1.76656	20°C
2.10523	20°C
1.2907	20°C
1.43741	20°C
1.63604	20°C
2.09919	20°C
1.68152	20°C
1.06273	20°C
2.32118	20°C
1.39787	20°C
1.30815	20°C
1.98207	20°C
1.61764	20°C
1.10268	20°C
1.30013	20°C
1.60045	20°C
0.888339	20°C
1.1587	20°C
1.51854	20°C
1.23631	20°C
1.42314	20°C
1.68855	20°C
1.26483	20°C
1.94137	20°C
1.37386	20°C
1.463	20°C
2.55196	20°C
1.69646	20°C
1.43923	20°C
1.78252	20°C
1.79192	20°C
1.84921	20°C
1.40811	20°C
2.20147	20°C
1.5117	20°C
1.51121	20°C
0.956563	20°C
1.48215	20°C
1.20246	20°C
0.952517	20°C
0.489136	20°C
1.28998	20°C
1.21743	20°C
1.62225	20°C
1.16304	20°C
0.671927	20°C
0.655434	20°C
1.0588	20°C
1.59304	20°C
1.43971	20°C
1.19371	20°C
1.78385	20°C
0.483465	20°C
1.37243	20°C
0.735287	20°C
1.19942	20°C
1.50693	20°C
1.10405	20°C
1.49046	20°C
1.46162	20°C
1.41095	20°C
0.981418	20°C
1.35342	20°C
1.03946	20°C
1.38728	20°C
0.57787	20°C
0.655274	20°C
0.592396	20°C
1.19851	20°C
0.689951	20°C
1.28844	20°C
1.4531	20°C
0.960845	20°C
0.825729	20°C
1.09062	20°C
0.912701	20°C
0.77491	20°C
0.863661	20°C
1.20278	20°C
1.38147	20°C
0.796833	20°C
1.29229	20°C
1.71556	20°C
1.24058	20°C
1.06064	20°C
0.541476	20°C
0.99486	20°C
0.714597	20°C
0.814675	20°C
1.28808	20°C
1.49296	20°C
0.772599	20°C
0.625448	20°C
2.173	20°C
1.98217	20°C
1.57749	20°C
1.18829	20°C
0.732235	20°C
0.681134	20°C
0.89716	20°C
0.861211	20°C
1.23486	20°C
1.11957	20°C
1.20007	20°C
1.28264	20°C
0.997363	20°C
0.823949	20°C
0.448535	20°C
1.01929	20°C
1.20609	20°C
0.92476	20°C
0.532463	20°C
0.733285	20°C
0.489193	20°C
1.49296	20°C
1.66322	20°C
1.01908	20°C
1.41982	20°C
0.661986	20°C
1.90069	20°C
1.00502	20°C
0.651371	20°C
1.5242	20°C
1.16567	20°C
1.01787	20°C
0.709866	20°C
1.23277	20°C
1.00478	20°C
1.09925	20°C
0.758745	20°C
0.557858	20°C
0.515609	20°C
0.468382	20°C
0.499037	20°C
0.5406	20°C
0.555294	20°C
0.499176	20°C
0.540433	20°C
0.527136	20°C
0.468381	20°C
0.463872	20°C
0.548336	20°C
0.623151	20°C
0.526866	20°C
0.603643	20°C
0.386559	20°C
0.733412	20°C
0.534288	20°C
0.480885	20°C
0.549844	20°C
0.561859	20°C
0.449572	20°C
0.63869	20°C
0.643007	20°C
0.882011	20°C
0.688472	20°C
0.951721	20°C
0.798584	20°C
1.11022	20°C
0.347248	20°C
1.09646	20°C
1.03253	20°C
0.584061	20°C
0.502186	20°C
0.81254	20°C
1.01259	20°C
0.966828	20°C
0.690517	20°C
0.87352	20°C
0.512336	20°C
0.749867	20°C
0.648664	20°C
0.800788	20°C
1.05914	20°C
0.812448	20°C
0.736147	20°C
0.762104	20°C
0.859537	20°C
0.470451	20°C
0.640413	20°C
1.56677	20°C
0.942083	20°C
0.640031	20°C
0.783514	20°C
1.43439	20°C
0.872973	20°C
0.806529	20°C
0.619949	20°C
0.434004	20°C
0.505699	20°C
0.901429	20°C
0.758144	20°C
0.970233	20°C
1.05457	20°C
0.581112	20°C
0.63205	20°C
0.460001	20°C
1.06506	20°C
0.712512	20°C
0.61441	20°C
0.826702	20°C
1.17469	20°C
0.951645	20°C
0.957028	20°C
0.797025	20°C
0.959198	20°C
0.485882	20°C
0.515418	20°C
0.959287	20°C
0.517071	20°C
0.644536	20°C
0.735397	20°C
0.46178	20°C
0.4355	20°C
0.258747	20°C
0.392171	20°C
0.269597	20°C
0.346609	20°C
0.519399	20°C
0.353827	20°C
0.353522	20°C
0.443497	20°C
0.369919	20°C
0.489693	20°C
0.434059	20°C
0.35509	20°C
0.435719	20°C
0.572228	20°C
0.392947	20°C
1.32593	20°C
0.665237	20°C
0.958018	20°C
1.58937	20°C
1.37456	20°C
1.34326	20°C
0.880803	20°C
0.759564	20°C
0.917937	20°C
0.943725	20°C
1.75009	20°C
0.68427	20°C
1.37475	20°C
0.831562	20°C
1.35304	20°C
0.708779	20°C
0.988831	20°C
1.10824	20°C
1.44515	20°C
1.41997	20°C
1.03072	20°C
0.927937	20°C
1.05853	20°C
2.18336	20°C
0.91327	20°C
0.985387	20°C
2.06851	20°C
1.39163	20°C
1.26304	20°C
1.25017	20°C
1.02688	20°C
2.29587	20°C
2.20533	20°C
1.43156	20°C
0.826202	20°C
0.704886	20°C
0.718469	20°C
1.66498	20°C
0.957629	20°C
0.646803	20°C
1.11484	20°C
0.461987	20°C
0.855341	20°C
1.62863	20°C
1.09693	20°C
1.77572	20°C
1.08286	20°C
1.52446	20°C
1.50836	20°C
1.11744	20°C
1.69894	20°C
0.446247	20°C
0.876565	20°C
1.19762	20°C
1.41113	20°C
1.10074	20°C
2.52558	20°C
1.28801	20°C
1.20001	20°C
1.78261	20°C
0.441795	20°C
0.38832	20°C
0.264259	20°C
0.503449	20°C
0.760238	20°C
0.576214	20°C
0.842338	20°C
0.705089	20°C
0.595285	20°C
0.289316	20°C
0.604278	20°C
0.344	20°C
0.386539	20°C
0.428319	20°C
0.57871	20°C
0.729793	20°C
0.418856	20°C
0.625068	20°C
0.529943	20°C
0.521325	20°C
0.534433	20°C
0.676282	20°C
0.426458	20°C
0.539445	20°C
0.43054	20°C
0.441445	20°C
0.806906	20°C
1.13965	20°C
1.25078	20°C
1.54617	20°C
1.49073	20°C
1.01551	20°C
1.54082	20°C
1.08147	20°C
3.51967	20°C
1.58654	20°C
1.12417	20°C
1.96183	20°C
2.25689	20°C
1.38985	20°C
1.31077	20°C
1.08289	20°C
1.9656	20°C
1.05828	20°C
2.62314	20°C
2.51723	20°C
2.52191	20°C
0.935263	20°C
1.39546	20°C
1.9406	20°C
1.11487	20°C
0.929299	20°C
1.33145	20°C
1.48412	20°C
0.957557	20°C
1.05452	20°C
2.06087	20°C
1.4197	20°C
2.44301	20°C
1.56708	20°C
1.2801	20°C
2.07487	20°C
1.25639	20°C
1.71726	20°C
2.14799	20°C
1.36728	20°C
1.1523	20°C
1.0197	20°C
3.2323	20°C
1.52154	20°C
2.62495	20°C
1.58483	20°C
1.34475	20°C
1.02326	20°C
2.2959	20°C
1.17503	20°C
0.799518	20°C
0.736815	20°C
1.03616	20°C
1.26825	20°C
1.25221	20°C
1.22559	20°C
1.61337	20°C
1.54693	20°C
1.00899	20°C
1.7352	20°C
1.49924	20°C
2.55781	20°C
1.10985	20°C
2.38525	20°C
0.945004	20°C
1.39077	20°C
1.33416	20°C
1.90468	20°C
1.25678	20°C
1.31582	20°C
1.34666	20°C
1.58513	20°C
1.34083	20°C
1.22702	20°C
2.24965	20°C
0.969936	20°C
1.01133	20°C
0.537864	20°C
0.570296	20°C
0.348727	20°C
1.08197	20°C
0.635459	20°C
0.82661	20°C
0.769024	20°C
0.698559	20°C
0.660395	20°C
0.783891	20°C
0.770515	20°C
0.631999	20°C
0.895049	20°C
0.835949	20°C
1.07182	20°C
0.657367	20°C
1.46635	20°C
0.607549	20°C
0.399103	20°C
0.945475	20°C
1.03204	20°C
0.767818	20°C
0.419043	20°C
0.711396	20°C
0.920498	20°C
0.583688	20°C
0.537246	20°C
0.852234	20°C
0.546037	20°C
1.14037	20°C
0.624529	20°C
0.890223	20°C
0.766009	20°C
0.542496	20°C
0.68378	20°C
1.11266	20°C
1.03936	20°C
0.87117	20°C
1.00355	20°C
0.406754	20°C
0.532009	20°C
0.837891	20°C
0.544731	20°C
0.723831	20°C
0.580529	20°C
1.1639	20°C
0.628213	20°C
0.592787	20°C
0.355483	20°C
0.834901	20°C
0.834844	20°C
0.872705	20°C
0.864799	20°C
0.690176	20°C
0.31268	20°C
0.755472	20°C
0.327155	20°C
0.634628	20°C
0.147601	20°C
0.705927	20°C
0.580673	20°C
0.454545	20°C
0.473908	20°C
0.783656	20°C
0.582956	20°C
1.4147	20°C
0.364584	20°C
0.543366	20°C
0.941055	20°C
0.598466	20°C
0.154142	20°C
0.756967	20°C
0.711633	20°C
0.656513	20°C
0.709648	20°C
0.891116	20°C
0.664928	20°C
0.726543	20°C
0.781447	20°C
0.957199	20°C
0.836659	20°C
1.02181	20°C
1.00638	20°C
0.801523	20°C
1.84568	20°C
0.969126	20°C
1.095	20°C
0.913768	20°C
0.812767	20°C
0.682209	20°C
0.994998	20°C
0.770951	20°C
1.18554	20°C
1.01314	20°C
0.746714	20°C
0.864441	20°C
0.687749	20°C
0.932629	20°C
0.736103	20°C
0.986238	20°C
0.855812	20°C
0.938647	20°C
0.558047	20°C
1.14302	20°C
0.890803	20°C
0.967332	20°C
0.872021	20°C
1.99903	20°C
0.760236	20°C
0.867332	20°C
0.790079	20°C
0.780205	20°C
1.3571	20°C
0.976908	20°C
1.30891	20°C
0.879215	20°C
1.16789	20°C
1.43456	20°C
1.34507	20°C
1.35541	20°C
1.2999	20°C
0.941299	20°C
1.32377	20°C
1.37106	20°C
1.37772	20°C
1.19139	20°C
1.36384	20°C
1.77542	20°C
1.69705	20°C
1.39805	20°C
1.68722	20°C
1.33233	20°C
1.09224	20°C
1.23382	20°C
1.3433	20°C
1.32427	20°C
1.3594	20°C
0.861328	20°C
1.05156	20°C
0.622675	20°C
0.58447	20°C
0.662752	20°C
0.743133	20°C
0.560421	20°C
1.27719	20°C
0.67199	20°C
1.12599	20°C
0.771733	20°C
0.68306	20°C
0.609515	20°C
1.54945	20°C
0.785265	20°C
1.68984	20°C
1.27515	20°C
1.14195	20°C
2.12022	20°C
1.42682	20°C
1.51474	20°C
1.60658	20°C
1.44339	20°C
1.27716	20°C
0.689254	20°C
1.39066	20°C
0.790842	20°C
1.43226	20°C
0.823712	20°C
1.60642	20°C
1.01051	20°C
1.11394	20°C
1.78887	20°C
1.206	20°C
1.39614	20°C
0.975006	20°C
1.3039	20°C
1.01527	20°C
0.913704	20°C
2.00459	20°C
1.25199	20°C
1.45456	20°C
1.76765	20°C
2.02197	20°C
1.08068	20°C
0.737461	20°C
0.913523	20°C
0.789167	20°C
1.88699	20°C
0.349042	20°C
0.311121	20°C
0.622825	20°C
0.444716	20°C
0.557258	20°C
0.325659	20°C
0.626192	20°C
0.306437	20°C
0.511336	20°C
0.442655	20°C
0.478292	20°C
0.61805	20°C
0.446902	20°C
0.477556	20°C
0.696295	20°C
0.552205	20°C
0.573553	20°C
0.490846	20°C
0.598208	20°C
0.663388	20°C
0.528888	20°C
0.3835	20°C
0.50063	20°C
0.732819	20°C
0.839149	20°C
0.792702	20°C
0.766746	20°C
0.726935	20°C
0.904934	20°C
0.721554	20°C
0.781284	20°C
0.747516	20°C
0.677553	20°C
0.887419	20°C
0.804175	20°C
0.690706	20°C
0.840444	20°C
0.755755	20°C
0.565026	20°C
0.645021	20°C
1.27478	20°C
1.26603	20°C
0.7318	20°C
0.726703	20°C
1.1922	20°C
0.536454	20°C
1.02318	20°C
0.771311	20°C
0.855797	20°C
1.27622	20°C
0.977789	20°C
0.806299	20°C
0.519564	20°C
1.03215	20°C
1.08813	20°C
1.1267	20°C
0.771002	20°C
0.916433	20°C
0.643361	20°C
0.665143	20°C
0.871241	20°C
1.67886	20°C
0.610506	20°C
1.31321	20°C
0.489099	20°C
0.8907	20°C
1.27952	20°C
2.40061	20°C
1.38381	20°C
0.911744	20°C
1.38812	20°C
0.693345	20°C
0.614416	20°C
0.45643	20°C
1.07896	20°C
0.494072	20°C
0.44755	20°C
2.37552	20°C
0.843228	20°C
0.633576	20°C
0.676983	20°C
0.556023	20°C
0.612034	20°C
0.815691	20°C
0.518606	20°C
0.660953	20°C
0.538567	20°C
0.560012	20°C
0.522783	20°C
0.631058	20°C
0.550673	20°C
0.607234	20°C
0.788555	20°C
0.479215	20°C
0.643818	20°C
0.693231	20°C
0.669487	20°C
0.460015	20°C
0.512	20°C
0.627638	20°C
0.508045	20°C
0.579658	20°C
0.602603	20°C
1.14673	20°C
0.630316	20°C
0.632349	20°C
0.670741	20°C
0.83175	20°C
0.160681	20°C
0.778899	20°C
0.512646	20°C
0.575791	20°C
0.652549	20°C
0.519581	20°C
0.528793	20°C
0.656689	20°C
0.604078	20°C
0.626439	20°C
0.806223	20°C
0.147029	20°C
0.821806	20°C
0.682934	20°C
0.883376	20°C
0.531534	20°C
0.680246	20°C
0.856074	20°C
0.785509	20°C
0.756956	20°C
0.605308	20°C
1.09182	20°C
0.479052	20°C
0.62911	20°C
0.741643	20°C
0.704986	20°C
0.670803	20°C
0.591221	20°C
0.882446	20°C
1.76406	20°C
1.02234	20°C
1.89839	20°C
1.15687	20°C
1.1344	20°C
0.63106	20°C
1.73369	20°C
1.81375	20°C
2.48394	20°C
0.982121	20°C
2.23854	20°C
0.897224	20°C
1.19314	20°C
0.79759	20°C
1.62807	20°C
1.48942	20°C
1.16934	20°C
1.06281	20°C
2.41258	20°C
2.04927	20°C
1.3764	20°C
1.33836	20°C
1.34773	20°C
0.452326	20°C
0.662605	20°C
0.706845	20°C
0.7909	20°C
0.400991	20°C
0.753099	20°C
0.844787	20°C
0.95866	20°C
0.837498	20°C
0.606537	20°C
0.878588	20°C
0.774582	20°C
0.600047	20°C
0.503933	20°C
0.507115	20°C
0.64301	20°C
0.757247	20°C
0.767537	20°C
1.40174	20°C
1.51731	20°C
1.23576	20°C
0.772821	20°C
1.31602	20°C
0.949953	20°C
0.776334	20°C
1.79613	20°C
1.33466	20°C
1.41605	20°C
0.864645	20°C
1.18669	20°C
0.906512	20°C
0.926105	20°C
0.749343	20°C
1.53674	20°C
0.324337	20°C
0.256662	20°C
0.950899	20°C
0.902752	20°C
0.81387	20°C
1.03527	20°C
1.226	20°C
1.18464	20°C
0.937462	20°C
1.02068	20°C
0.799472	20°C
0.84931	20°C
2.29344	20°C
0.57075	20°C
1.03989	20°C
1.94038	20°C
1.06678	20°C
2.21066	20°C
2.34663	20°C
0.553747	20°C
0.745156	20°C
1.85269	20°C
0.489317	20°C
2.1535	20°C
0.845737	20°C
2.64749	20°C
0.526388	20°C
0.742013	20°C
2.26585	20°C
2.77497	20°C
1.87427	20°C
2.02552	20°C
1.95813	20°C
2.63402	20°C
2.72148	20°C
1.16774	20°C
1.21055	20°C
0.999171	20°C
0.892032	20°C
1.44369	20°C
0.632045	20°C
1.10872	20°C
1.17445	20°C
0.780246	20°C
0.739742	20°C
1.11312	20°C
1.08221	20°C
0.893056	20°C
1.18101	20°C
1.07478	20°C
0.891852	20°C
1.07786	20°C
1.04975	20°C
1.17267	20°C
0.905354	20°C
0.778111	20°C
1.17349	20°C
1.4957	20°C
0.796345	20°C
0.756371	20°C
0.699649	20°C
0.917938	20°C
0.678587	20°C
0.717302	20°C
0.748913	20°C
0.86796	20°C
0.873749	20°C
1.56967	20°C
1.72764	20°C
0.847101	20°C
0.795174	20°C
1.35199	20°C
1.3272	20°C
0.84864	20°C
1.1455	20°C
1.69375	20°C
0.995022	20°C
1.33439	20°C
1.0648	20°C
1.21728	20°C
0.926939	20°C
1.20572	20°C
1.21664	20°C
0.94501	20°C
0.72619	20°C
1.01221	20°C
0.757049	20°C
0.996644	20°C
1.2635	20°C
1.01777	20°C
0.919513	20°C
0.879319	20°C
0.566334	20°C
1.24959	20°C
0.95123	20°C
0.737022	20°C
0.921794	20°C
0.660002	20°C
1.13717	20°C
0.659043	20°C
0.791945	20°C
0.914523	20°C
0.662318	20°C
2.45746	20°C
1.85502	20°C
0.721897	20°C
0.949122	20°C
0.750311	20°C
1.11097	20°C
0.909837	20°C
0.760651	20°C
0.68735	20°C
1.40578	20°C
1.76335	20°C
0.818862	20°C
1.72062	20°C
0.4996	20°C
1.86103	20°C
1.65002	20°C
1.9428	20°C
1.65067	20°C
1.28758	20°C
0.473509	20°C
1.17037	20°C
0.663734	20°C
1.42906	20°C
0.343105	20°C
1.34428	20°C
0.326396	20°C
0.958174	20°C
1.73764	20°C
1.01591	20°C
1.89558	20°C
0.903583	20°C
0.885106	20°C
1.51449	20°C
1.49522	20°C
1.87278	20°C
1.2822	20°C
0.423913	20°C
0.929528	20°C
1.55635	20°C
0.97806	20°C
1.12758	20°C
1.19256	20°C
1.04151	20°C
0.528173	20°C
2.12262	20°C
1.118	20°C
1.47697	20°C
0.560258	20°C
1.18395	20°C
0.765593	20°C
1.93802	20°C
1.34145	20°C
1.50864	20°C
1.30301	20°C
0.606164	20°C
0.812437	20°C
0.622315	20°C
0.622613	20°C
1.3729	20°C
0.568979	20°C
0.358527	20°C
0.934033	20°C
0.6744	20°C
0.572519	20°C
0.9689	20°C
1.09756	20°C
0.363555	20°C
0.902623	20°C
0.845841	20°C
0.868963	20°C
0.601272	20°C
1.23208	20°C
0.815956	20°C
0.868864	20°C
0.978442	20°C
1.32844	20°C
1.21198	20°C
0.860385	20°C
0.833429	20°C
0.893308	20°C
1.23114	20°C
1.10827	20°C
1.56819	20°C
1.20465	20°C
0.741784	20°C
1.61544	20°C
1.26319	20°C
1.29547	20°C
1.46656	20°C
1.34923	20°C
0.790987	20°C
1.2725	20°C
1.57591	20°C
0.626311	20°C
0.316041	20°C
0.20264	20°C
0.951824	20°C
1.28388	20°C
1.71205	20°C
1.4322	20°C
1.28399	20°C
1.13658	20°C
0.661319	20°C
1.15461	20°C
2.25075	20°C
1.16994	20°C
1.3304	20°C
1.04253	20°C
1.51662	20°C
1.55972	20°C
0.786205	20°C
0.911461	20°C
1.18977	20°C
0.669252	20°C
2.152	20°C
1.88866	20°C
1.56744	20°C
1.16701	20°C
1.37679	20°C
2.12042	20°C
1.58797	20°C
0.823098	20°C
1.26687	20°C
1.00575	20°C
0.95169	20°C
1.82838	20°C
1.67179	20°C
1.01061	20°C
0.966693	20°C
0.4766	20°C
1.30237	20°C
1.69746	20°C
1.3695	20°C
1.37512	20°C
0.963666	20°C
2.15513	20°C
1.37103	20°C
2.39792	20°C
1.08223	20°C
0.956628	20°C
0.607658	20°C
0.923681	20°C
0.815917	20°C
0.957297	20°C
0.53425	20°C
0.589178	20°C
0.870451	20°C
0.865338	20°C
0.80633	20°C
0.753977	20°C
0.630762	20°C
0.434064	20°C
0.889147	20°C
0.876092	20°C
0.626149	20°C
0.635264	20°C
0.750397	20°C
0.81905	20°C
0.422398	20°C
0.587548	20°C
0.996854	20°C
1.08581	20°C
1.04319	20°C
0.914241	20°C
1.21636	20°C
1.52774	20°C
0.891555	20°C
1.58641	20°C
1.35595	20°C
0.952577	20°C
0.881588	20°C
1.24515	20°C
1.16153	20°C
1.57869	20°C
0.901267	20°C
1.69365	20°C
1.49314	20°C
0.884434	20°C
0.753055	20°C
1.1624	20°C
1.01655	20°C
0.43623	20°C
0.837713	20°C
0.719889	20°C
0.8606	20°C
0.648845	20°C
0.613821	20°C
0.757434	20°C
0.726822	20°C
0.978056	20°C
0.707492	20°C
0.628749	20°C
0.703881	20°C
0.781704	20°C
0.791605	20°C
0.795248	20°C
0.566543	20°C
0.683338	20°C
1.02259	20°C
0.988323	20°C
0.757795	20°C
0.742296	20°C
0.552159	20°C
0.674172	20°C
0.632216	20°C
0.645098	20°C
0.747062	20°C
0.313825	20°C
0.423824	20°C
0.867085	20°C
0.759791	20°C
0.745712	20°C
0.889447	20°C
0.850027	20°C
0.304509	20°C
0.562155	20°C
0.182577	20°C
0.69056	20°C
0.550724	20°C
0.446194	20°C
0.978917	20°C
0.561189	20°C
0.671698	20°C
0.486662	20°C
0.490486	20°C
0.600738	20°C
0.328864	20°C
0.514586	20°C
0.365156	20°C
0.573469	20°C
0.594331	20°C
0.543249	20°C
0.492282	20°C
0.415478	20°C
0.369451	20°C
0.465498	20°C
0.50731	20°C
0.612426	20°C
0.57639	20°C
1.01543	20°C
1.01357	20°C
1.26126	20°C
1.07593	20°C
1.60316	20°C
0.81323	20°C
1.5504	20°C
0.700632	20°C
0.661626	20°C
0.602138	20°C
0.899395	20°C
0.954939	20°C
1.08612	20°C
0.336375	20°C
1.1903	20°C
1.35453	20°C
0.993555	20°C
1.12159	20°C
1.17424	20°C
0.921076	20°C
1.26849	20°C
0.974852	20°C
0.220053	20°C
0.36826	20°C
0.867899	20°C
0.736302	20°C
0.736584	20°C
0.798571	20°C
0.339896	20°C
0.708588	20°C
0.364299	20°C
0.592828	20°C
0.290937	20°C
0.479751	20°C
0.520759	20°C
0.540649	20°C
0.305003	20°C
0.601625	20°C
0.372435	20°C
0.789254	20°C
0.344008	20°C
0.376158	20°C
0.460198	20°C
0.392032	20°C
0.485773	20°C
0.527444	20°C
0.620166	20°C
0.620178	20°C
0.51094	20°C
0.547188	20°C
0.445088	20°C
0.614638	20°C
0.598822	20°C
0.223329	20°C
0.557357	20°C
0.417647	20°C
0.776422	20°C
0.445558	20°C
0.433158	20°C
0.310203	20°C
0.43811	20°C
0.478873	20°C
0.501957	20°C
1.09837	20°C
0.939994	20°C
0.921404	20°C
0.983882	20°C
0.436182	20°C
1.17087	20°C
0.732063	20°C
1.16361	20°C
1.36654	20°C
1.15284	20°C
1.2781	20°C
1.25963	20°C
1.08681	20°C
0.935346	20°C
0.878117	20°C
0.890026	20°C
1.17597	20°C
1.30499	20°C
1.14735	20°C
1.03168	20°C
0.88769	20°C
1.00961	20°C
1.79312	20°C
1.18285	20°C
1.52874	20°C
1.30913	20°C
1.09995	20°C
1.11508	20°C
0.875941	20°C
1.03759	20°C
1.13073	20°C
1.58201	20°C
1.79674	20°C
0.874103	20°C
0.792108	20°C
1.08558	20°C
1.29927	20°C
1.69308	20°C
1.32409	20°C
1.19445	20°C
1.25939	20°C
1.3817	20°C
1.14305	20°C
1.01594	20°C
1.40195	20°C
0.883899	20°C
0.545374	20°C
0.753251	20°C
1.16329	20°C
1.49094	20°C
0.773352	20°C
1.11226	20°C
1.1406	20°C
1.16291	20°C
1.13069	20°C
1.00528	20°C
1.07674	20°C
1.23079	20°C
1.03948	20°C
1.21739	20°C
0.997431	20°C
0.255858	20°C
0.756058	20°C
0.415928	20°C
1.14867	20°C
1.01387	20°C
1.62554	20°C
0.998875	20°C
1.29329	20°C
1.15847	20°C
0.858009	20°C
0.350828	20°C
0.843777	20°C
1.00208	20°C
0.461807	20°C
1.40461	20°C
1.79702	20°C
1.13206	20°C
1.4556	20°C
0.862552	20°C
1.09207	20°C
1.912	20°C
1.15001	20°C
0.870537	20°C
1.60784	20°C
1.62966	20°C
0.386679	20°C
0.328013	20°C
1.51839	20°C
1.20217	20°C
1.56646	20°C
1.41066	20°C
1.17466	20°C
0.407919	20°C
1.22661	20°C
0.887308	20°C
0.819201	20°C
0.68396	20°C
0.95501	20°C
1.17139	20°C
1.67413	20°C
0.737805	20°C
1.5411	20°C
1.00176	20°C
0.895595	20°C
0.690728	20°C
0.864091	20°C
0.808934	20°C
1.02341	20°C
1.4101	20°C
1.34057	20°C
0.926706	20°C
0.758517	20°C
0.749604	20°C
0.919972	20°C
0.840278	20°C
1.0701	20°C
0.907315	20°C
0.818429	20°C
1.04949	20°C
0.957862	20°C
0.465924	20°C
0.651063	20°C
1.00767	20°C
0.913918	20°C
0.866979	20°C
1.39417	20°C
0.552697	20°C
1.13316	20°C
1.33345	20°C
0.818774	20°C
0.891354	20°C
1.09973	20°C
0.651219	20°C
0.637249	20°C
0.780407	20°C
0.741026	20°C
0.637459	20°C
1.0393	20°C
0.962427	20°C
0.784323	20°C
1.06742	20°C
0.796671	20°C
0.909116	20°C
0.736927	20°C
0.886107	20°C
0.652171	20°C
0.847921	20°C
0.663895	20°C
1.00251	20°C
0.842285	20°C
1.28081	20°C
1.243	20°C
1.48633	20°C
1.21999	20°C
1.19794	20°C
1.09389	20°C
1.97313	20°C
1.28428	20°C
1.56046	20°C
0.955098	20°C
1.12186	20°C
1.52202	20°C
1.15717	20°C
1.17549	20°C
0.903622	20°C
1.41732	20°C
1.61373	20°C
1.13831	20°C
0.982965	20°C
1.62617	20°C
1.22047	20°C
1.46303	20°C
1.47569	20°C
1.41783	20°C
0.971146	20°C
1.14245	20°C
1.2196	20°C
1.72319	20°C
1.71271	20°C
1.42724	20°C
0.985013	20°C
1.34261	20°C
1.518	20°C
1.36907	20°C
1.47473	20°C
1.49488	20°C
1.37336	20°C
1.58028	20°C
0.777427	20°C
1.15637	20°C
1.26863	20°C
1.38105	20°C
1.64167	20°C
1.18679	20°C
1.68763	20°C
1.77285	20°C
0.604908	20°C
1.3886	20°C
1.46903	20°C
1.58304	20°C
0.338519	20°C
0.0918178	37°C
0.107683	37°C
0.136584	37°C
0.160118	37°C
0.174209	37°C
0.139004	37°C
0.188808	37°C
0.133369	37°C
0.166838	37°C
0.270904	37°C
0.143299	37°C
0.186614	37°C
0.179803	37°C
0.120701	37°C
0.142704	37°C
0.166845	37°C
0.251267	37°C
0.173971	37°C
0.462043	37°C
0.20335	37°C
0.173356	37°C
0.160811	37°C
0.131839	37°C
0.213725	37°C
0.194928	37°C
0.369687	37°C
0.148329	37°C
0.1764	37°C
0.216694	37°C
1.06246	37°C
0.193841	37°C
0.752429	37°C
0.203788	37°C
0.155597	37°C
0.205814	37°C
0.178756	37°C
0.17809	37°C
1.40137	37°C
0.453597	37°C
0.467916	37°C
0.725757	37°C
0.430163	37°C
0.462661	37°C
0.302869	37°C
0.64779	37°C
0.860358	37°C
0.489355	37°C
0.350601	37°C
0.741044	37°C
0.350583	37°C
0.373484	37°C
0.863611	37°C
0.504776	37°C
0.680311	37°C
0.339782	37°C
0.373625	37°C
0.539962	37°C
0.422599	37°C
0.251073	37°C
0.612299	37°C
0.404218	37°C
0.866912	37°C
0.373274	37°C
0.34387	37°C
0.524253	37°C
0.450591	37°C
1.04969	37°C
0.373343	37°C
0.377715	37°C
0.354317	37°C
0.499536	37°C
0.369965	37°C
0.653538	37°C
0.72283	37°C
0.531007	37°C
0.445586	37°C
0.289043	37°C
0.351569	37°C
0.891889	37°C
0.734497	37°C
0.476396	37°C
0.473575	37°C
0.303473	37°C
0.362589	37°C
0.710488	37°C
0.776125	37°C
0.48362	37°C
0.532337	37°C
0.369025	37°C
1.2533	37°C
0.529083	37°C
0.606718	37°C
0.409812	37°C
0.364094	37°C
0.474919	37°C
0.377584	37°C
0.384648	37°C
0.200224	37°C
0.208829	37°C
0.307553	37°C
0.218391	37°C
0.295245	37°C
0.329752	37°C
0.189739	37°C
0.187541	37°C
0.181516	37°C
0.194743	37°C
0.150991	37°C
0.320685	37°C
0.147737	37°C
0.247495	37°C
0.200799	37°C
0.189314	37°C
0.170887	37°C
0.154651	37°C
0.210856	37°C
0.273911	37°C
0.264076	37°C
0.139651	37°C
0.365907	37°C
0.19847	37°C
0.360425	37°C
0.182197	37°C
0.292242	37°C
0.169449	37°C
0.271223	37°C
0.256333	37°C
0.357144	37°C
0.419542	37°C
0.369165	37°C
0.183795	37°C
0.455339	37°C
0.207816	37°C
0.237003	37°C
0.270231	37°C
0.212712	37°C
0.214458	37°C
0.142848	37°C
0.140198	37°C
0.119411	37°C
0.139364	37°C
0.10972	37°C
0.153423	37°C
0.172061	37°C
0.137965	37°C
0.159712	37°C
0.11595	37°C
0.124923	37°C
0.464619	37°C
0.136028	37°C
0.151104	37°C
0.158022	37°C
0.153063	37°C
0.15642	37°C
0.144748	37°C
0.151159	37°C
0.140014	37°C
0.345313	37°C
0.331605	37°C
0.300061	37°C
0.259258	37°C
0.254958	37°C
0.227443	37°C
0.2063	37°C
0.195792	37°C
0.20298	37°C
0.23499	37°C
0.202924	37°C
0.249825	37°C
0.285959	37°C
0.194006	37°C
0.209177	37°C
0.263733	37°C
0.28633	37°C
0.275864	37°C
0.224382	37°C
0.250612	37°C
0.311555	37°C
0.288772	37°C
0.238996	37°C
0.234759	37°C
0.32428	37°C
0.240769	37°C
0.240202	37°C
0.677763	37°C
0.448136	37°C
0.382734	37°C
0.860681	37°C
0.639474	37°C
0.305558	37°C
0.4856	37°C
0.452826	37°C
0.339878	37°C
0.346777	37°C
0.373275	37°C
0.394069	37°C
0.444728	37°C
0.242825	37°C
0.423637	37°C
0.499125	37°C
0.571532	37°C
0.295305	37°C
0.512986	37°C
0.312574	37°C
0.577221	37°C
0.478876	37°C
0.556474	37°C
0.328936	37°C
0.386171	37°C
0.422954	37°C
0.305992	37°C
0.307397	37°C
0.312616	37°C
0.373218	37°C
0.55755	37°C
0.361905	37°C
0.30629	37°C
0.455798	37°C
0.496212	37°C
0.359272	37°C
0.320896	37°C
0.508146	37°C
0.3539	37°C
0.472969	37°C
0.313255	37°C
0.531103	37°C
0.329194	37°C
0.387925	37°C
0.422563	37°C
0.518002	37°C
0.574428	37°C
0.273473	37°C
0.313226	37°C
0.318731	37°C
0.281166	37°C
0.21575	37°C
0.310884	37°C
0.226579	37°C
0.434252	37°C
0.357149	37°C
0.221998	37°C
0.438801	37°C
0.458653	37°C
0.331344	37°C
0.329513	37°C
0.236584	37°C
0.314723	37°C
0.305876	37°C
0.306677	37°C
0.277729	37°C
0.346861	37°C
0.268653	37°C
0.302494	37°C
0.272859	37°C
0.36319	37°C
0.287946	37°C
0.286552	37°C
0.305696	37°C
0.268299	37°C
0.33432	37°C
0.274746	37°C
0.275653	37°C
0.369107	37°C
0.257876	37°C
0.330133	37°C
0.284749	37°C
0.238835	37°C
0.223913	37°C
0.432623	37°C
0.305129	37°C
0.310468	37°C
0.450067	37°C
0.50268	37°C
0.294698	37°C
0.499319	37°C
0.351891	37°C
0.592388	37°C
0.431952	37°C
0.304435	37°C
0.369026	37°C
0.264466	37°C
0.434028	37°C
0.400536	37°C
0.291785	37°C
0.404641	37°C
0.415102	37°C
0.333905	37°C
0.250561	37°C
0.349904	37°C
0.396016	37°C
0.35859	37°C
0.372145	37°C
0.247206	37°C
0.275675	37°C
0.184417	37°C
0.290025	37°C
0.202888	37°C
0.766878	37°C
0.29919	37°C
0.315081	37°C
0.434362	37°C
0.320473	37°C
0.388544	37°C
0.284763	37°C
0.183834	37°C
0.352888	37°C
0.380048	37°C
0.343071	37°C
0.322465	37°C
0.348171	37°C
0.490422	37°C
0.551739	37°C
0.559	37°C
0.313028	37°C
0.31513	37°C
0.321872	37°C
0.310757	37°C
0.349316	37°C
0.394343	37°C
0.473322	37°C
0.488897	37°C
0.376876	37°C
0.330127	37°C
0.364814	37°C
0.636505	37°C
0.312935	37°C
0.474135	37°C
0.269733	37°C
0.444692	37°C
0.655312	37°C
0.359038	37°C
0.555724	37°C
0.53152	37°C
0.513591	37°C
0.496557	37°C
0.470893	37°C
0.349937	37°C
0.562988	37°C
0.510143	37°C
0.284703	37°C
0.354629	37°C
0.589347	37°C
0.411116	37°C
0.517473	37°C
0.538606	37°C
0.361691	37°C
0.371262	37°C
0.336648	37°C
0.993822	37°C
0.346853	37°C
0.395201	37°C
0.282297	37°C
0.671756	37°C
0.431399	37°C
0.711706	37°C
0.31606	37°C
0.208033	37°C
0.258603	37°C
0.257228	37°C
0.211157	37°C
0.194973	37°C
0.239989	37°C
0.2056	37°C
0.181078	37°C
0.248003	37°C
0.244314	37°C
0.193599	37°C
0.270455	37°C
0.229466	37°C
0.269091	37°C
0.370357	37°C
0.282307	37°C
0.240302	37°C
0.317041	37°C
0.35388	37°C
0.3259	37°C
0.322515	37°C
0.237064	37°C
0.294745	37°C
0.217497	37°C
0.255605	37°C
0.234776	37°C
0.223207	37°C
0.227816	37°C
0.242802	37°C
0.325979	37°C
0.238295	37°C
0.238579	37°C
0.30852	37°C
0.29342	37°C
0.246305	37°C
0.191569	37°C
0.359666	37°C
0.300365	37°C
0.392532	37°C
0.250156	37°C
0.231369	37°C
0.271812	37°C
0.243033	37°C
0.245179	37°C
0.290673	37°C
0.327215	37°C
0.291714	37°C
0.188593	37°C
0.285301	37°C
0.290409	37°C
0.219565	37°C
0.248991	37°C
0.317096	37°C
0.389404	37°C
0.305746	37°C
0.434543	37°C
0.364803	37°C
0.406104	37°C
0.337506	37°C
0.352913	37°C
0.392775	37°C
0.641662	37°C
0.5148	37°C
0.349802	37°C
0.330965	37°C
0.327496	37°C
0.360631	37°C
0.536647	37°C
0.855958	37°C
0.360304	37°C
0.384979	37°C
0.509297	37°C
0.317444	37°C
0.261963	37°C
0.493071	37°C
0.969557	37°C
0.389767	37°C
0.453276	37°C
0.458057	37°C
0.498663	37°C
0.27514	37°C
0.333278	37°C
0.422509	37°C
0.328949	37°C
0.321345	37°C
0.832187	37°C
0.320682	37°C
0.384824	37°C
0.291609	37°C
0.813207	37°C
0.646084	37°C
0.486577	37°C
0.318413	37°C
0.676941	37°C
0.377628	37°C
[truncated: 663 more rows]

## Sheet: Source Data Figure 5f
Figure 5f: Quantification of Western blot signal for H3K9me2
trial	NT	HS
1	1	0.190828
2	1	0.463053
3	1	0.651116
4	1	0.561984
5	1	0.391955

## Sheet: Source Data Figure 5g
Figure 5g: Quantification of Western blot signal for panH3ac
trial	NT	HS
1	1	3.59076
2	1	4.25758
3	1	6.5307
4	1	4.35928
Figure 5g: Quantification of Western blot signal for H3K9ac
trial	WT	HS
1	1	2.03213
2	1	2.0908
3	1	4.89218
4	1	1.12458
5	1	4.59663
6	1	8.20949
Figure 5g: Quantification of Western blot signal for H3K27ac
trial	NT	HS
1	1	2.43523
2	1	2.44284
3	1	1.17845
4	1	1.83286
