# Supplementary material for: SETDB1-like MET-2 promotes transcriptional silencing and development independently of its H3K9me-associated catalytic activity
Source: Nat Struct Mol Biol. 2022 Jan 31;29(2):85–96. doi: 10.1038/s41594-021-00712-4 (PMC8850192; doi:10.1038/s41594-021-00712-4)
Supplement: Source Data Extended Data Fig. 1 — Statistical source data. [file 41594_2021_712_MOESM12_ESM.xlsx]

## Sheet: Source Data Ext Data Figure 1a
Source Data Extended Data Figure 1a: Automated quantification of nuclear MET-2::mCherry spots in WT (1419), NLS::met-2 (1791) and lin-65;NLS::met-2(1792)
replica 1			replica 2			replica 3
strain nucleus	Number of Spots in this nucleus		strain nucleus	Number of Spots in this nucleus		strain nucleus	Number of Spots in this nucleus
1419	31		1419	30		1419	14
1419	29		1419	26		1419	14
1419	27		1419	25		1419	13
1419	26		1419	25		1419	11
1419	24		1419	21		1419	11
1419	24		1419	21		1419	11
1419	24		1419	18		1419	11
1419	21		1419	17		1419	11
1419	18		1419	15		1419	10
1419	17		1419	15		1419	10
1419	16		1419	15		1419	10
1419	15		1419	15		1419	9
1419	15		1419	14		1419	9
1419	13		1419	14		1419	8
1419	13		1419	13		1419	8
1419	13		1419	13		1419	8
1419	13		1419	13		1419	8
1419	13		1419	12		1419	7
1419	13		1419	12		1419	7
1419	13		1419	12		1419	7
1419	12		1419	12		1419	7
1419	11		1419	12		1419	7
1419	11		1419	11		1419	6
1419	10		1419	11		1419	6
1419	10		1419	9		1419	6
1419	9		1419	9		1419	6
1419	8		1419	8		1419	6
1419	8		1419	8		1419	6
1419	8		1419	8		1419	6
1419	8		1419	8		1419	5
1419	8		1419	8		1419	5
1419	8		1419	8		1419	5
1419	8		1419	7		1419	5
1419	8		1419	7		1419	4
1419	7		1419	7		1419	4
1419	7		1419	7		1419	4
1419	7		1419	6		1419	4
1419	7		1419	6		1419	4
1419	6		1419	6		1419	4
1419	6		1419	6		1419	3
1419	6		1419	5		1419	3
1419	6		1419	5		1419	3
1419	6		1419	5		1419	3
1419	6		1419	5		1419	3
1419	6		1419	5		1419	3
1419	5		1419	5		1419	3
1419	5		1419	4		1419	3
1419	5		1419	4		1419	3
1419	5		1419	4		1419	3
1419	5		1419	4		1419	3
1419	5		1419	4		1419	3
1419	5		1419	4		1419	3
1419	5		1419	4		1419	2
1419	5		1419	4		1419	2
1419	4		1419	4		1419	2
1419	4		1419	4		1419	2
1419	4		1419	3		1419	2
1419	4		1419	3		1419	2
1419	4		1419	3		1419	2
1419	4		1419	3		1419	2
1419	4		1419	3		1419	2
1419	4		1419	3		1419	2
1419	4		1419	3		1419	2
1419	4		1419	3		1419	2
1419	4		1419	3		1419	2
1419	4		1419	3		1419	2
1419	3		1419	3		1419	2
1419	3		1419	3		1419	2
1419	3		1419	3		1419	2
1419	3		1419	3		1419	2
1419	3		1419	3		1419	2
1419	3		1419	3		1419	2
1419	3		1419	3		1419	2
1419	3		1419	2		1419	2
1419	3		1419	2		1419	2
1419	3		1419	2		1419	2
1419	3		1419	2		1419	2
1419	3		1419	2		1419	2
1419	2		1419	2		1419	2
1419	2		1419	2		1419	1
1419	2		1419	2		1419	1
1419	2		1419	2		1419	1
1419	2		1419	2		1419	1
1419	2		1419	2		1419	1
1419	2		1419	2		1419	1
1419	2		1419	2		1419	1
1419	2		1419	1		1419	1
1419	2		1419	1		1419	1
1419	2		1419	1		1419	1
1419	2		1419	1		1419	1
1419	2		1419	1		1419	1
1419	2		1419	1		1419	1
1419	2		1419	1		1419	1
1419	2		1419	1		1419	1
1419	2		1419	1		1419	1
1419	2		1419	1		1419	1
1419	2		1419	1		1419	1
1419	2		1419	1		1419	1
1419	2		1419	1		1419	1
1419	2		1419	1		1419	1
1419	2		1419	1		1419	1
1419	2		1419	1		1419	1
1419	2		1419	1		1419	1
1419	1		1419	1		1419	1
1419	1		1419	1		1419	1
1419	1		1419	1		1419	1
1419	1		1419	1		1419	1
1419	1		1419	1		1419	1
1419	1		1419	1		1419	1
1419	1		1419	1		1419	1
1419	1		1419	1		1419	1
1419	1		1419	1		1419	1
1419	1		1419	1		1419	1
1419	1		1419	1		1419	0
1419	1		1419	1		1419	0
1419	1		1419	1		1419	0
1419	1		1419	1		1419	0
1419	1		1419	0		1419	0
1419	1		1419	0		1419	0
1419	1		1419	0		1419	0
1419	1		1419	0		1419	0
1419	1		1419	0		1419	0
1419	1		1419	0		1419	0
1419	1		1419	0		1419	0
1419	1		1419	0		1419	0
1419	1		1419	0		1419	0
1419	1		1419	0		1419	0
1419	1		1419	0		1419	0
1419	1		1419	0		1419	0
1419	1		1419	0		1419	0
1419	1		1419	0		1419	0
1419	1		1419	0		1419	0
1419	1		1419	0		1419	0
1419	0		1419	0		1419	0
1419	0		1419	0		1419	0
1419	0		1419	0		1419	0
1419	0		1419	0		1419	0
1419	0		1419	0		1419	0
1419	0		1419	0		1419	0
1419	0		1419	0		1419	0
1419	0		1419	0		1419	0
1419	0		1419	0		1419	0
1419	0		1419	0		1419	0
1419	0		1419	0		1419	0
1419	0		1419	0		1419	0
1419	0		1419	0		1419	0
1419	0		1419	0		1419	0
1419	0		1419	0		1419	0
1419	0		1419	0		1419	0
1419	0		1419	0		1419	0
1419	0		1419	0		1419	0
1419	0		1419	0		1419	0
1419	0		1419	0		1419	0
1419	0		1419	0		1419	0
1419	0		1419	0		1419	0
1419	0		1419	0		1419	0
1419	0		1419	0		1419	0
1419	0		1419	0		1419	0
1419	0		1419	0		1419	0
1419	0		1419	0		1419	0
1419	0		1419	0		1419	0
1419	0		1419	0		1419	0
1419	0		1419	0		1419	0
1419	0		1419	0		1419	0
1419	0		1419	0		1419	0
1419	0		1419	0		1419	0
1419	0		1419	0		1419	0
1419	0		1419	0		1419	0
1419	0		1419	0		1419	0
1419	0		1419	0		1419	0
1419	0		1419	0		1419	0
1419	0		1419	0		1419	0
1419	0		1419	0		1419	0
1419	0		1419	0		1419	0
1419	0		1419	0		1419	0
1419	0		1419	0		1419	0
1419	0		1419	0		1419	0
1419	0		1419	0		1419	0
1419	0		1419	0		1419	0
1419	0		1419	0		1419	0
1419	0		1419	0		1419	0
1419	0		1419	0		1419	0
1419	0		1419	0		1419	0
1419	0		1419	0		1419	0
1419	0		1419	0		1419	0
1419	0		1419	0		1419	0
1419	0		1419	0		1419	0
1419	0		1419	0		1419	0
1419	0		1419	0		1419	0
1419	0		1419	0		1419	0
1419	0		1419	0		1419	0
1419	0		1419	0		1419	0
1419	0		1419	0		1419	0
1419	0		1419	0		1419	0
1419	0		1419	0		1419	0
1419	0		1419	0		1419	0
1419	0		1419	0		1419	0
1419	0		1419	0		1419	0
1419	0		1419	0		1419	0
1419	0		1419	0		1419	0
1419	0		1419	0		1419	0
1419	0		1419	0		1419	0
1419	0		1419	0		1419	0
1419	0		1419	0		1419	0
1419	0		1419	0		1419	0
1419	0		1419	0		1419	0
1419	0		1419	0		1419	0
1419	0		1419	0		1419	0
1419	0		1419	0		1419	0
1419	0		1419	0		1419	0
1419	0		1419	0		1419	0
1419	0		1419	0		1419	0
1419	0		1419	0		1419	0
1419	0		1419	0		1419	0
1419	0		1419	0		1419	0
1419	0		1419	0		1419	0
1419	0		1419	0		1419	0
1419	0		1419	0		1419	0
1419	0		1419	0		1419	0
1419	0		1419	0		1419	0
1419	0		1419	0		1419	0
1419	0		1419	0		1419	0
1419	0		1419	0		1419	0
1419	0		1419	0		1419	0
1419	0		1419	0		1419	0
1419	0		1419	0		1419	0
1419	0		1419	0		1791	10
1419	0		1419	0		1791	10
1419	0		1419	0		1791	9
1419	0		1419	0		1791	8
1419	0		1791	17		1791	8
1419	0		1791	17		1791	8
1419	0		1791	16		1791	7
1419	0		1791	16		1791	6
1419	0		1791	13		1791	6
1419	0		1791	13		1791	6
1419	0		1791	13		1791	5
1419	0		1791	12		1791	5
1419	0		1791	12		1791	5
1419	0		1791	11		1791	5
1419	0		1791	10		1791	4
1419	0		1791	10		1791	4
1419	0		1791	10		1791	4
1419	0		1791	9		1791	4
1573	8		1791	9		1791	4
1791	33		1791	8		1791	4
1791	24		1791	8		1791	3
1791	22		1791	8		1791	3
1791	20		1791	7		1791	3
1791	18		1791	7		1791	3
1791	17		1791	7		1791	3
1791	16		1791	7		1791	3
1791	14		1791	6		1791	3
1791	14		1791	6		1791	3
1791	14		1791	6		1791	2
1791	13		1791	6		1791	2
1791	13		1791	6		1791	2
1791	12		1791	6		1791	2
1791	12		1791	5		1791	2
1791	11		1791	5		1791	2
1791	10		1791	5		1791	2
1791	10		1791	5		1791	2
1791	10		1791	5		1791	2
1791	9		1791	5		1791	1
1791	9		1791	5		1791	1
1791	9		1791	5		1791	1
1791	8		1791	5		1791	1
1791	8		1791	5		1791	1
1791	8		1791	4		1791	1
1791	8		1791	4		1791	1
1791	7		1791	4		1791	1
1791	7		1791	4		1791	1
1791	7		1791	4		1791	1
1791	7		1791	4		1791	1
1791	7		1791	4		1791	1
1791	7		1791	4		1791	1
1791	7		1791	4		1791	1
1791	7		1791	4		1791	1
1791	7		1791	4		1791	1
1791	7		1791	3		1791	1
1791	6		1791	3		1791	0
1791	6		1791	3		1791	0
1791	6		1791	3		1791	0
1791	6		1791	3		1791	0
1791	6		1791	3		1791	0
1791	6		1791	3		1791	0
1791	6		1791	3		1791	0
1791	6		1791	3		1791	0
1791	6		1791	3		1791	0
1791	5		1791	3		1791	0
1791	5		1791	2		1791	0
1791	5		1791	2		1791	0
1791	5		1791	2		1791	0
1791	4		1791	2		1791	0
1791	4		1791	2		1791	0
1791	4		1791	2		1791	0
1791	4		1791	2		1791	0
1791	4		1791	2		1791	0
1791	4		1791	2		1791	0
1791	4		1791	2		1791	0
1791	4		1791	2		1791	0
1791	4		1791	2		1791	0
1791	4		1791	2		1791	0
1791	4		1791	2		1791	0
1791	3		1791	2		1791	0
1791	3		1791	2		1791	0
1791	3		1791	2		1791	0
1791	3		1791	2		1791	0
1791	3		1791	2		1791	0
1791	3		1791	2		1791	0
1791	3		1791	2		1791	0
1791	3		1791	2		1791	0
1791	3		1791	2		1791	0
1791	3		1791	2		1791	0
1791	3		1791	2		1791	0
1791	3		1791	2		1791	0
1791	2		1791	2		1791	0
1791	2		1791	2		1791	0
1791	2		1791	1		1791	0
1791	2		1791	1		1791	0
1791	2		1791	1		1791	0
1791	2		1791	1		1791	0
1791	2		1791	1		1791	0
1791	2		1791	1		1791	0
1791	2		1791	1		1791	0
1791	2		1791	1		1791	0
1791	2		1791	1		1791	0
1791	2		1791	1		1791	0
1791	2		1791	1		1791	0
1791	2		1791	1		1791	0
1791	2		1791	1		1791	0
1791	2		1791	1		1791	0
1791	2		1791	1		1791	0
1791	2		1791	1		1791	0
1791	2		1791	1		1791	0
1791	2		1791	1		1791	0
1791	2		1791	1		1791	0
1791	1		1791	1		1791	0
1791	1		1791	0		1791	0
1791	1		1791	0		1791	0
1791	1		1791	0		1791	0
1791	1		1791	0		1791	0
1791	1		1791	0		1791	0
1791	1		1791	0		1791	0
1791	1		1791	0		1791	0
1791	1		1791	0		1791	0
1791	1		1791	0		1791	0
1791	1		1791	0		1791	0
1791	1		1791	0		1791	0
1791	1		1791	0		1791	0
1791	1		1791	0		1791	0
1791	1		1791	0		1791	0
1791	1		1791	0		1791	0
1791	1		1791	0		1791	0
1791	1		1791	0		1791	0
1791	1		1791	0		1791	0
1791	1		1791	0		1791	0
1791	1		1791	0		1792	12
1791	1		1791	0		1792	1
1791	1		1791	0		1792	1
1791	1		1791	0		1792	1
1791	1		1791	0		1792	1
1791	1		1791	0		1792	0
1791	1		1791	0		1792	0
1791	1		1791	0		1792	0
1791	1		1791	0		1792	0
1791	1		1791	0		1792	0
1791	1		1791	0		1792	0
1791	1		1791	0		1792	0
1791	1		1791	0		1792	0
1791	1		1791	0		1792	0
1791	1		1791	0		1792	0
1791	1		1791	0		1792	0
1791	0		1791	0		1792	0
1791	0		1791	0		1792	0
1791	0		1791	0		1792	0
1791	0		1791	0		1792	0
1791	0		1791	0		1792	0
1791	0		1791	0		1792	0
1791	0		1791	0		1792	0
1791	0		1791	0		1792	0
1791	0		1791	0		1792	0
1791	0		1791	0		1792	0
1791	0		1791	0		1792	0
1791	0		1791	0		1792	0
1791	0		1791	0		1792	0
1791	0		1791	0		1792	0
1791	0		1791	0		1792	0
1791	0		1791	0		1792	0
1791	0		1791	0		1792	0
1791	0		1791	0		1792	0
1791	0		1791	0		1792	0
1791	0		1791	0		1792	0
1791	0		1791	0		1792	0
1791	0		1791	0		1792	0
1791	0		1791	0		1792	0
1791	0		1791	0		1792	0
1791	0		1791	0		1792	0
1791	0		1791	0		1792	0
1791	0		1791	0		1792	0
1791	0		1791	0		1792	0
1791	0		1791	0		1792	0
1791	0		1791	0		1792	0
1791	0		1791	0		1792	0
1791	0		1791	0		1792	0
1791	0		1791	0		1792	0
1791	0		1791	0		1792	0
1791	0		1791	0		1792	0
1791	0		1791	0		1792	0
1791	0		1791	0		1792	0
1791	0		1791	0		1792	0
1791	0		1791	0		1792	0
1791	0		1791	0		1792	0
1791	0		1791	0		1792	0
1791	0		1791	0		1792	0
1791	0		1791	0		1792	0
1791	0		1791	0		1792	0
1791	0		1791	0		1792	0
1791	0		1791	0		1792	0
1791	0		1791	0		1792	0
1791	0		1791	0		1792	0
1791	0		1791	0		1792	0
1791	0		1791	0		1792	0
1791	0		1791	0		1792	0
1791	0		1791	0		1792	0
1791	0		1791	0		1792	0
1791	0		1791	0		1792	0
1791	0		1791	0		1792	0
1791	0		1791	0		1792	0
1791	0		1791	0		1792	0
1791	0		1791	0		1792	0
1791	0		1791	0		1792	0
1791	0		1791	0		1792	0
1791	0		1791	0		1792	0
1791	0		1791	0		1792	0
1791	0		1791	0		1792	0
1791	0		1791	0		1792	0
1791	0		1791	0		1792	0
1791	0		1791	0		1792	0
1791	0		1791	0		1792	0
1791	0		1791	0		1792	0
1791	0		1791	0		1792	0
1791	0		1791	0		1792	0
1791	0		1791	0		1792	0
1791	0		1791	0		1792	0
1791	0		1791	0		1792	0
1791	0		1791	0		1792	0
1791	0		1791	0		1792	0
1791	0		1791	0		1792	0
1791	0		1791	0		1792	0
1791	0		1791	0		1792	0
1791	0		1791	0		1792	0
1791	0		1791	0		1792	0
1791	0		1791	0		1792	0
1791	0		1791	0		1792	0
1791	0		1791	0		1792	0
1791	0		1791	0		1792	0
1791	0		1791	0		1792	0
1791	0		1791	0		1792	0
1791	0		1792	4		1792	0
1791	0		1792	3		1792	0
1791	0		1792	2		1792	0
1791	0		1792	1		1792	0
1791	0		1792	1		1792	0
1791	0		1792	1		1792	0
1791	0		1792	1		1792	0
1791	0		1792	1		1792	0
1791	0		1792	1		1792	0
1791	0		1792	1		1792	0
1791	0		1792	1		1792	0
1791	0		1792	1		1792	0
1791	0		1792	0		1792	0
1791	0		1792	0		1792	0
1791	0		1792	0		1792	0
1791	0		1792	0		1792	0
1791	0		1792	0		1792	0
1791	0		1792	0		1792	0
1791	0		1792	0		1792	0
1791	0		1792	0		1792	0
1792	8		1792	0		1792	0
1792	6		1792	0		1792	0
1792	4		1792	0		1792	0
1792	4		1792	0		1792	0
1792	2		1792	0		1792	0
1792	2		1792	0		1792	0
1792	1		1792	0		1792	0
1792	1		1792	0		1792	0
1792	1		1792	0		1792	0
1792	1		1792	0		1792	0
1792	1		1792	0		1792	0
1792	1		1792	0		1792	0
1792	1		1792	0		1792	0
1792	1		1792	0		1792	0
1792	1		1792	0		1792	0
1792	1		1792	0		1792	0
1792	0		1792	0		1792	0
1792	0		1792	0		1792	0
1792	0		1792	0		1792	0
1792	0		1792	0		1792	0
1792	0		1792	0		1792	0
1792	0		1792	0		1792	0
1792	0		1792	0		1792	0
1792	0		1792	0		1792	0
1792	0		1792	0		1792	0
1792	0		1792	0		1792	0
1792	0		1792	0		1792	0
1792	0		1792	0		1792	0
1792	0		1792	0		1792	0
1792	0		1792	0		1792	0
1792	0		1792	0		1792	0
1792	0		1792	0		1792	0
1792	0		1792	0		1792	0
1792	0		1792	0		1792	0
1792	0		1792	0		1792	0
1792	0		1792	0		1792	0
1792	0		1792	0		1792	0
1792	0		1792	0		1792	0
1792	0		1792	0		1792	0
1792	0		1792	0		1792	0
1792	0		1792	0		1792	0
1792	0		1792	0		1792	0
1792	0		1792	0		1792	0
1792	0		1792	0		1792	0
1792	0		1792	0		1792	0
1792	0		1792	0		1792	0
1792	0		1792	0		1792	0
1792	0		1792	0		1792	0
1792	0		1792	0		1792	0
1792	0		1792	0		1792	0
1792	0		1792	0		1792	0
1792	0		1792	0		1792	0
1792	0		1792	0		1792	0
1792	0		1792	0		1792	0
1792	0		1792	0		1792	0
1792	0		1792	0		1792	0
1792	0		1792	0		1792	0
1792	0		1792	0		1792	0
1792	0		1792	0		1792	0
1792	0		1792	0		1792	0
1792	0		1792	0		1792	0
1792	0		1792	0		1792	0
1792	0		1792	0		1792	0
1792	0		1792	0		1792	0
1792	0		1792	0		1792	0
1792	0		1792	0		1792	0
1792	0		1792	0		1792	0
1792	0		1792	0		1792	0
1792	0		1792	0		1792	0
1792	0		1792	0		1792	0
1792	0		1792	0		1792	0
1792	0		1792	0		1792	0
1792	0		1792	0		1792	0
1792	0		1792	0		1792	0
1792	0		1792	0		1792	0
1792	0		1792	0		1792	0
1792	0		1792	0		1792	0
1792	0		1792	0		1792	0
1792	0		1792	0		1792	0
1792	0		1792	0		1792	0
1792	0		1792	0		1792	0
1792	0		1792	0		1792	0
1792	0		1792	0		1792	0
1792	0		1792	0		1792	0
1792	0		1792	0		1792	0
1792	0		1792	0		1792	0
1792	0		1792	0		1792	0
1792	0		1792	0		1792	0
1792	0		1792	0		1792	0
1792	0		1792	0		1792	0
1792	0		1792	0		1792	0
1792	0		1792	0		1792	0
1792	0		1792	0
1792	0		1792	0
1792	0		1792	0
1792	0		1792	0
1792	0		1792	0
1792	0		1792	0
1792	0		1792	0
1792	0		1792	0
1792	0		1792	0
1792	0		1792	0
1792	0		1792	0
1792	0		1792	0
1792	0		1792	0
1792	0		1792	0
1792	0		1792	0
1792	0		1792	0
1792	0		1792	0
1792	0		1792	0
1792	0		1792	0
1792	0		1792	0
1792	0		1792	0
1792	0		1792	0
1792	0		1792	0
1792	0		1792	0
1792	0		1792	0
1792	0		1792	0
1792	0		1792	0
1792	0		1792	0
1792	0		1792	0
1792	0		1792	0
1792	0		1792	0
1792	0		1792	0
1792	0		1792	0
1792	0		1792	0
1792	0		1792	0
1792	0		1792	0
1792	0		1792	0
1792	0		1792	0
			1792	0
			1792	0
			1792	0
			1792	0
			1792	0
			1792	0
			1792	0
			1792	0
			1792	0
			1792	0
			1792	0
			1792	0
			1792	0
			1792	0
			1792	0
			1792	0
			1792	0
			1792	0
			1792	0
			1792	0
			1792	0
			1792	0
			1792	0
			1792	0
			1792	0
			1792	0
			1792	0
			1792	0
			1792	0
			1792	0
			1792	0
			1792	0
			1792	0
			1792	0
			1792	0
			1792	0
			1792	0
			1792	0
			1792	0
			1792	0
			1792	0
			1792	0
			1792	0
			1792	0
			1792	0
			1792	0
			1792	0
			1792	0
			1792	0
			1792	0
			1792	0
			1792	0
			1792	0
			1792	0
			1792	0
			1792	0
			1792	0
			1792	0
			1792	0
			1792	0
			1792	0
			1792	0
			1792	0

## Sheet: Source Data Ext Data Figure 1b
Extended Data Figure 1b: Quantification of Western blot signal for H3K9me2
trial	met-2Δ	met-2::mcherry	lin-65;met-2::mcherry	NLS::met-2::mcherry	lin-65;NLS::met-2::mcherry
1	0.09481	1	0.299688	1.25333	0.44675
2	0.120511	1	0.312276	1.09285	0.342535
3	0.344417	1	0.208385	0.810535	0.165677

## Sheet: Source Data Ext Data Figure 1c
Source Data Extended Data Figure 1c: normalized intensity of anti H3K9me2 immunofluorescence in WT, met-2delta and arle-14delta embryos normalized to total H4 staining
norm.intensity.normWT	strain
0.991415	WT
1.20839	WT
1.01377	WT
1.03841	WT
8.58419	WT
0.092376	WT
0.111761	WT
1.0396	WT
1.06636	WT
1.68043	WT
1.4065	WT
0.901223	WT
0.661105	WT
0.870682	WT
1.00483	WT
0.71171	WT
1.12942	WT
1.01978	WT
1.02309	WT
1.05809	WT
0.976025	WT
1.16814	WT
0.907906	WT
0.841449	WT
1.79228	WT
1.30296	WT
0.89764	WT
1.12853	WT
0.880388	WT
1.073	WT
1.07503	WT
1.21107	WT
1.42241	WT
1.21939	WT
1.06934	WT
1.22953	WT
1.08888	WT
1.3024	WT
1.02515	WT
1.58116	WT
1.13589	WT
1.16947	WT
1.12512	WT
1.01199	WT
1.517	WT
1.54368	WT
0.844317	WT
1.3964	WT
0.986539	WT
1.33647	WT
1.28266	WT
1.15548	WT
1.48986	WT
1.24507	WT
1.18593	WT
0.883603	WT
1.14016	WT
0.678805	WT
1.11006	WT
1.06971	WT
1.25264	WT
1.04153	WT
0.87795	WT
0.972444	WT
0.969891	WT
0.923733	WT
1.06139	WT
0.964227	WT
1.10963	WT
0.936679	WT
1.07871	WT
0.9128	WT
0.63852	WT
1.13023	WT
0.973024	WT
0.94334	WT
1.15938	WT
1.08246	WT
0.807555	WT
0.922366	WT
1.10627	WT
1.27654	WT
0.784005	WT
1.24758	WT
1.52107	WT
1.16685	WT
1.27271	WT
1.1824	WT
0.938047	WT
1.17053	WT
1.33561	WT
1.01271	WT
1.19861	WT
1.435	WT
1.49646	WT
1.22874	WT
3.62448	WT
1.27347	WT
1.39434	WT
0.60573	WT
0.913095	WT
0.722207	WT
0.433506	WT
0.819784	WT
0.73087	WT
0.754636	WT
0.738923	WT
0.890659	WT
0.6357	WT
0.607847	WT
0.670661	WT
0.711633	WT
0.492166	WT
0.714424	WT
0.616718	WT
0.71736	WT
0.869505	WT
0.554452	WT
0.486326	WT
0.43771	WT
0.644633	WT
0.472276	WT
0.739513	WT
0.46686	WT
0.682692	WT
0.479809	WT
0.386207	WT
0.735734	WT
0.766488	WT
0.441637	WT
0.596681	WT
0.54324	WT
0.734425	WT
0.666157	WT
1.22859	WT
1.80644	WT
1.15329	WT
1.53534	WT
0.615292	WT
1.09985	WT
2.04345	WT
1.22673	WT
1.44493	WT
1.81713	WT
1.88263	WT
1.27872	WT
1.38783	WT
1.39358	WT
2.37128	WT
0.703851	WT
1.37335	WT
0.895936	WT
0.972177	WT
0.978363	WT
0.704904	WT
0.969746	WT
1.0875	WT
1.58466	WT
1.54831	WT
0.986376	WT
1.29848	WT
1.14666	WT
0.765225	WT
1.51509	WT
1.74947	WT
1.16807	WT
0.93903	WT
1.08857	WT
1.97158	WT
0.696822	WT
1.30043	WT
1.98396	WT
0.804621	WT
1.11495	WT
1.0897	WT
0.699764	WT
0.966743	WT
0.741683	WT
0.851022	WT
0.879534	WT
1.22402	WT
1.00867	WT
0.916047	WT
0.589856	WT
2.67116	WT
0.727508	WT
0.728091	WT
0.433334	WT
0.768581	WT
0.819634	WT
0.376639	WT
1.48338	WT
0.631793	WT
0.68039	WT
1.19635	WT
0.681474	WT
0.384596	WT
0.580662	WT
1.38272	WT
0.630429	WT
0.695736	WT
0.903672	WT
0.675858	WT
0.703976	WT
0.749867	WT
0.680101	WT
0.681692	WT
0.706466	WT
0.597822	WT
0.763035	WT
0.287411	WT
0.670162	WT
0.968072	WT
0.842438	WT
1.20957	WT
0.744745	WT
0.55688	WT
0.797889	WT
0.574353	WT
0.717352	WT
0.97942	WT
0.52293	WT
1.19918	WT
0.851292	WT
1.55818	WT
1.16843	WT
1.21389	WT
0.944245	WT
0.505164	WT
0.519935	WT
1.27077	WT
0.863658	WT
0.502307	WT
0.455435	WT
1.17013	WT
1.4411	WT
1.0283	WT
1.54088	WT
1.32566	WT
0.781046	WT
0.702345	WT
0.52005	WT
0.257926	WT
0.46102	WT
0.673136	WT
0.33779	WT
0.477197	WT
0.754773	WT
0.507898	WT
0.96786	WT
0.510837	WT
0.532782	WT
0.735377	WT
0.716689	WT
0.578287	WT
1.23615	WT
0.455917	WT
0.655412	WT
0.663253	WT
0.608919	WT
0.753807	WT
0.805112	WT
0.654365	WT
0.709943	WT
0.559693	WT
0.751735	WT
0.863912	WT
0.383558	WT
0.695537	WT
0.943295	WT
0.948314	WT
0.785244	WT
0.507311	WT
1.12313	WT
0.727165	WT
0.726998	WT
0.804266	WT
0.637691	WT
0.745472	WT
0.754424	WT
0.717644	WT
0.757477	WT
0.729245	WT
0.527087	WT
0.743086	WT
0.697385	WT
0.794233	WT
0.613467	WT
0.650799	WT
0.754898	WT
0.627171	WT
0.612076	WT
0.668705	WT
0.644689	WT
0.635718	WT
0.637252	WT
0.649902	WT
0.700457	WT
0.968012	WT
0.879768	WT
0.922101	WT
0.434464	WT
0.972412	WT
0.761276	WT
0.891383	WT
0.875833	WT
0.74626	WT
0.61667	WT
0.659577	WT
0.926469	WT
1.14419	WT
0.781464	WT
0.90313	WT
0.865749	WT
0.707896	WT
0.920073	WT
0.585958	WT
0.835389	WT
0.764509	WT
0.977124	WT
0.730642	WT
0.8784	WT
0.826903	WT
0.868945	WT
1.69666	WT
1.10197	WT
0.921258	WT
1.13257	WT
0.828618	WT
1.4329	WT
1.44148	WT
1.34856	WT
1.37747	WT
1.74431	WT
0.951431	WT
1.54353	WT
1.14197	WT
1.57577	WT
1.64643	WT
1.00257	WT
1.2484	WT
1.14224	WT
1.3135	WT
1.32127	WT
1.15201	WT
1.38841	WT
1.4234	WT
1.22174	WT
1.19115	WT
1.17989	WT
1.36604	WT
1.22788	WT
1.04885	WT
1.10074	WT
1.66292	WT
1.47616	WT
0.855332	WT
1.48705	WT
1.46569	WT
1.11953	WT
0.884568	WT
1.19114	WT
1.35535	WT
1.25186	WT
1.16491	WT
1.47329	WT
1.19015	WT
1.0201	WT
1.31579	WT
1.32843	WT
1.04504	WT
1.56455	WT
1.60751	WT
1.16559	WT
1.55235	WT
1.20708	WT
1.31166	WT
1.1412	WT
1.08481	WT
0.951386	WT
1.24482	WT
1.09162	WT
1.02916	WT
0.767231	WT
0.990058	WT
1.01472	WT
0.942511	WT
0.822276	WT
0.7803	WT
1.08692	WT
0.736662	WT
0.901221	WT
0.886938	WT
0.979193	WT
0.945303	WT
0.273673	WT
1.4368	WT
0.888129	WT
0.842848	WT
1.16797	WT
0.818997	WT
0.929484	WT
0.79826	WT
0.848379	WT
0.932566	WT
0.990322	WT
0.928749	WT
0.792768	WT
1.0359	WT
0.855083	WT
1.12787	WT
1.02707	WT
0.991954	WT
0.93639	WT
0.887751	WT
1.0945	WT
0.783313	WT
0.971036	WT
1.08275	WT
0.978841	WT
1.11546	WT
0.986479	WT
1.02654	WT
1.26216	WT
0.988674	WT
0.806912	WT
0.908197	WT
0.744496	WT
0.992484	WT
0.950946	WT
0.23312	WT
1.26203	WT
1.00053	WT
0.865024	WT
0.788447	WT
0.862205	WT
1.26289	WT
0.66625	WT
0.865471	WT
0.967028	WT
0.727355	WT
0.626223	WT
1.05676	WT
0.585594	WT
0.843938	WT
1.41797	WT
1.28586	WT
0.669906	WT
0.689049	WT
1.53328	WT
1.08481	WT
1.07159	WT
0.8313	WT
0.738784	WT
0.560751	WT
0.804763	WT
1.11781	WT
0.600853	WT
1.09889	WT
1.04113	WT
0.894214	WT
1.17034	WT
0.97199	WT
0.635593	WT
0.965061	WT
0.846127	WT
0.747168	WT
0.828177	WT
0.658409	WT
0.773086	WT
0.757824	WT
0.691892	WT
0.758451	WT
1.01397	WT
1.68322	WT
0.736207	WT
1.15566	WT
0.990388	WT
1.70618	WT
0.757362	WT
0.814681	WT
1.03006	WT
0.909932	WT
1.38723	WT
1.32746	WT
1.0994	WT
0.756345	WT
1.04171	WT
1.08874	WT
0.911439	WT
1.0392	WT
0.785374	WT
0.920807	WT
0.865765	WT
0.886784	WT
1.72037	WT
0.917341	WT
0.795677	WT
0.834891	WT
0.64844	WT
1.50447	WT
1.29791	WT
0.992393	WT
1.05941	WT
0.860749	WT
1.12114	WT
0.567194	WT
0.737195	WT
0.803177	WT
1.05813	WT
0.357622	WT
0.769736	WT
0.540875	WT
0.641289	WT
0.626052	WT
0.424677	WT
0.599515	WT
0.967762	WT
0.492878	WT
0.588452	WT
0.75601	WT
0.599781	WT
1.29188	WT
0.45626	WT
0.668283	WT
0.520856	WT
1.58193	WT
1.19754	WT
1.82742	WT
0.888469	WT
1.08432	WT
1.5256	WT
1.00143	WT
1.09407	WT
1.15872	WT
1.41833	WT
1.19978	WT
0.988405	WT
1.1701	WT
0.699824	WT
1.49871	WT
0.839871	WT
1.13192	WT
1.65805	WT
1.38464	WT
1.28313	WT
1.41899	WT
1.06161	WT
1.40285	WT
1.1391	WT
1.69065	WT
1.00914	WT
1.16626	WT
0.993089	WT
1.43455	WT
1.09104	WT
1.16514	WT
1.32926	WT
1.44184	WT
1.38118	WT
1.41272	WT
1.25169	WT
1.30433	WT
1.1875	WT
1.31272	WT
1.09471	WT
1.12492	WT
1.3232	WT
1.17829	WT
1.11511	WT
1.09167	WT
1.41832	WT
0.327634	WT
0.873127	WT
0.76523	WT
0.710365	WT
0.858137	WT
0.711502	WT
1.11537	WT
0.766975	WT
0.944595	WT
0.676051	WT
0.780942	WT
0.838173	WT
1.03261	WT
0.56532	WT
0.651642	WT
0.97436	WT
0.704293	WT
0.578567	WT
0.75247	WT
0.849485	WT
0.871421	WT
0.626605	WT
1.42715	WT
0.449254	WT
0.748825	WT
1.30787	WT
0.884357	WT
0.924447	WT
1.28952	WT
1.44063	WT
1.39451	WT
0.634916	WT
0.758303	WT
0.687523	WT
0.91877	WT
0.716305	WT
1.52953	WT
0.831228	WT
1.55511	WT
0.535743	WT
0.915048	WT
1.14587	WT
0.859791	WT
0.699694	WT
0.967913	WT
1.58361	WT
0.730679	WT
0.695506	WT
0.685475	WT
0.840837	WT
0.864273	WT
0.522131	WT
0.736418	WT
1.75028	WT
0.907109	WT
1.85725	WT
2.15797	WT
1.10719	WT
1.04862	WT
1.66764	WT
1.14231	WT
0.964741	WT
1.05227	WT
0.974272	WT
0.807965	WT
1.43119	WT
2.43205	WT
1.67141	WT
1.08343	WT
0.736181	WT
1.12888	WT
1.23619	WT
1.2156	WT
1.83063	WT
1.39343	WT
1.14965	WT
0.94021	WT
1.10388	WT
0.827254	WT
1.20788	WT
0.806207	WT
1.13229	WT
1.1035	WT
1.68998	WT
1.08733	WT
1.48454	WT
1.44654	WT
1.51589	WT
0.975723	WT
0.986306	WT
0.858955	WT
0.765672	WT
0.790804	WT
1.15241	WT
1.45546	WT
1.07752	WT
1.24277	WT
1.28662	WT
0.565924	WT
0.770336	WT
1.23173	WT
0.964494	WT
1.10934	WT
0.68216	WT
1.30218	WT
1.07389	WT
0.984632	WT
0.995434	WT
1.02298	WT
1.19161	WT
1.13454	WT
0.892183	WT
1.19008	WT
0.940433	WT
0.98266	WT
1.13727	WT
0.901769	WT
0.965952	WT
0.99167	WT
0.880103	WT
0.854286	WT
0.742519	WT
1.02771	WT
1.12915	WT
0.864172	WT
0.962463	WT
0.674699	WT
0.89414	WT
0.879472	WT
1.06862	WT
0.883051	WT
0.998585	WT
1.11632	WT
1.08254	WT
0.966522	WT
0.957971	WT
0.704459	WT
0.651574	WT
0.677146	WT
0.560362	WT
0.459922	WT
0.735728	WT
0.697062	WT
1.06816	WT
0.405846	WT
0.528547	WT
0.778989	WT
0.599153	WT
0.615742	WT
0.670613	WT
0.629292	WT
0.850615	WT
0.548289	WT
0.686155	WT
0.789215	WT
0.751527	WT
0.547323	WT
0.719068	WT
0.782674	WT
1.25845	WT
0.875845	WT
0.959301	WT
0.562446	WT
1.58622	WT
1.61496	WT
0.758125	WT
0.940582	WT
0.426292	WT
2.20069	WT
0.699993	WT
1.08065	WT
0.579412	WT
1.20068	WT
1.22941	WT
1.03496	WT
1.09636	WT
0.847985	WT
1.53203	WT
1.01485	WT
0.948963	WT
1.09457	WT
0.854737	WT
0.646374	WT
2.02455	WT
1.23575	WT
0.749883	WT
0.791415	WT
1.18352	WT
0.859486	WT
0.639592	WT
1.56264	WT
1.3631	WT
1.74306	WT
1.91303	WT
1.10234	WT
2.8334	WT
1.38524	WT
1.22338	WT
1.43241	WT
1.34735	WT
1.24395	WT
1.20207	WT
0.875238	WT
0.823083	WT
0.724056	WT
0.960194	WT
0.873111	WT
1.59827	WT
1.41548	WT
0.932042	WT
1.04353	WT
0.84181	WT
1.02621	WT
0.886298	WT
1.12379	WT
1.05054	WT
1.07624	WT
0.762531	WT
0.987357	WT
1.05412	WT
0.879624	WT
1.17394	WT
1.2761	WT
0.831998	WT
1.44551	WT
0.973049	WT
0.915073	WT
0.936348	WT
1.05142	WT
0.698681	WT
0.758927	WT
0.642873	WT
1.27323	WT
0.752846	WT
0.609906	WT
0.531422	WT
0.819096	WT
0.757163	WT
0.82404	WT
0.622102	WT
1.42165	WT
1.04536	WT
0.767528	WT
0.721275	WT
0.616334	WT
0.758773	WT
0.551774	WT
0.604108	WT
0.920322	WT
0.899639	WT
1.42329	WT
0.597901	WT
1.11114	WT
0.904379	WT
0.918339	WT
1.49387	WT
0.906308	WT
1.08685	WT
0.87982	WT
1.06581	WT
0.796483	WT
0.767201	WT
0.815324	WT
0.982788	WT
0.876788	WT
0.801391	WT
0.899935	WT
0.927692	WT
1.13466	WT
0.951943	WT
1.03313	WT
1.29326	WT
0.972975	WT
0.85354	WT
1.18643	WT
0.819756	WT
0.63054	WT
0.666348	WT
1.31523	WT
1.26789	WT
0.763278	WT
0.951762	WT
0.944861	WT
1.2851	WT
0.750222	WT
0.927991	WT
1.14088	WT
0.763067	WT
1.03577	WT
1.19457	WT
1.45253	WT
1.11771	WT
1.137	WT
0.875956	WT
0.871376	WT
1.12943	WT
1.21978	WT
0.951102	WT
1.15773	WT
0.877697	WT
0.9598	WT
0.94786	WT
0.964736	WT
1.02919	WT
0.961917	WT
0.88282	WT
1.28932	WT
0.726663	WT
0.923363	WT
0.942016	WT
1.10177	WT
1.14329	WT
1.10065	WT
0.644409	met-2delta
0.350219	met-2delta
0.274775	met-2delta
0.369777	met-2delta
0.690591	met-2delta
0.336245	met-2delta
0.751194	met-2delta
0.239181	met-2delta
0.31514	met-2delta
0.178122	met-2delta
0.214189	met-2delta
0.217231	met-2delta
0.230205	met-2delta
0.214132	met-2delta
0.179583	met-2delta
0.247843	met-2delta
0.21162	met-2delta
0.284312	met-2delta
0.168875	met-2delta
0.134083	met-2delta
0.220876	met-2delta
0.206611	met-2delta
0.230912	met-2delta
0.331958	met-2delta
0.313516	met-2delta
0.384842	met-2delta
0.280927	met-2delta
0.28498	met-2delta
0.659488	met-2delta
0.241746	met-2delta
0.21345	met-2delta
0.319085	met-2delta
0.318321	met-2delta
0.34749	met-2delta
0.202385	met-2delta
0.316534	met-2delta
0.294999	met-2delta
0.255778	met-2delta
0.343833	met-2delta
0.226453	met-2delta
0.250672	met-2delta
0.238486	met-2delta
0.280811	met-2delta
0.182818	met-2delta
0.267451	met-2delta
0.338816	met-2delta
0.262199	met-2delta
0.251006	met-2delta
0.242466	met-2delta
0.244046	met-2delta
0.201215	met-2delta
0.296158	met-2delta
0.321743	met-2delta
0.213095	met-2delta
0.290324	met-2delta
0.303466	met-2delta
0.23525	met-2delta
0.322456	met-2delta
0.314845	met-2delta
0.280136	met-2delta
0.310594	met-2delta
0.242456	met-2delta
0.280107	met-2delta
0.249526	met-2delta
0.366911	met-2delta
0.314008	met-2delta
0.316245	met-2delta
0.274982	met-2delta
0.380607	met-2delta
0.28485	met-2delta
0.345513	met-2delta
0.270147	met-2delta
0.254297	met-2delta
0.266984	met-2delta
0.386966	met-2delta
0.378271	met-2delta
0.35232	met-2delta
0.452269	met-2delta
0.380343	met-2delta
0.120405	met-2delta
0.330958	met-2delta
0.305641	met-2delta
0.260164	met-2delta
0.361351	met-2delta
0.287059	met-2delta
0.295804	met-2delta
0.319212	met-2delta
0.353523	met-2delta
0.30414	met-2delta
0.197832	met-2delta
0.205049	met-2delta
0.270446	met-2delta
0.281024	met-2delta
0.195407	met-2delta
0.225985	met-2delta
0.206242	met-2delta
0.122295	met-2delta
0.301197	met-2delta
0.220779	met-2delta
0.185966	met-2delta
0.262132	met-2delta
0.246657	met-2delta
0.292874	met-2delta
0.222334	met-2delta
0.335669	met-2delta
0.343877	met-2delta
0.168547	met-2delta
0.17453	met-2delta
0.235693	met-2delta
0.240569	met-2delta
0.156637	met-2delta
0.405101	met-2delta
0.324763	met-2delta
0.259104	met-2delta
0.298818	met-2delta
0.313401	met-2delta
0.322869	met-2delta
0.229325	met-2delta
0.183611	met-2delta
0.181312	met-2delta
0.286153	met-2delta
0.309839	met-2delta
0.197406	met-2delta
0.375504	met-2delta
0.269183	met-2delta
0.234624	met-2delta
0.173098	met-2delta
0.378858	met-2delta
0.401802	met-2delta
0.330847	met-2delta
0.255054	met-2delta
0.62985	met-2delta
0.352633	met-2delta
0.235388	met-2delta
0.330195	met-2delta
0.147556	met-2delta
0.213725	met-2delta
0.404988	met-2delta
0.300685	met-2delta
0.493777	met-2delta
0.224938	met-2delta
0.289615	met-2delta
0.25221	met-2delta
0.207737	met-2delta
0.307064	met-2delta
0.369999	met-2delta
0.28314	met-2delta
0.346754	met-2delta
0.30287	met-2delta
0.281586	met-2delta
0.322637	met-2delta
0.414857	met-2delta
0.332469	met-2delta
0.25381	met-2delta
0.334674	met-2delta
0.44927	met-2delta
0.359325	met-2delta
0.476838	met-2delta
0.341423	met-2delta
0.32818	met-2delta
0.374292	met-2delta
0.260522	met-2delta
0.377217	met-2delta
0.429492	met-2delta
0.296382	met-2delta
5.19877	met-2delta
0.407121	met-2delta
0.52017	met-2delta
0.301088	met-2delta
0.479414	met-2delta
0.245871	met-2delta
0.433162	met-2delta
0.297223	met-2delta
0.341056	met-2delta
0.28233	met-2delta
0.301698	met-2delta
0.32559	met-2delta
0.378235	met-2delta
0.334539	met-2delta
0.309227	met-2delta
0.347466	met-2delta
0.963258	met-2delta
1.16918	met-2delta
0.232138	met-2delta
1.37013	met-2delta
1.53481	met-2delta
0.293675	met-2delta
0.195498	met-2delta
1.01402	met-2delta
0.267364	met-2delta
0.417597	met-2delta
0.247796	met-2delta
0.255382	met-2delta
0.269794	met-2delta
1.35159	met-2delta
0.300757	met-2delta
1.38959	met-2delta
0.35529	met-2delta
0.270216	met-2delta
1.17022	met-2delta
1.15259	met-2delta
0.416979	met-2delta
0.932118	met-2delta
0.206915	met-2delta
0.213842	met-2delta
1.49365	met-2delta
0.250002	met-2delta
0.245382	met-2delta
0.29555	met-2delta
0.215979	met-2delta
0.299504	met-2delta
0.335438	met-2delta
0.373767	met-2delta
0.324611	met-2delta
0.250357	met-2delta
0.393391	met-2delta
0.202951	met-2delta
0.379167	met-2delta
0.33553	met-2delta
0.323931	met-2delta
0.297376	met-2delta
0.29561	met-2delta
0.313478	met-2delta
0.232116	met-2delta
0.309426	met-2delta
0.23176	met-2delta
0.252204	met-2delta
0.19185	met-2delta
0.374443	met-2delta
0.367076	met-2delta
0.244041	met-2delta
0.261141	met-2delta
0.413623	met-2delta
0.496586	met-2delta
0.420104	met-2delta
0.331316	met-2delta
0.418365	met-2delta
0.350694	met-2delta
0.383411	met-2delta
0.467951	met-2delta
0.422623	met-2delta
0.446236	met-2delta
0.410502	met-2delta
0.344443	met-2delta
0.263733	met-2delta
0.290218	met-2delta
0.270913	met-2delta
0.311071	met-2delta
0.273618	met-2delta
0.369732	met-2delta
0.354336	met-2delta
0.262397	met-2delta
0.244542	met-2delta
0.203539	met-2delta
0.318428	met-2delta
0.235823	met-2delta
0.542241	met-2delta
0.391612	met-2delta
0.523536	met-2delta
0.380098	met-2delta
0.441633	met-2delta
0.483316	met-2delta
0.515192	met-2delta
0.587522	met-2delta
0.456475	met-2delta
0.351196	met-2delta
0.48378	met-2delta
0.44415	met-2delta
0.45183	met-2delta
0.431669	met-2delta
0.407189	met-2delta
0.532061	met-2delta
0.489007	met-2delta
0.426888	met-2delta
0.364886	met-2delta
0.35162	met-2delta
0.302598	met-2delta
0.343637	met-2delta
0.364758	met-2delta
0.347218	met-2delta
0.33037	met-2delta
0.312792	met-2delta
0.255403	met-2delta
0.38371	met-2delta
0.318212	met-2delta
0.33829	met-2delta
0.386028	met-2delta
0.328169	met-2delta
0.191519	met-2delta
0.369633	met-2delta
0.33971	met-2delta
0.529234	met-2delta
0.365675	met-2delta
0.372117	met-2delta
0.470455	met-2delta
0.343796	met-2delta
0.384241	met-2delta
0.448357	met-2delta
0.384945	met-2delta
0.422721	met-2delta
0.39738	met-2delta
0.284895	met-2delta
0.420549	met-2delta
0.412849	met-2delta
0.446615	met-2delta
0.405197	met-2delta
0.435579	met-2delta
0.397337	met-2delta
0.490244	met-2delta
0.318195	met-2delta
0.37135	met-2delta
0.356023	met-2delta
0.323032	met-2delta
0.406974	met-2delta
0.418159	met-2delta
0.398291	met-2delta
0.217385	met-2delta
0.152433	met-2delta
0.153001	met-2delta
0.193508	met-2delta
0.194447	met-2delta
0.224866	met-2delta
0.187933	met-2delta
0.23617	met-2delta
0.171814	met-2delta
3.85934	met-2delta
0.181887	met-2delta
0.208152	met-2delta
0.251544	met-2delta
0.225042	met-2delta
0.428458	met-2delta
0.299967	met-2delta
0.412887	met-2delta
0.348817	met-2delta
0.334835	met-2delta
0.365153	met-2delta
0.395279	met-2delta
0.356579	met-2delta
0.251308	met-2delta
0.371597	met-2delta
0.384205	met-2delta
0.216332	met-2delta
0.367406	met-2delta
0.381691	met-2delta
0.331513	met-2delta
1.14926	met-2delta
0.43509	met-2delta
0.423441	met-2delta
0.251031	met-2delta
0.218943	met-2delta
0.310237	met-2delta
0.317606	met-2delta
0.268829	met-2delta
0.238531	met-2delta
0.425062	met-2delta
0.442971	met-2delta
0.340529	met-2delta
0.385433	met-2delta
0.38179	met-2delta
0.376449	met-2delta
0.347036	met-2delta
0.408564	met-2delta
0.331401	met-2delta
0.402289	met-2delta
0.387367	met-2delta
0.350243	met-2delta
0.373192	met-2delta
0.202383	met-2delta
0.187565	met-2delta
0.144438	met-2delta
0.184681	met-2delta
0.166816	met-2delta
0.159097	met-2delta
0.217908	met-2delta
0.169718	met-2delta
0.240392	met-2delta
0.212582	met-2delta
0.209901	met-2delta
0.196713	met-2delta
0.198312	met-2delta
0.163663	met-2delta
0.134943	met-2delta
0.234341	met-2delta
0.211591	met-2delta
0.276778	met-2delta
0.170342	met-2delta
0.16838	met-2delta
0.198465	met-2delta
0.174339	met-2delta
0.24309	met-2delta
0.249487	met-2delta
0.210586	met-2delta
0.213792	met-2delta
0.169993	met-2delta
0.348349	met-2delta
0.270608	met-2delta
0.26165	met-2delta
0.255269	met-2delta
0.195518	met-2delta
0.145833	met-2delta
0.258323	met-2delta
0.165366	met-2delta
0.29695	met-2delta
0.200009	met-2delta
0.203721	met-2delta
0.160239	met-2delta
0.169652	met-2delta
0.296328	met-2delta
0.231675	met-2delta
0.256121	met-2delta
0.307941	met-2delta
0.209576	met-2delta
0.203817	met-2delta
0.264388	met-2delta
0.175396	met-2delta
0.245149	met-2delta
0.149736	met-2delta
0.147745	met-2delta
0.211139	met-2delta
0.589956	met-2delta
0.252737	met-2delta
0.306035	met-2delta
0.178767	met-2delta
0.291127	met-2delta
0.198271	met-2delta
0.212389	met-2delta
0.339389	met-2delta
0.199793	met-2delta
0.144605	met-2delta
0.153995	met-2delta
0.412359	met-2delta
0.26436	met-2delta
0.334472	met-2delta
0.308211	met-2delta
0.092149	met-2delta
0.261614	met-2delta
0.22017	met-2delta
0.222832	met-2delta
0.307165	met-2delta
0.265461	met-2delta
0.304799	met-2delta
0.376723	met-2delta
0.216736	met-2delta
0.308668	met-2delta
0.209265	met-2delta
0.133111	met-2delta
0.168584	met-2delta
0.206211	met-2delta
0.344234	met-2delta
0.384853	met-2delta
0.140009	met-2delta
0.210123	met-2delta
0.379186	met-2delta
0.1997	met-2delta
0.1768	met-2delta
0.179189	met-2delta
0.237812	met-2delta
0.200409	met-2delta
0.218223	met-2delta
0.224342	met-2delta
0.251366	met-2delta
0.241673	met-2delta
0.182083	met-2delta
0.319031	met-2delta
0.233927	met-2delta
0.275639	met-2delta
0.193603	met-2delta
0.250435	met-2delta
0.233735	met-2delta
0.180891	met-2delta
0.262619	met-2delta
0.204845	met-2delta
0.197189	met-2delta
0.252923	met-2delta
0.305295	met-2delta
0.279628	met-2delta
0.36896	met-2delta
0.17561	met-2delta
0.183614	met-2delta
0.161358	met-2delta
0.190152	met-2delta
0.22432	met-2delta
0.141078	met-2delta
0.227174	met-2delta
0.259989	met-2delta
0.134765	met-2delta
0.215569	met-2delta
0.241779	met-2delta
0.187728	met-2delta
0.137278	met-2delta
0.191459	met-2delta
0.241485	met-2delta
0.205068	met-2delta
0.266363	met-2delta
0.254557	met-2delta
0.228779	met-2delta
0.243535	met-2delta
0.225452	met-2delta
0.246575	met-2delta
0.271147	met-2delta
0.300713	met-2delta
0.205153	met-2delta
0.21349	met-2delta
0.242433	met-2delta
0.189002	met-2delta
0.257287	met-2delta
0.206087	met-2delta
0.157374	met-2delta
0.354848	met-2delta
0.153128	met-2delta
0.222813	met-2delta
0.262257	met-2delta
0.141757	met-2delta
0.126966	met-2delta
0.139933	met-2delta
0.177141	met-2delta
0.170674	met-2delta
0.186487	met-2delta
0.190715	met-2delta
0.178755	met-2delta
0.179963	met-2delta
0.196559	met-2delta
0.263473	met-2delta
0.154169	met-2delta
0.174899	met-2delta
0.170502	met-2delta
0.164273	met-2delta
0.178351	met-2delta
0.114529	met-2delta
0.199785	met-2delta
0.136387	met-2delta
0.156761	met-2delta
0.186104	met-2delta
0.171232	met-2delta
0.184534	met-2delta
0.201837	met-2delta
0.191699	met-2delta
0.1732	met-2delta
0.171559	met-2delta
0.176042	met-2delta
0.154015	met-2delta
0.272634	met-2delta
0.252209	met-2delta
0.205925	met-2delta
0.139524	met-2delta
0.173271	met-2delta
0.245346	met-2delta
0.235988	met-2delta
0.325839	met-2delta
0.236636	met-2delta
0.136597	met-2delta
0.219434	met-2delta
0.23701	met-2delta
0.205881	met-2delta
0.185973	met-2delta
0.275721	met-2delta
0.159306	met-2delta
0.277783	met-2delta
0.290578	met-2delta
0.181762	met-2delta
0.196592	met-2delta
0.160612	met-2delta
0.188192	met-2delta
0.165221	met-2delta
0.149074	met-2delta
0.220032	met-2delta
0.23785	met-2delta
0.253008	met-2delta
0.18076	met-2delta
0.247298	met-2delta
0.219884	met-2delta
0.262091	met-2delta
0.175963	met-2delta
0.178147	met-2delta
0.263366	met-2delta
0.228666	met-2delta
0.172445	met-2delta
0.244991	met-2delta
0.193465	met-2delta
0.341764	met-2delta
0.220824	met-2delta
0.236929	met-2delta
0.172189	met-2delta
0.274307	met-2delta
0.258569	met-2delta
0.198169	met-2delta
0.183623	met-2delta
0.147012	met-2delta
0.239171	met-2delta
0.264353	met-2delta
0.162702	met-2delta
0.115851	met-2delta
0.249183	met-2delta
0.191046	met-2delta
0.208933	met-2delta
0.233231	met-2delta
0.266953	met-2delta
0.17463	met-2delta
0.264692	met-2delta
0.303744	met-2delta
0.151915	met-2delta
0.178818	met-2delta
0.130125	met-2delta
0.233677	met-2delta
0.23023	met-2delta
0.21298	met-2delta
0.257045	met-2delta
0.21128	met-2delta
0.250379	met-2delta
0.291233	met-2delta
0.330568	met-2delta
0.356628	met-2delta
0.308194	met-2delta
0.299672	met-2delta
0.234541	met-2delta
0.346609	met-2delta
0.182528	met-2delta
0.232331	met-2delta
0.270644	met-2delta
0.25293	met-2delta
0.36731	met-2delta
0.24606	met-2delta
0.293866	met-2delta
0.244319	met-2delta
0.257986	met-2delta
0.268213	met-2delta
0.199081	met-2delta
0.250393	met-2delta
0.25959	met-2delta
0.269276	met-2delta
0.338243	met-2delta
0.2325	met-2delta
0.224846	met-2delta
0.186054	met-2delta
0.308038	met-2delta
0.268231	met-2delta
0.256374	met-2delta
0.175441	met-2delta
0.242882	met-2delta
0.171031	met-2delta
0.205175	met-2delta
0.244441	met-2delta
0.175696	met-2delta
0.173575	met-2delta
0.268222	met-2delta
0.220214	met-2delta
0.27535	met-2delta
0.188948	met-2delta
0.153044	met-2delta
0.22858	met-2delta
0.214028	met-2delta
0.217435	met-2delta
0.230453	met-2delta
0.202082	met-2delta
0.310034	met-2delta
0.288898	met-2delta
0.215673	met-2delta
0.191186	met-2delta
0.141945	met-2delta
0.234313	met-2delta
0.201868	met-2delta
0.282509	met-2delta
0.209993	met-2delta
0.248138	met-2delta
0.267516	met-2delta
0.23484	met-2delta
0.220823	met-2delta
0.237477	met-2delta
0.243021	met-2delta
0.269489	met-2delta
0.212285	met-2delta
0.179981	met-2delta
0.257327	met-2delta
0.171186	met-2delta
0.269978	met-2delta
0.190415	met-2delta
0.17338	met-2delta
0.241082	met-2delta
0.30743	met-2delta
0.320118	met-2delta
0.298095	met-2delta
0.202326	met-2delta
0.331113	met-2delta
0.219504	met-2delta
0.239588	met-2delta
0.309569	met-2delta
0.239729	met-2delta
0.297287	met-2delta
0.289412	met-2delta
0.207509	met-2delta
0.275393	met-2delta
0.219681	met-2delta
0.339701	met-2delta
0.238329	met-2delta
0.352113	met-2delta
0.251746	met-2delta
0.24724	met-2delta
0.280093	met-2delta
0.254191	met-2delta
0.304624	met-2delta
0.275353	met-2delta
0.214825	met-2delta
0.305286	met-2delta
0.151408	met-2delta
0.218731	met-2delta
0.226872	met-2delta
0.188083	met-2delta
0.30434	met-2delta
0.29487	met-2delta
0.288801	met-2delta
0.240684	met-2delta
0.205651	met-2delta
0.259975	met-2delta
0.263786	met-2delta
0.269936	met-2delta
0.243085	met-2delta
0.239904	met-2delta
0.280847	met-2delta
0.434304	met-2delta
0.259617	met-2delta
0.231137	met-2delta
0.335644	met-2delta
0.435132	met-2delta
0.321802	met-2delta
0.354367	met-2delta
0.303391	met-2delta
0.29973	met-2delta
0.357634	met-2delta
0.295269	met-2delta
0.341477	met-2delta
0.305132	met-2delta
0.342465	met-2delta
0.263675	met-2delta
0.252683	met-2delta
0.291855	met-2delta
0.335609	met-2delta
0.247318	met-2delta
0.229514	met-2delta
0.24045	met-2delta
0.235258	met-2delta
0.317621	met-2delta
0.264542	met-2delta
0.27037	met-2delta
0.243212	met-2delta
0.155924	met-2delta
0.285678	met-2delta
0.172344	met-2delta
0.274361	met-2delta
0.179013	met-2delta
0.311633	met-2delta
0.198219	met-2delta
0.206496	met-2delta
0.291909	met-2delta
0.221193	met-2delta
0.275104	met-2delta
0.327102	met-2delta
0.20616	met-2delta
0.178252	met-2delta
0.245738	met-2delta
0.236746	met-2delta
0.295363	met-2delta
0.226682	met-2delta
0.216968	met-2delta
0.171154	met-2delta
0.234307	met-2delta
0.247305	met-2delta
0.227499	met-2delta
0.120885	met-2delta
0.188194	met-2delta
0.312382	met-2delta
0.29275	met-2delta
0.243603	met-2delta
0.280998	met-2delta
0.196997	met-2delta
0.321892	met-2delta
0.202148	met-2delta
0.237799	met-2delta
0.218356	met-2delta
0.218111	met-2delta
0.250426	met-2delta
0.27957	met-2delta
0.266229	met-2delta
0.300071	met-2delta
0.218875	met-2delta
0.279964	met-2delta
0.375631	met-2delta
0.352802	met-2delta
0.248309	met-2delta
0.293946	met-2delta
0.30581	met-2delta
0.280312	met-2delta
0.356434	met-2delta
0.26408	met-2delta
0.286359	met-2delta
0.228354	met-2delta
0.402659	met-2delta
0.309346	met-2delta
0.258835	met-2delta
0.368827	met-2delta
0.291882	met-2delta
0.260677	met-2delta
0.401134	met-2delta
0.244236	met-2delta
0.377304	met-2delta
0.374654	met-2delta
0.34238	met-2delta
0.295547	met-2delta
0.234125	met-2delta
0.298295	met-2delta
0.364962	met-2delta
0.347683	met-2delta
0.395307	met-2delta
0.353051	met-2delta
0.33654	met-2delta
0.24973	met-2delta
0.391372	met-2delta
0.341826	met-2delta
0.291378	met-2delta
0.365958	met-2delta
0.188024	met-2delta
0.37243	met-2delta
0.349104	met-2delta
0.38583	met-2delta
0.310868	met-2delta
0.337148	met-2delta
0.304092	met-2delta
0.308471	met-2delta
0.352789	met-2delta
0.350361	met-2delta
0.253389	met-2delta
0.320048	met-2delta
0.316285	met-2delta
0.232719	met-2delta
0.374061	met-2delta
0.254158	met-2delta
0.265642	met-2delta
0.273574	met-2delta
0.39121	met-2delta
0.359071	met-2delta
0.321293	met-2delta
0.339777	met-2delta
0.392496	met-2delta
0.31585	met-2delta
0.399372	met-2delta
0.325296	met-2delta
0.298243	met-2delta
0.327387	met-2delta
0.312645	met-2delta
0.218369	met-2delta
0.276672	met-2delta
0.323412	met-2delta
0.281091	met-2delta
0.291246	met-2delta
0.356446	met-2delta
0.287923	met-2delta
0.383888	met-2delta
0.317296	met-2delta
0.343931	met-2delta
0.240689	met-2delta
0.298379	met-2delta
0.278551	met-2delta
0.421174	met-2delta
0.34157	met-2delta
0.300498	met-2delta
0.232682	met-2delta
0.317409	met-2delta
0.223635	met-2delta
0.355624	met-2delta
0.32846	met-2delta
0.423543	met-2delta
0.330884	met-2delta
0.275896	met-2delta
0.279985	met-2delta
0.235175	met-2delta
0.321167	met-2delta
0.243996	met-2delta
0.350713	met-2delta
0.251037	met-2delta
0.378818	met-2delta
0.337593	met-2delta
0.316669	met-2delta
0.316433	met-2delta
0.405558	met-2delta
0.301078	met-2delta
0.296858	met-2delta
0.23827	met-2delta
0.241874	met-2delta
0.280227	met-2delta
0.296403	met-2delta
0.241622	met-2delta
0.33304	met-2delta
0.294386	met-2delta
0.222609	met-2delta
0.350744	met-2delta
0.240577	met-2delta
0.247743	met-2delta
0.566846	met-2delta
0.298515	met-2delta
0.295122	met-2delta
0.362984	met-2delta
0.246202	met-2delta
0.256032	met-2delta
0.30874	met-2delta
0.294989	met-2delta
0.405324	met-2delta
0.226388	met-2delta
0.333878	met-2delta
0.286127	met-2delta
0.350512	met-2delta
0.305276	met-2delta
0.350892	met-2delta
0.295448	met-2delta
0.233964	met-2delta
0.250245	met-2delta
0.308875	met-2delta
0.267209	met-2delta
0.355014	met-2delta
0.256628	met-2delta
0.28846	met-2delta
0.256024	met-2delta
0.400488	met-2delta
0.279234	met-2delta
0.27536	met-2delta
0.372943	met-2delta
0.288993	met-2delta
0.269402	met-2delta
0.271432	met-2delta
0.35443	met-2delta
0.324801	met-2delta
0.230165	met-2delta
0.298739	met-2delta
0.282919	met-2delta
0.310993	met-2delta
0.298838	met-2delta
0.230031	met-2delta
0.306981	met-2delta
0.34076	met-2delta
0.346232	met-2delta
0.370772	met-2delta
0.274935	met-2delta
0.273243	met-2delta
0.176532	met-2delta
0.353081	met-2delta
0.320338	met-2delta
0.189144	met-2delta
0.289702	met-2delta
0.293624	met-2delta
0.291399	met-2delta
0.270088	met-2delta
0.386788	met-2delta
1.18653	met-2delta
0.351234	met-2delta
0.380311	met-2delta
0.314077	met-2delta
0.260991	met-2delta
0.313241	met-2delta
0.336235	met-2delta
0.315086	met-2delta
0.331703	met-2delta
0.372587	met-2delta
0.314416	met-2delta
0.280453	met-2delta
0.221192	met-2delta
0.232025	met-2delta
0.340468	met-2delta
0.307676	met-2delta
0.332071	met-2delta
0.293645	met-2delta
0.246393	met-2delta
0.31352	met-2delta
0.371241	met-2delta
0.322514	met-2delta
0.202369	met-2delta
0.339707	met-2delta
0.337544	met-2delta
0.290118	met-2delta
0.209624	met-2delta
0.313652	met-2delta
0.325799	met-2delta
0.269077	met-2delta
0.248287	met-2delta
0.370114	met-2delta
0.2941	met-2delta
0.255109	met-2delta
0.287282	met-2delta
0.399748	arle14delta
0.420246	arle14delta
0.433155	arle14delta
0.402334	arle14delta
0.507283	arle14delta
0.56868	arle14delta
5.28311	arle14delta
0.409226	arle14delta
0.429054	arle14delta
0.589395	arle14delta
0.330279	arle14delta
0.578158	arle14delta
0.49482	arle14delta
0.464457	arle14delta
0.406484	arle14delta
0.583045	arle14delta
0.457329	arle14delta
0.328783	arle14delta
0.44429	arle14delta
0.341504	arle14delta
0.423289	arle14delta
0.300219	arle14delta
0.487198	arle14delta
0.487016	arle14delta
0.337993	arle14delta
0.354143	arle14delta
0.490681	arle14delta
0.325557	arle14delta
0.293923	arle14delta
0.408873	arle14delta
0.345905	arle14delta
0.457782	arle14delta
0.444697	arle14delta
0.434787	arle14delta
0.573717	arle14delta
0.520124	arle14delta
0.482067	arle14delta
0.518789	arle14delta
0.469887	arle14delta
0.516931	arle14delta
0.440127	arle14delta
0.930722	arle14delta
0.805649	arle14delta
0.765996	arle14delta
0.810993	arle14delta
0.942081	arle14delta
0.677084	arle14delta
0.63067	arle14delta
0.844141	arle14delta
1.73546	arle14delta
0.992057	arle14delta
0.680602	arle14delta
0.75461	arle14delta
2.47744	arle14delta
0.636257	arle14delta
0.406704	arle14delta
0.582711	arle14delta
0.479457	arle14delta
0.47377	arle14delta
0.536599	arle14delta
0.553574	arle14delta
0.496431	arle14delta
0.504986	arle14delta
0.486918	arle14delta
0.429919	arle14delta
0.441158	arle14delta
0.527834	arle14delta
0.553901	arle14delta
0.385206	arle14delta
0.514352	arle14delta
0.57308	arle14delta
0.518997	arle14delta
0.443988	arle14delta
0.460206	arle14delta
0.494473	arle14delta
0.531258	arle14delta
0.483415	arle14delta
0.454296	arle14delta
0.464474	arle14delta
0.601194	arle14delta
0.525461	arle14delta
0.533193	arle14delta
4.10406	arle14delta
0.516587	arle14delta
0.39257	arle14delta
0.638276	arle14delta
0.564678	arle14delta
0.403653	arle14delta
0.415349	arle14delta
0.403776	arle14delta
0.421173	arle14delta
0.625381	arle14delta
0.790699	arle14delta
1.53619	arle14delta
0.595149	arle14delta
0.656849	arle14delta
0.657751	arle14delta
0.556498	arle14delta
0.436621	arle14delta
0.609271	arle14delta
0.668372	arle14delta
0.7771	arle14delta
0.686252	arle14delta
0.628031	arle14delta
0.525502	arle14delta
0.50049	arle14delta
0.520908	arle14delta
0.609389	arle14delta
0.596657	arle14delta
0.572561	arle14delta
0.507592	arle14delta
0.454114	arle14delta
0.46758	arle14delta
4.43698	arle14delta
0.523892	arle14delta
0.504892	arle14delta
0.540666	arle14delta
4.55486	arle14delta
0.538739	arle14delta
0.526639	arle14delta
0.593155	arle14delta
0.503903	arle14delta
0.370173	arle14delta
0.466882	arle14delta
0.439198	arle14delta
0.362682	arle14delta
0.300724	arle14delta
0.411813	arle14delta
[truncated: 698 more rows]

## Sheet: Source Data Ext Data Figure 1d
Extended Data Figure 1d: Quantification of Western blot signal for H3K9me2
trial	met-2Δ	WT	arle-14(tm6748)	arle-14(gw1584)	arle-14(tm6845)	lin-65(gw1465)
1	0.145856	1	0.213042	0.387386	0.238992	0.340952
2	0.20132	1	0.113528	0.304321	0.322538	0.351551
3	0.116396	1	0.161277	0.277433	0.122992	0.07972

## Sheet: Source Data Ext Data Figure 1e
Extended Data Figure 1e: Quantification of Western blot signal for MET-2::mCherry
trial	untagged	met-2::mCherry	arle-14(gw1584) met-2::mCherry
1	0.045576	1	1.04857
2	0.05046	1	1.74369
3	0.054127	1	1.32562

## Sheet: Source Data Ext Data Figure 1f
Source Data Extended Data Figure 1f: Number of progeny per day in the indicated genotypes
replica 1						replica 2
strain	day 1	day 2	day 3-5	total		strain	day 1	day 2	day 3-5	total
N2	114	10	0	124		N2	54	88	5	147
	128	42	0	170			68	67	4	139
	115	44	2	161			49	106	3	158
	72	33	4	109			52	121	3	176
	132	7	0	139			24	29	0	53
	170	43	0	213			64	97	8	169
	148	9	0	157			57	103	13	173
	183	25	2	210			37	111	4	152
	149	10	0	159			79	24	2	105
	162	13	0	175			12	21	0	33
	162	89	0	251			51	136	3	190
	64	8	0	72			34	48	2	84
	133	35	2	170			59	115	4	178
	86	7	1	94			49	102	9	160
	85	10	0	95			43	95	7	145
	136	3	0	139			41	71	0	112
	134	8	0	142			22	98	7	127
	3	0	0	3			43	108	8	159
	119	8	0	127			45	77	5	127
	149	27	0	176			42	76	3	121
				144.3						135.4
				12.1956						9.30659
907	37	5	0	42		907	10	27	13	50
met-2(N4256)	0	0	0	0		met-2(N4256)	0	14	4	18
	0	0	0	0			0	0	6	6
	0	0	0	0			0	0	0	0
	0	0	2	2			0	2	2	4
	0	0	0	0			0	9	0	9
	35	8	0	43			0	0	0	0
	0	0	4	4			0	0	13	13
	24	2	0	26			0	2	3	5
	0	0	1	1			0	0	0	0
	13	9	0	22			0	0	0	0
	0	0	0	0			0	0	0	0
	2	2	0	4			7	34	5	46
	0	0	0	0			0	0	0	0
	0	0	0	0			0	0	0	0
	0	0	0	0			0	0	0	0
	15	9	0	24			0	0	0	0
	0	0	0	0			4	15	0	19
	0	6	0	6			0	0	0	0
	4	0	6	10			0	0	0	0
				9.33333						9.44444
				3.1744						3.31781
1630	0	2	0	2		1639	27	47	16	90
arle-14(gw1584)	131	75	0	206		arle-14(tm6748)	62	114	27	203
	119	19	2	140			34	88	29	151
	129	54	1	184			39	141	34	214
	149	60	0	209			27	37	13	77
	138	14	0	152			44	111	3	158
	146	10	0	156			35	65	3	103
	131	16	0	147			9	28	6	43
	131	23	0	154			45	123	13	181
	181	34	0	215			39	127	40	206
	101	2	1	104			45	110	13	168
	153	28	1	182			30	114	27	171
	161	8	0	169			65	77	3	145
	183	41	0	224			18	29	20	67
	128	2	1	131			43	101	0	144
	132	0	0	132			53	144	8	205
	126	4	0	130			37	92	28	157
	116	3	0	119			47	86	12	145
	144	25	0	169			16	14	0	30
	103	2	0	105			39	92	16	147
				151.5						140.25
				11.1722						12.2448
1639	32	8	7	47
arle-14(tm6748)	83	8	0	91
	82	10	0	92
	52	17	1	70
	103	14	0	117
	111	30	0	141
	114	31	10	155
	89	16	0	105
	140	16	1	157
	50	12	0	62
	99	22	0	121
	80	3	0	83
	9	0	0	9
	28	2	6	36
	150	36	0	186
	30	2	0	32
	87	22	1	110
	105	39	3	147
	8	0	0	8
	125	31	1	157
				96.3
				11.7476
