# Supplementary material for: SETDB1-like MET-2 promotes transcriptional silencing and development independently of its H3K9me-associated catalytic activity
Source: Nat Struct Mol Biol. 2022 Jan 31;29(2):85–96. doi: 10.1038/s41594-021-00712-4 (PMC8850192; doi:10.1038/s41594-021-00712-4)
Supplement: Source Data Extended Data Fig. 2 — Statistical source data. [file 41594_2021_712_MOESM14_ESM.xlsx]

## Sheet: Source Data Ext Data Figure 2a
Extended Data Figure 2a: Quantification of Western blot signal for H3K9me1
trial	WT	met-2Δ	met-2-CD
1	1	0.068648	0.08212
2	1	0.041364	0.224241
3	1	0.083113	0.120533
Extended Data Figure 2a: Quantification of Western blot signal for H3K9me3
trial	WT	met-2Δ	met-2-CD
1	1	0.737568	0.03149
2	1	0.026833	0.057521
3	1	0.021354	0.336311
4	1	0.185729	0.172487

## Sheet: Source Data Ext Data Figure 2b
Source Data Extended Data Figure 2b: Number of H3K9 peptides in WT (N2), met-2 (907), met-2 set-25 (638), met-2-CD (1684)
Total peptide counts								Fraction of total peptides
Sample Name	H3K9ac	H3K9me0	H3K9me1	H3K9me2	H3K9me3	Total peptides		H3K9ac	H3K9me0	H3K9me1	H3K9me2	H3K9me3
N2	278959000	13708000000	1757140000	73164000	25233000	15842496000		0.0176083	0.865268	0.110913	0.00461821	0.00159274
N2	32128000	2311030000	255816000	18073000	6206600	2623253600		0.0122474	0.880978	0.0975186	0.00688954	0.00236599
N2	83347000	7058900000	754600000	73357000	11562000	7981766000		0.0104422	0.884378	0.0945405	0.00919057	0.00144855
907	75670000	3760870000	71120000	2437800	2087400	3912185200		0.0193421	0.961322	0.0181791	0.00062313	0.000533564
907	93217000	5077800000	88596000	5475700	3319700	5268408400		0.0176936	0.96382	0.0168165	0.00103935	0.000630114
907	61716000	2772760000	48323000	3693700	2457300	2888950000		0.0213628	0.959781	0.0167268	0.00127856	0.000850586
638	210722000	12727200000	6715000	0	0	12944637000		0.0162787	0.983203	0.000518748	0	0
638	314250000	15460200000	25896800	0	0	15800346800		0.0198888	0.978472	0.001639	0	0
638	142990000	8370000000	16895500	0	0	8529885500		0.0167634	0.981256	0.00198074	0	0
1684	113010000	7801300000	318196000	14266000	14092000	8260864000		0.0136802	0.944369	0.0385185	0.00172694	0.00170587
1684	159959000	12026900000	378030000	20103000	13464000	12598456000		0.0126967	0.954633	0.0300061	0.00159567	0.0010687
1684	57836000	4590210000	286196000	936850	788660	4935967510		0.0117173	0.929951	0.0579817	0.000189801	0.000159778
							average WT	0.0134326	0.876875	0.100991	0.00689944	0.00180243
						normalized percent WT	N2	128.714	91.6239	287.948	267.422	93.368
							N2	89.5266	93.2876	253.173	398.945	138.697
							N2	76.3308	93.6476	245.442	532.189	84.9155
							907	141.388	101.795	47.1958	36.0829	31.278
							907	129.337	102.06	43.6582	60.1843	36.9379
							907	156.159	101.632	43.4255	74.0363	49.8621
							638	118.995	104.112	1.34675	0	0
							638	145.384	103.611	4.2551	0	0
							638	122.538	103.906	5.14231	0	0
							1684	100	100	100	100	100
							1684	92.8111	101.087	77.9004	92.3989	62.6483
							1684	85.6514	98.4734	150.53	10.9906	9.36635

## Sheet: Source Data Ext Data Figure 2d
Extended Data Figure 2d: Quantification of Western blot signal for MET-2::mCherry
trial	untagged	met-2::mCherry	met-2-CD::mCherry
1	0.00548	1	1.4184
2	0.004035	1	0.796588
3	0.025237	1	0.982641

## Sheet: Source Data Ext Data Figure 2e
Source Data Extended Data Figure 2e: IBAQs values in WT (N2), lin-65::gfp;met-2-CD(1729) and lin-65::gfp (1618)
GOI	iBAQ 1618_S04	iBAQ 1618_S05	iBAQ 1618_S06	iBAQ 1729_S07	iBAQ 1729_S08	iBAQ 1729_S09	iBAQ N2__S01	iBAQ N2__S02	iBAQ N2__S03
arle-14	44088000	33671000	16661000	59347000	8942300	39333000	0	0	0
met-2	28159000	26823000	14829000	43008000	12012000	23330000	0	0	0
lin-65	151430000	150150000	49669000	108930000	75688000	56209000	0	0	0

## Sheet: GW1710 rep 3
0					%	pore diam
					#DIV/0!	0	#DIV/0!
				1	2	3
				33	33	33
				38.5965	37.193	24.2105	100
pore-spot	pore diam	A/B*2		110	106	69	285
3.16228	38.833	0.162866		1	0	0	FALSE
8	35.0143	0.456956		0	0	1	FALSE
2.23607	36.6742	0.121942		1	0	0	FALSE
0	37.6962	0		1	0	0	FALSE
11.1803	34.1321	0.655122		0	0	1	FALSE
11.7047	37.3363	0.626988		0	0	1	FALSE
2.23607	38.1182	0.117323		1	0	0	FALSE
2	36.7696	0.108786		1	0	0	FALSE
7.81025	31.241	0.5		0	0	1	FALSE
4	27.2947	0.293097		0	1	0	FALSE
3.60555	25.9422	0.277968		0	1	0	FALSE
11.7047	26.8328	0.872417		0	0	1	FALSE
12.6491	30.0832	0.840941		0	0	1	FALSE
3.16228	28	0.225877		0	1	0	FALSE
2.23607	27.8927	0.160334		1	0	0	FALSE
4.24264	32.2025	0.263498		0	1	0	FALSE
7.2111	27.2029	0.530171		0	0	1	FALSE
1	29.5466	0.0676897		1	0	0	FALSE
1.41421	31.7648	0.0890429		1	0	0	FALSE
2	28.4429	0.140633		1	0	0	FALSE
2	29.0689	0.137604		1	0	0	FALSE
8.06226	25.0799	0.642927		0	0	1	FALSE
4.47214	35.3553	0.252982		0	1	0	FALSE
5	36.0694	0.277243		0	1	0	FALSE
3.16228	37.3363	0.169394		1	0	0	FALSE
2.23607	29.2062	0.153123		1	0	0	FALSE
3	30.8058	0.194768		0	1	0	FALSE
5.09902	28.6007	0.356566		0	1	0	FALSE
2.23607	27.5136	0.162543		1	0	0	FALSE
3	30.5941	0.196116		0	1	0	FALSE
10	35	0.571429		0	0	1	FALSE
3.60555	26.2488	0.274721		0	1	0	FALSE
3	25.318	0.236986		0	1	0	FALSE
2	28.0713	0.142494		1	0	0	FALSE
10.4403	37.0135	0.564135		0	0	1	FALSE
6.40312	37.0135	0.345988		0	1	0	FALSE
12.0416	36.0139	0.66872		0	0	1	FALSE
2.23607	30.4795	0.146726		1	0	0	FALSE
7.07107	33.0151	0.428353		0	0	1	FALSE
5.83095	34.4384	0.338631		0	1	0	FALSE
7.81025	32.2025	0.485071		0	0	1	FALSE
12	32	0.75		0	0	1	FALSE
3	34.0147	0.176394		1	0	0	FALSE
11.1803	33.2415	0.672673		0	0	1	FALSE
5	32.0624	0.311891		0	1	0	FALSE
8.48528	33.3017	0.509601		0	0	1	FALSE
5	36.1248	0.276818		0	1	0	FALSE
3.16228	38.2884	0.165182		1	0	0	FALSE
4.12311	40.1123	0.205578		0	1	0	FALSE
5.83095	33.0151	0.353229		0	1	0	FALSE
1	29.5466	0.0676897		1	0	0	FALSE
5.09902	31.7805	0.32089		0	1	0	FALSE
7.07107	33.3766	0.423714		0	0	1	FALSE
7.07107	32.6497	0.433148		0	0	1	FALSE
9.21954	33.6006	0.548773		0	0	1	FALSE
4.47214	31.0644	0.287926		0	1	0	FALSE
5	34.0588	0.29361		0	1	0	FALSE
6.08276	31.257	0.38921		0	1	0	FALSE
4	30.5941	0.261488		0	1	0	FALSE
7.07107	26.9072	0.525588		0	0	1	FALSE
7.81025	34.1321	0.457648		0	0	1	FALSE
2.23607	32.5269	0.13749		1	0	0	FALSE
7.28011	46.3249	0.314306		0	1	0	FALSE
10	48.2597	0.414424		0	1	0	FALSE
6.40312	38.8973	0.329232		0	1	0	FALSE
8.544	37.9473	0.450309		0	0	1	FALSE
5.38516	36.6742	0.293676		0	1	0	FALSE
14.1421	35.3836	0.799361		0	0	1	FALSE
5.38516	39.8246	0.270444		0	1	0	FALSE
8.60233	39.6611	0.433792		0	0	1	FALSE
2.82843	32.311	0.175075		1	0	0	FALSE
5	48.3735	0.206725		0	1	0	FALSE
10.2956	40.7063	0.50585		0	0	1	FALSE
8.94427	38.0789	0.469776		0	0	1	FALSE
9.43398	37.4433	0.503908		0	0	1	FALSE
12.2066	32.0156	0.762537		0	0	1	FALSE
8.60233	39.6232	0.434206		0	0	1	FALSE
6.40312	38.4187	0.333333		0	1	0	FALSE
10.6301	35.7771	0.594243		0	0	1	FALSE
7.61577	31.305	0.486554		0	0	1	FALSE
6.08276	38.833	0.313278		0	1	0	FALSE
5.09902	39.0128	0.261402		0	1	0	FALSE
8.48528	34.0588	0.498273		0	0	1	FALSE
5	38.0132	0.263067		0	1	0	FALSE
5.83095	31.6228	0.368782		0	1	0	FALSE
6.08276	36.4005	0.334213		0	1	0	FALSE
4.47214	43.4166	0.20601		0	1	0	FALSE
15.8114	42.45	0.744942		0	0	1	FALSE
12.3693	40.1995	0.615397		0	0	1	FALSE
3.60555	41.6173	0.173272		1	0	0	FALSE
3.16228	42.3792	0.149237		1	0	0	FALSE
2	29.0689	0.137604		1	0	0	FALSE
2.23607	31.4006	0.142422		1	0	0	FALSE
1.41421	31.3209	0.0903047		1	0	0	FALSE
8.24621	29.5466	0.558184		0	0	1	FALSE
2.23607	26.0768	0.171499		1	0	0	FALSE
4.24264	26.8701	0.315789		0	1	0	FALSE
4.47214	29.0689	0.307692		0	1	0	FALSE
2.23607	29.0689	0.153846		1	0	0	FALSE
2.82843	25.9422	0.218056		0	1	0	FALSE
2.23607	26.6271	0.167955		1	0	0	FALSE
3.60555	25.2389	0.285714		0	1	0	FALSE
2.23607	25.4558	0.175682		1	0	0	FALSE
2	26.5707	0.150542		1	0	0	FALSE
1	25.1794	0.0794301		1	0	0	FALSE
0	25.9422	0		1	0	0	FALSE
7.61577	24.1661	0.630286		0	0	1	FALSE
10.8167	29.0689	0.744208		0	0	1	FALSE
1.41421	22.8473	0.123797		1	0	0	FALSE
1.41421	22.8035	0.124035		1	0	0	FALSE
2.23607	27.5862	0.162115		1	0	0	FALSE
2	24.0832	0.166091		1	0	0	FALSE
3.16228	23.0868	0.273947		0	1	0	FALSE
3.60555	23.3452	0.30889		0	1	0	FALSE
3.16228	22.3607	0.282843		0	1	0	FALSE
1.41421	34.2053	0.0826898		1	0	0	FALSE
4.47214	30.3645	0.294564		0	1	0	FALSE
2.82843	34.9857	0.16169		1	0	0	FALSE
4.24264	36.6197	0.231714		0	1	0	FALSE
12.1655	34.3657	0.708004		0	0	1	FALSE
6.32456	35.3553	0.357771		0	1	0	FALSE
5.38516	36.4966	0.295105		0	1	0	FALSE
10.2956	32.2025	0.639431		0	0	1	FALSE
5.83095	32.5576	0.358193		0	1	0	FALSE
1	33.0606	0.0604951		1	0	0	FALSE
3	32.0624	0.187135		0	1	0	FALSE
13.3417	29.7321	0.897457		0	0	1	FALSE
5.09902	37.054	0.275221		0	1	0	FALSE
5.09902	36.4966	0.279425		0	1	0	FALSE
5	34.2053	0.292353		0	1	0	FALSE
12.8062	35.2278	0.727053		0	0	1	FALSE
5.09902	33.0151	0.30889		0	1	0	FALSE
7.28011	30.6757	0.47465		0	0	1	FALSE
5.09902	37.054	0.275221		0	1	0	FALSE
7.81025	29.2062	0.534836		0	0	1	FALSE
3	33.5261	0.178965		1	0	0	FALSE
7.07107	35.4683	0.398726		0	1	0	FALSE
7.2111	36.0694	0.399846		0	1	0	FALSE
10.0499	32.0156	0.627811		0	0	1	FALSE
1.41421	35	0.0808122		1	0	0	FALSE
7.2111	31.9061	0.45202		0	0	1	FALSE
5.83095	34.8281	0.334841		0	1	0	FALSE
0	32.45	0		1	0	0	FALSE
18.0278	35.1283	1.02639		0	0	1	FALSE
0	32.8024	0		1	0	0	FALSE
2.23607	32.2025	0.138875		1	0	0	FALSE
1	34.9857	0.0571662		1	0	0	FALSE
0	31.6228	0		1	0	0	FALSE
0	33.2415	0		1	0	0	FALSE
3	34.2053	0.175412		1	0	0	FALSE
1	35.7771	0.0559017		1	0	0	FALSE
7.61577	36.8917	0.412872		0	1	0	FALSE
6.40312	26.2488	0.487879		0	0	1	FALSE
8.06226	29.9666	0.538082		0	0	1	FALSE
4.24264	29.4109	0.288508		0	1	0	FALSE
4.12311	23.3238	0.353553		0	1	0	FALSE
10.7703	31.0483	0.693778		0	0	1	FALSE
9	25.02	0.719425		0	0	1	FALSE
7.2111	28.6356	0.503645		0	0	1	FALSE
5.83095	30.0167	0.388514		0	1	0	FALSE
0	29.4279	0		1	0	0	FALSE
5	31.5753	0.316703		0	1	0	FALSE
0	26.4008	0		1	0	0	FALSE
1	23.4307	0.0853579		1	0	0	FALSE
1	26.0192	0.0768662		1	0	0	FALSE
1	26.8701	0.0744323		1	0	0	FALSE
4.24264	27.5862	0.307591		0	1	0	FALSE
5.09902	31.3209	0.325598		0	1	0	FALSE
4	23.1948	0.344904		0	1	0	FALSE
3	26	0.230769		0	1	0	FALSE
5.38516	25	0.430813		0	0	1	FALSE
5	27.5862	0.3625		0	1	0	FALSE
2	27.1662	0.147242		1	0	0	FALSE
16	29.0689	1.10083		0	0	1	FALSE
2	31.0644	0.128765		1	0	0	FALSE
7.81025	31.0644	0.502842		0	0	1	FALSE
0	29.5466	0		1	0	0	FALSE
2.82843	25.6125	0.220863		0	1	0	FALSE
2.23607	26.9258	0.166091		1	0	0	FALSE
1	29.4109	0.068002		1	0	0	FALSE
0	29.4109	0		1	0	0	FALSE
2.23607	26.4008	0.169394		1	0	0	FALSE
2.23607	25.4951	0.175412		1	0	0	FALSE
3.16228	30.5941	0.206725		0	1	0	FALSE
3	29.4279	0.203888		0	1	0	FALSE
2.23607	27.6586	0.16169		1	0	0	FALSE
5	27.0185	0.370117		0	1	0	FALSE
7.28011	31.5753	0.461127		0	0	1	FALSE
3.60555	31.3847	0.229765		0	1	0	FALSE
5	30	0.333333		0	1	0	FALSE
3.60555	27.5862	0.261402		0	1	0	FALSE
0	22.4722	0		1	0	0	FALSE
5	32.7567	0.305281		0	1	0	FALSE
4	39.4588	0.202743		0	1	0	FALSE
4.12311	34.2053	0.24108		0	1	0	FALSE
9.84886	30.4631	0.646609		0	0	1	FALSE
8.06226	28.178	0.572238		0	0	1	FALSE
1	26.6271	0.0751116		1	0	0	FALSE
2.82843	27.7849	0.203595		0	1	0	FALSE
8.60233	24.7588	0.694889		0	0	1	FALSE
1	25.632	0.0780274		1	0	0	FALSE
6.7082	25.7099	0.521838		0	0	1	FALSE
0	26.9258	0		1	0	0	FALSE
3	26.5707	0.225813		0	1	0	FALSE
7.81025	25.4951	0.612686		0	0	1	FALSE
2.23607	22.8035	0.196116		0	1	0	FALSE
0	26.6271	0		1	0	0	FALSE
2.82843	23.7697	0.237986		0	1	0	FALSE
2.82843	19.8494	0.284988		0	1	0	FALSE
1.41421	22.6716	0.124757		1	0	0	FALSE
4	25.0799	0.318981		0	1	0	FALSE
1	26.9258	0.0742781		1	0	0	FALSE
3.60555	26.6271	0.270819		0	1	0	FALSE
5.65685	22.0227	0.513729		0	0	1	FALSE
0	31.3847	0		1	0	0	FALSE
1.41421	23.7697	0.118993		1	0	0	FALSE
1	26.0192	0.0768662		1	0	0	FALSE
1.41421	23.5372	0.120168		1	0	0	FALSE
0	26.1725	0		1	0	0	FALSE
1	24.3311	0.0821995		1	0	0	FALSE
0	23.3452	0		1	0	0	FALSE
3.16228	23.7065	0.266785		0	1	0	FALSE
1.41421	23.0868	0.122513		1	0	0	FALSE
0	26.0192	0		1	0	0	FALSE
1.41421	21.9317	0.128965		1	0	0	FALSE
1	28.0713	0.071247		1	0	0	FALSE
7.2111	22.4722	0.64178		0	0	1	FALSE
3	23.0868	0.259889		0	1	0	FALSE
1.41421	24.6982	0.11452		1	0	0	FALSE
1.41421	22.6274	0.125		1	0	0	FALSE
2	21.095	0.189618		0	1	0	FALSE
10.7703	22.0907	0.9751		0	0	1	FALSE
1	22.6716	0.0882162		1	0	0	FALSE
1.41421	24.0416	0.117647		1	0	0	FALSE
2.23607	21.587	0.207168		0	1	0	FALSE
3.60555	20.8087	0.346543		0	1	0	FALSE
0	35.1141	0		1	0	0	FALSE
0	24.1868	0		1	0	0	FALSE
2.82843	33.3766	0.169485		1	0	0	FALSE
2	24.0208	0.166522		1	0	0	FALSE
3.16228	28.4429	0.22236		0	1	0	FALSE
1.41421	28.0713	0.100759		1	0	0	FALSE
0	26.9072	0		1	0	0	FALSE
2	29.9666	0.133482		1	0	0	FALSE
3.60555	34.9857	0.206116		0	1	0	FALSE
2	39.0512	0.10243		1	0	0	FALSE
3.16228	26.4764	0.238875		0	1	0	FALSE
2.23607	33.8378	0.132164		1	0	0	FALSE
1.41421	31.3847	0.0901212		1	0	0	FALSE
6.40312	27.7849	0.460907		0	0	1	FALSE
1.41421	25.5539	0.110685		1	0	0	FALSE
4	31.257	0.255943		0	1	0	FALSE
4.12311	29.4279	0.280218		0	1	0	FALSE
9.21954	31.1448	0.592043		0	0	1	FALSE
0	25.9615	0		1	0	0	FALSE
3.60555	27.4591	0.262613		0	1	0	FALSE
3.60555	25.4951	0.282843		0	1	0	FALSE
7	27.0185	0.518163		0	0	1	FALSE
11	28.1603	0.781243		0	0	1	FALSE
5.09902	26.3059	0.387671		0	1	0	FALSE
2	26.4197	0.151402		1	0	0	FALSE
0	25.0799	0		1	0	0	FALSE
2.23607	26.2488	0.170375		1	0	0	FALSE
5	39.4462	0.25351		0	1	0	FALSE
2.23607	29.7321	0.150414		1	0	0	FALSE
1	28.8444	0.0693375		1	0	0	FALSE
1.41421	27.5862	0.10253		1	0	0	FALSE
2.23607	32.8938	0.135957		1	0	0	FALSE
10.6301	30.4795	0.697528		0	0	1	FALSE
1.41421	30.4795	0.0927977		1	0	0	FALSE
2	31.9061	0.125368		1	0	0	FALSE
5.09902	32.9848	0.309173		0	1	0	FALSE
1.41421	28.6007	0.0988936		1	0	0	FALSE
3	27.2029	0.220564		0	1	0	FALSE
3.60555	27.0185	0.266895		0	1	0	FALSE
3	23.1948	0.258678		0	1	0	FALSE
2.82843	30.6105	0.184801		0	1	0	FALSE
4.12311	30.0666	0.274265		0	1	0	FALSE
4	27.2947	0.293097		0	1	0	FALSE
1.41421	24.0416	0.117647		1	0	0	FALSE
4.47214	32.45	0.275633		0	1	0	FALSE
0	28.6007	0		1	0	0	FALSE
5	32.249	0.310087		0	1	0	FALSE
12.083	33.6155	0.718898		0	0	1	FALSE
0	26.9258	0		1	0	0	FALSE
0	0	#DIV/0!		0	0	0	FALSE
0	0	#DIV/0!		0	0	0	FALSE
0	0	#DIV/0!		0	0	0	FALSE
0	0	#DIV/0!		0	0	0	FALSE
0	0	#DIV/0!		0	0	0	FALSE
0	0	#DIV/0!		0	0	0	FALSE
0	0	#DIV/0!		0	0	0	FALSE
0	0	#DIV/0!		0	0	0	FALSE
0	0	#DIV/0!		0	0	0	FALSE
0	0	#DIV/0!		0	0	0	FALSE
0	0	#DIV/0!		0	0	0	FALSE
0	0	#DIV/0!		0	0	0	FALSE
0	0	#DIV/0!		0	0	0	FALSE
0	0	#DIV/0!		0	0	0	FALSE
0	0	#DIV/0!		0	0	0	FALSE
0	0	#DIV/0!		0	0	0	FALSE
0	0	#DIV/0!		0	0	0	FALSE
0	0	#DIV/0!		0	0	0	FALSE
0	0	#DIV/0!		0	0	0	FALSE
0	0	#DIV/0!		0	0	0	FALSE
0	0	#DIV/0!		0	0	0	FALSE
0	0	#DIV/0!		0	0	0	FALSE
0	0	#DIV/0!		0	0	0	FALSE
0	0	#DIV/0!		0	0	0	FALSE
0	0	#DIV/0!		0	0	0	FALSE
0	0	#DIV/0!		0	0	0	FALSE
0	0	#DIV/0!		0	0	0	FALSE
0	0	#DIV/0!		0	0	0	FALSE
0	0	#DIV/0!		0	0	0	FALSE
0	0	#DIV/0!		0	0	0	FALSE
0	0	#DIV/0!		0	0	0	FALSE
0	0	#DIV/0!		0	0	0	FALSE
0	0	#DIV/0!		0	0	0	FALSE
0	0	#DIV/0!		0	0	0	FALSE
0	0	#DIV/0!		0	0	0	FALSE
0	0	#DIV/0!		0	0	0	FALSE
0	0	#DIV/0!		0	0	0	FALSE
0	0	#DIV/0!		0	0	0	FALSE
0	0	#DIV/0!		0	0	0	FALSE
0	0	#DIV/0!		0	0	0	FALSE
0	0	#DIV/0!		0	0	0	FALSE
0	0	#DIV/0!		0	0	0	FALSE
0	0	#DIV/0!		0	0	0	FALSE
0	0	#DIV/0!		0	0	0	FALSE
0	0	#DIV/0!		0	0	0	FALSE
0	0	#DIV/0!		0	0	0	FALSE
0	0	#DIV/0!		0	0	0	FALSE
0	0	#DIV/0!		0	0	0	FALSE
0	0	#DIV/0!		0	0	0	FALSE
0	0	#DIV/0!		0	0	0	FALSE
0	0	#DIV/0!		0	0	0	FALSE
0	0	#DIV/0!		0	0	0	FALSE
0	0	#DIV/0!		0	0	0	FALSE
0	0	#DIV/0!		0	0	0	FALSE
0	0	#DIV/0!		0	0	0	FALSE
0	0	#DIV/0!		0	0	0	FALSE
0	0	#DIV/0!		0	0	0	FALSE
0	0	#DIV/0!		0	0	0	FALSE
0	0	#DIV/0!		0	0	0	FALSE
0	0	#DIV/0!		0	0	0	FALSE
0	0	#DIV/0!		0	0	0	FALSE
0	0	#DIV/0!		0	0	0	FALSE
0	0	#DIV/0!		0	0	0	FALSE
0	0	#DIV/0!		0	0	0	FALSE
0	0	#DIV/0!		0	0	0	FALSE
0	0	#DIV/0!		0	0	0	FALSE
0	0	#DIV/0!		0	0	0	FALSE
0	0	#DIV/0!		0	0	0	FALSE
0	0	#DIV/0!		0	0	0	FALSE
0	0	#DIV/0!		0	0	0	FALSE
0	0	#DIV/0!		0	0	0	FALSE
0	0	#DIV/0!		0	0	0	FALSE
0	0	#DIV/0!		0	0	0	FALSE
0	0	#DIV/0!		0	0	0	FALSE
0	0	#DIV/0!		0	0	0	FALSE
0	0	#DIV/0!		0	0	0	FALSE
0	0	#DIV/0!		0	0	0	FALSE
0	0	#DIV/0!		0	0	0	FALSE
0	0	#DIV/0!		0	0	0	FALSE
0	0	#DIV/0!		0	0	0	FALSE
0	0	#DIV/0!		0	0	0	FALSE
0	0	#DIV/0!		0	0	0	FALSE
0	0	#DIV/0!		0	0	0	FALSE
0	0	#DIV/0!		0	0	0	FALSE
0	0	#DIV/0!		0	0	0	FALSE
0	0	#DIV/0!		0	0	0	FALSE
0	0	#DIV/0!		0	0	0	FALSE
0	0	#DIV/0!		0	0	0	FALSE
0	0	#DIV/0!		0	0	0	FALSE
0	0	#DIV/0!		0	0	0	FALSE
0	0	#DIV/0!		0	0	0	FALSE
0	0	#DIV/0!		0	0	0	FALSE
0	0	#DIV/0!		0	0	0	FALSE
0	0	#DIV/0!		0	0	0	FALSE
0	0	#DIV/0!		0	0	0	FALSE
0	0	#DIV/0!		0	0	0	FALSE
0	0	#DIV/0!		0	0	0	FALSE
0	0	#DIV/0!		0	0	0	FALSE
0	0	#DIV/0!		0	0	0	FALSE
0	0	#DIV/0!		0	0	0	FALSE
0	0	#DIV/0!		0	0	0	FALSE
0	0	#DIV/0!		0	0	0	FALSE
0	0	#DIV/0!		0	0	0	FALSE
0	0	#DIV/0!		0	0	0	FALSE
0	0	#DIV/0!		0	0	0	FALSE
0	0	#DIV/0!		0	0	0	FALSE
0	0	#DIV/0!		0	0	0	FALSE
0	0	#DIV/0!		0	0	0	FALSE
0	0	#DIV/0!		0	0	0	FALSE
0	0	#DIV/0!		0	0	0	FALSE
0	0	#DIV/0!		0	0	0	FALSE
0	0	#DIV/0!		0	0	0	FALSE
0	0	#DIV/0!		0	0	0	FALSE
0	0	#DIV/0!		0	0	0	FALSE
0	0	#DIV/0!		0	0	0	FALSE
0	0	#DIV/0!		0	0	0	FALSE
0	0	#DIV/0!		0	0	0	FALSE
0	0	#DIV/0!		0	0	0	FALSE
0	0	#DIV/0!		0	0	0	FALSE
0	0	#DIV/0!		0	0	0	FALSE
0	0	#DIV/0!		0	0	0	FALSE
0	0	#DIV/0!		0	0	0	FALSE
0	0	#DIV/0!		0	0	0	FALSE
0	0	#DIV/0!		0	0	0	FALSE
0	0	#DIV/0!		0	0	0	FALSE
0	0	#DIV/0!		0	0	0	FALSE
0	0	#DIV/0!		0	0	0	FALSE
0	0	#DIV/0!		0	0	0	FALSE
0	0	#DIV/0!		0	0	0	FALSE
0	0	#DIV/0!		0	0	0	FALSE
0	0	#DIV/0!		0	0	0	FALSE
0	0	#DIV/0!		0	0	0	FALSE
0	0	#DIV/0!		0	0	0	FALSE
0	0	#DIV/0!		0	0	0	FALSE
0	0	#DIV/0!		0	0	0	FALSE
0	0	#DIV/0!		0	0	0	FALSE
0	0	#DIV/0!		0	0	0	FALSE
0	0	#DIV/0!		0	0	0	FALSE
0	0	#DIV/0!		0	0	0	FALSE
0	0	#DIV/0!		0	0	0	FALSE
0	0	#DIV/0!		0	0	0	FALSE
0	0	#DIV/0!		0	0	0	FALSE
0	0	#DIV/0!		0	0	0	FALSE
0	0	#DIV/0!		0	0	0	FALSE
0	0	#DIV/0!		0	0	0	FALSE
0	0	#DIV/0!		0	0	0	FALSE
0	0	#DIV/0!		0	0	0	FALSE
0	0	#DIV/0!		0	0	0	FALSE
0	0	#DIV/0!		0	0	0	FALSE
0	0	#DIV/0!		0	0	0	FALSE
0	0	#DIV/0!		0	0	0	FALSE
0	0	#DIV/0!		0	0	0	FALSE
0	0	#DIV/0!		0	0	0	FALSE
0	0	#DIV/0!		0	0	0	FALSE
0	0	#DIV/0!		0	0	0	FALSE
0	0	#DIV/0!		0	0	0	FALSE
0	0	#DIV/0!		0	0	0	FALSE
0	0	#DIV/0!		0	0	0	FALSE
0	0	#DIV/0!		0	0	0	FALSE
0	0	#DIV/0!		0	0	0	FALSE
0	0	#DIV/0!		0	0	0	FALSE
0	0	#DIV/0!		0	0	0	FALSE
0	0	#DIV/0!		0	0	0	FALSE
0	0	#DIV/0!		0	0	0	FALSE
0	0	#DIV/0!		0	0	0	FALSE
0	0	#DIV/0!		0	0	0	FALSE
0	0	#DIV/0!		0	0	0	FALSE
0	0	#DIV/0!		0	0	0	FALSE
0	0	#DIV/0!		0	0	0	FALSE
0	0	#DIV/0!		0	0	0	FALSE
0	0	#DIV/0!		0	0	0	FALSE
0	0	#DIV/0!		0	0	0	FALSE
0	0	#DIV/0!		0	0	0	FALSE
0	0	#DIV/0!		0	0	0	FALSE
0	0	#DIV/0!		0	0	0	FALSE
0	0	#DIV/0!		0	0	0	FALSE
0	0	#DIV/0!		0	0	0	FALSE
0	0	#DIV/0!		0	0	0	FALSE
0	0	#DIV/0!		0	0	0	FALSE
0	0	#DIV/0!		0	0	0	FALSE
0	0	#DIV/0!		0	0	0	FALSE
0	0	#DIV/0!		0	0	0	FALSE
0	0	#DIV/0!		0	0	0	FALSE
0	0	#DIV/0!		0	0	0	FALSE
0	0	#DIV/0!		0	0	0	FALSE
0	0	#DIV/0!		0	0	0	FALSE
0	0	#DIV/0!		0	0	0	FALSE
0	0	#DIV/0!		0	0	0	FALSE
0	0	#DIV/0!		0	0	0	FALSE
0	0	#DIV/0!		0	0	0	FALSE
0	0	#DIV/0!		0	0	0	FALSE
0	0	#DIV/0!		0	0	0	FALSE
0	0	#DIV/0!		0	0	0	FALSE
0	0	#DIV/0!		0	0	0	FALSE
0	0	#DIV/0!		0	0	0	FALSE
0	0	#DIV/0!		0	0	0	FALSE
0	0	#DIV/0!		0	0	0	FALSE
0	0	#DIV/0!		0	0	0	FALSE
0	0	#DIV/0!		0	0	0	FALSE
0	0	#DIV/0!		0	0	0	FALSE
0	0	#DIV/0!		0	0	0	FALSE
0	0	#DIV/0!		0	0	0	FALSE
0	0	#DIV/0!		0	0	0	FALSE
0	0	#DIV/0!		0	0	0	FALSE
0	0	#DIV/0!		0	0	0	FALSE
0	0	#DIV/0!		0	0	0	FALSE
0	0	#DIV/0!		0	0	0	FALSE
0	0	#DIV/0!		0	0	0	FALSE
0	0	#DIV/0!		0	0	0	FALSE
0	0	#DIV/0!		0	0	0	FALSE
0	0	#DIV/0!		0	0	0	FALSE
0	0	#DIV/0!		0	0	0	FALSE
0	0	#DIV/0!		0	0	0	FALSE
0	0	#DIV/0!		0	0	0	FALSE
0	0	#DIV/0!		0	0	0	FALSE
0	0	#DIV/0!		0	0	0	FALSE
0	0	#DIV/0!		0	0	0	FALSE
0	0	#DIV/0!		0	0	0	FALSE
0	0	#DIV/0!		0	0	0	FALSE
0	0	#DIV/0!		0	0	0	FALSE
0	0	#DIV/0!		0	0	0	FALSE
0	0	#DIV/0!		0	0	0	FALSE
0	0	#DIV/0!		0	0	0	FALSE
0	0	#DIV/0!		0	0	0	FALSE
0	0	#DIV/0!		0	0	0	FALSE
0	0	#DIV/0!		0	0	0	FALSE
0	0	#DIV/0!		0	0	0	FALSE
0	0	#DIV/0!		0	0	0	FALSE
0	0	#DIV/0!		0	0	0	FALSE
0	0	#DIV/0!		0	0	0	FALSE
0	0	#DIV/0!		0	0	0	FALSE
0	0	#DIV/0!		0	0	0	FALSE
0	0	#DIV/0!		0	0	0	FALSE
0	0	#DIV/0!		0	0	0	FALSE
0	0	#DIV/0!		0	0	0	FALSE
0	0	#DIV/0!		0	0	0	FALSE
0	0	#DIV/0!		0	0	0	FALSE
0	0	#DIV/0!		0	0	0	FALSE
0	0	#DIV/0!		0	0	0	FALSE
0	0	#DIV/0!		0	0	0	FALSE
0	0	#DIV/0!		0	0	0	FALSE
0	0	#DIV/0!		0	0	0	FALSE
0	0	#DIV/0!		0	0	0	FALSE
0	0	#DIV/0!		0	0	0	FALSE
0	0	#DIV/0!		0	0	0	FALSE
0	0	#DIV/0!		0	0	0	FALSE
0	0	#DIV/0!		0	0	0	FALSE
0	0	#DIV/0!		0	0	0	FALSE
0	0	#DIV/0!		0	0	0	FALSE
0	0	#DIV/0!		0	0	0	FALSE
0	0	#DIV/0!		0	0	0	FALSE
0	0	#DIV/0!		0	0	0	FALSE
0	0	#DIV/0!		0	0	0	FALSE
0	0	#DIV/0!		0	0	0	FALSE
0	0	#DIV/0!		0	0	0	FALSE
0	0	#DIV/0!		0	0	0	FALSE
0	0	#DIV/0!		0	0	0	FALSE
0	0	#DIV/0!		0	0	0	FALSE
0	0	#DIV/0!		0	0	0	FALSE
0	0	#DIV/0!		0	0	0	FALSE
0	0	#DIV/0!		0	0	0	FALSE
0	0	#DIV/0!		0	0	0	FALSE
0	0	#DIV/0!		0	0	0	FALSE
0	0	#DIV/0!		0	0	0	FALSE
0	0	#DIV/0!		0	0	0	FALSE
0	0	#DIV/0!		0	0	0	FALSE
0	0	#DIV/0!		0	0	0	FALSE
0	0	#DIV/0!		0	0	0	FALSE
0	0	#DIV/0!		0	0	0	FALSE
0	0	#DIV/0!		0	0	0	FALSE
0	0	#DIV/0!		0	0	0	FALSE
0	0	#DIV/0!		0	0	0	FALSE
0	0	#DIV/0!		0	0	0	FALSE
0	0	#DIV/0!		0	0	0	FALSE
0	0	#DIV/0!		0	0	0	FALSE
0	0	#DIV/0!		0	0	0	FALSE
0	0	#DIV/0!		0	0	0	FALSE
0	0	#DIV/0!		0	0	0	FALSE
0	0	#DIV/0!		0	0	0	FALSE
0	0	#DIV/0!		0	0	0	FALSE
0	0	#DIV/0!		0	0	0	FALSE
0	0	#DIV/0!		0	0	0	FALSE
0	0	#DIV/0!		0	0	0	FALSE
0	0	#DIV/0!		0	0	0	FALSE
0	0	#DIV/0!		0	0	0	FALSE
0	0	#DIV/0!		0	0	0	FALSE
0	0	#DIV/0!		0	0	0	FALSE
0	0	#DIV/0!		0	0	0	FALSE
0	0	#DIV/0!		0	0	0	FALSE
0	0	#DIV/0!		0	0	0	FALSE
0	0	#DIV/0!		0	0	0	FALSE
0	0	#DIV/0!		0	0	0	FALSE
0	0	#DIV/0!		0	0	0	FALSE
0	0	#DIV/0!		0	0	0	FALSE
0	0	#DIV/0!		0	0	0	FALSE
0	0	#DIV/0!		0	0	0	FALSE
0	0	#DIV/0!		0	0	0	FALSE
0	0	#DIV/0!		0	0	0	FALSE
0	0	#DIV/0!		0	0	0	FALSE
0	0	#DIV/0!		0	0	0	FALSE
0	0	#DIV/0!		0	0	0	FALSE
0	0	#DIV/0!		0	0	0	FALSE
0	0	#DIV/0!		0	0	0	FALSE
0	0	#DIV/0!		0	0	0	FALSE
0	0	#DIV/0!		0	0	0	FALSE
0	0	#DIV/0!		0	0	0	FALSE
0	0	#DIV/0!		0	0	0	FALSE
0	0	#DIV/0!		0	0	0	FALSE
0	0	#DIV/0!		0	0	0	FALSE
0	0	#DIV/0!		0	0	0	FALSE
0	0	#DIV/0!		0	0	0	FALSE
0	0	#DIV/0!		0	0	0	FALSE
0	0	#DIV/0!		0	0	0	FALSE
0	0	#DIV/0!		0	0	0	FALSE
0	0	#DIV/0!		0	0	0	FALSE
0	0	#DIV/0!		0	0	0	FALSE
0	0	#DIV/0!		0	0	0	FALSE
0	0	#DIV/0!		0	0	0	FALSE
0	0	#DIV/0!		0	0	0	FALSE
0	0	#DIV/0!		0	0	0	FALSE
0	0	#DIV/0!		0	0	0	FALSE
0	0	#DIV/0!		0	0	0	FALSE
0	0	#DIV/0!		0	0	0	FALSE
0	0	#DIV/0!		0	0	0	FALSE
0	0	#DIV/0!		0	0	0	FALSE
0	0	#DIV/0!		0	0	0	FALSE
0	0	#DIV/0!		0	0	0	FALSE
0	0	#DIV/0!		0	0	0	FALSE
0	0	#DIV/0!		0	0	0	FALSE
0	0	#DIV/0!		0	0	0	FALSE
0	0	#DIV/0!		0	0	0	FALSE
0	0	#DIV/0!		0	0	0	FALSE
0	0	#DIV/0!		0	0	0	FALSE
0	0	#DIV/0!		0	0	0	FALSE
0	0	#DIV/0!		0	0	0	FALSE
0	0	#DIV/0!		0	0	0	FALSE
0	0	#DIV/0!		0	0	0	FALSE
0	0	#DIV/0!		0	0	0	FALSE
0	0	#DIV/0!		0	0	0	FALSE
0	0	#DIV/0!		0	0	0	FALSE
0	0	#DIV/0!		0	0	0	FALSE
0	0	#DIV/0!		0	0	0	FALSE
0	0	#DIV/0!		0	0	0	FALSE
0	0	#DIV/0!		0	0	0	FALSE
0	0	#DIV/0!		0	0	0	FALSE
0	0	#DIV/0!		0	0	0	FALSE
0	0	#DIV/0!		0	0	0	FALSE
0	0	#DIV/0!		0	0	0	FALSE
0	0	#DIV/0!		0	0	0	FALSE
0	0	#DIV/0!		0	0	0	FALSE
0	0	#DIV/0!		0	0	0	FALSE
0	0	#DIV/0!		0	0	0	FALSE
0	0	#DIV/0!		0	0	0	FALSE
0	0	#DIV/0!		0	0	0	FALSE
0	0	#DIV/0!		0	0	0	FALSE
0	0	#DIV/0!		0	0	0	FALSE
0	0	#DIV/0!		0	0	0	FALSE
0	0	#DIV/0!		0	0	0	FALSE
0	0	#DIV/0!		0	0	0	FALSE
0	0	#DIV/0!		0	0	0	FALSE
0	0	#DIV/0!		0	0	0	FALSE
0	0	#DIV/0!		0	0	0	FALSE
0	0	#DIV/0!		0	0	0	FALSE
0	0	#DIV/0!		0	0	0	FALSE
0	0	#DIV/0!		0	0	0	FALSE
0	0	#DIV/0!		0	0	0	FALSE
0	0	#DIV/0!		0	0	0	FALSE
0	0	#DIV/0!		0	0	0	FALSE
0	0	#DIV/0!		0	0	0	FALSE
0	0	#DIV/0!		0	0	0	FALSE
0	0	#DIV/0!		0	0	0	FALSE
0	0	#DIV/0!		0	0	0	FALSE
0	0	#DIV/0!		0	0	0	FALSE
0	0	#DIV/0!		0	0	0	FALSE
0	0	#DIV/0!		0	0	0	FALSE
0	0	#DIV/0!		0	0	0	FALSE
0	0	#DIV/0!		0	0	0	FALSE
0	0	#DIV/0!		0	0	0	FALSE
0	0	#DIV/0!		0	0	0	FALSE
0	0	#DIV/0!		0	0	0	FALSE
0	0	#DIV/0!		0	0	0	FALSE
0	0	#DIV/0!		0	0	0	FALSE
0	0	#DIV/0!		0	0	0	FALSE
0	0	#DIV/0!		0	0	0	FALSE
0	0	#DIV/0!		0	0	0	FALSE
0	0	#DIV/0!		0	0	0	FALSE
0	0	#DIV/0!		0	0	0	FALSE
0	0	#DIV/0!		0	0	0	FALSE
0	0	#DIV/0!		0	0	0	FALSE
0	0	#DIV/0!		0	0	0	FALSE
0	0	#DIV/0!		0	0	0	FALSE
0	0	#DIV/0!		0	0	0	FALSE
0	0	#DIV/0!		0	0	0	FALSE
0	0	#DIV/0!		0	0	0	FALSE
0	0	#DIV/0!		0	0	0	FALSE
0	0	#DIV/0!		0	0	0	FALSE
0	0	#DIV/0!		0	0	0	FALSE
0	0	#DIV/0!		0	0	0	FALSE
0	0	#DIV/0!		0	0	0	FALSE
0	0	#DIV/0!		0	0	0	FALSE
0	0	#DIV/0!		0	0	0	FALSE
0	0	#DIV/0!		0	0	0	FALSE
0	0	#DIV/0!		0	0	0	FALSE
0	0	#DIV/0!		0	0	0	FALSE
0	0	#DIV/0!		0	0	0	FALSE
0	0	#DIV/0!		0	0	0	FALSE
0	0	#DIV/0!		0	0	0	FALSE
0	0	#DIV/0!		0	0	0	FALSE
0	0	#DIV/0!		0	0	0	FALSE
0	0	#DIV/0!		0	0	0	FALSE
0	0	#DIV/0!		0	0	0	FALSE
0	0	#DIV/0!		0	0	0	FALSE
0	0	#DIV/0!		0	0	0	FALSE
0	0	#DIV/0!		0	0	0	FALSE
0	0	#DIV/0!		0	0	0	FALSE
0	0	#DIV/0!		0	0	0	FALSE
0	0	#DIV/0!		0	0	0	FALSE
0	0	#DIV/0!		0	0	0	FALSE
0	0	#DIV/0!		0	0	0	FALSE
0	0	#DIV/0!		0	0	0	FALSE
0	0	#DIV/0!		0	0	0	FALSE
0	0	#DIV/0!		0	0	0	FALSE
0	0	#DIV/0!		0	0	0	FALSE
0	0	#DIV/0!		0	0	0	FALSE
0	0	#DIV/0!		0	0	0	FALSE
0	0	#DIV/0!		0	0	0	FALSE
0	0	#DIV/0!		0	0	0	FALSE
0	0	#DIV/0!		0	0	0	FALSE
0	0	#DIV/0!		0	0	0	FALSE
0	0	#DIV/0!		0	0	0	FALSE
0	0	#DIV/0!		0	0	0	FALSE
0	0	#DIV/0!		0	0	0	FALSE
0	0	#DIV/0!		0	0	0	FALSE
0	0	#DIV/0!		0	0	0	FALSE
0	0	#DIV/0!		0	0	0	FALSE
0	0	#DIV/0!		0	0	0	FALSE
0	0	#DIV/0!		0	0	0	FALSE
0	0	#DIV/0!		0	0	0	FALSE
0	0	#DIV/0!		0	0	0	FALSE
0	0	#DIV/0!		0	0	0	FALSE
0	0	#DIV/0!		0	0	0	FALSE
0	0	#DIV/0!		0	0	0	FALSE
0	0	#DIV/0!		0	0	0	FALSE
0	0	#DIV/0!		0	0	0	FALSE
0	0	#DIV/0!		0	0	0	FALSE
0	0	#DIV/0!		0	0	0	FALSE
0	0	#DIV/0!		0	0	0	FALSE
0	0	#DIV/0!		0	0	0	FALSE
0	0	#DIV/0!		0	0	0	FALSE
0	0	#DIV/0!		0	0	0	FALSE
0	0	#DIV/0!		0	0	0	FALSE
0	0	#DIV/0!		0	0	0	FALSE
0	0	#DIV/0!		0	0	0	FALSE
0	0	#DIV/0!		0	0	0	FALSE
0	0	#DIV/0!		0	0	0	FALSE
0	0	#DIV/0!		0	0	0	FALSE
0	0	#DIV/0!		0	0	0	FALSE
0	0	#DIV/0!		0	0	0	FALSE
0	0	#DIV/0!		0	0	0	FALSE
0	0	#DIV/0!		0	0	0	FALSE
0	0	#DIV/0!		0	0	0	FALSE
0	0	#DIV/0!		0	0	0	FALSE
0	0	#DIV/0!		0	0	0	FALSE
0	0	#DIV/0!		0	0	0	FALSE
0	0	#DIV/0!		0	0	0	FALSE
0	0	#DIV/0!		0	0	0	FALSE
0	0	#DIV/0!		0	0	0	FALSE
0	0	#DIV/0!		0	0	0	FALSE
0	0	#DIV/0!		0	0	0	FALSE
0	0	#DIV/0!		0	0	0	FALSE
0	0	#DIV/0!		0	0	0	FALSE
0	0	#DIV/0!		0	0	0	FALSE
0	0	#DIV/0!		0	0	0	FALSE
0	0	#DIV/0!		0	0	0	FALSE
0	0	#DIV/0!		0	0	0	FALSE
0	0	#DIV/0!		0	0	0	FALSE
0	0	#DIV/0!		0	0	0	FALSE
0	0	#DIV/0!		0	0	0	FALSE
0	0	#DIV/0!		0	0	0	FALSE
0	0	#DIV/0!		0	0	0	FALSE
0	0	#DIV/0!		0	0	0	FALSE
0	0	#DIV/0!		0	0	0	FALSE
0	0	#DIV/0!		0	0	0	FALSE
0	0	#DIV/0!		0	0	0	FALSE
0	0	#DIV/0!		0	0	0	FALSE
0	0	#DIV/0!		0	0	0	FALSE
0	0	#DIV/0!		0	0	0	FALSE
0	0	#DIV/0!		0	0	0	FALSE
0	0	#DIV/0!		0	0	0	FALSE
0	0	#DIV/0!		0	0	0	FALSE
0	0	#DIV/0!		0	0	0	FALSE
0	0	#DIV/0!		0	0	0	FALSE
0	0	#DIV/0!		0	0	0	FALSE
0	0	#DIV/0!		0	0	0	FALSE
0	0	#DIV/0!		0	0	0	FALSE
0	0	#DIV/0!		0	0	0	FALSE
0	0	#DIV/0!		0	0	0	FALSE
0	0	#DIV/0!		0	0	0	FALSE
0	0	#DIV/0!		0	0	0	FALSE
0	0	#DIV/0!		0	0	0	FALSE
0	0	#DIV/0!		0	0	0	FALSE
0	0	#DIV/0!		0	0	0	FALSE
0	0	#DIV/0!		0	0	0	FALSE
0	0	#DIV/0!		0	0	0	FALSE
0	0	#DIV/0!		0	0	0	FALSE
0	0	#DIV/0!		0	0	0	FALSE
0	0	#DIV/0!		0	0	0	FALSE
0	0	#DIV/0!		0	0	0	FALSE
0	0	#DIV/0!		0	0	0	FALSE
0	0	#DIV/0!		0	0	0	FALSE
0	0	#DIV/0!		0	0	0	FALSE
0	0	#DIV/0!		0	0	0	FALSE
0	0	#DIV/0!		0	0	0	FALSE
0	0	#DIV/0!		0	0	0	FALSE
0	0	#DIV/0!		0	0	0	FALSE
0	0	#DIV/0!		0	0	0	FALSE
0	0	#DIV/0!		0	0	0	FALSE
0	0	#DIV/0!		0	0	0	FALSE
0	0	#DIV/0!		0	0	0	FALSE
0	0	#DIV/0!		0	0	0	FALSE
0	0	#DIV/0!		0	0	0	FALSE
0	0	#DIV/0!		0	0	0	FALSE
0	0	#DIV/0!		0	0	0	FALSE
0	0	#DIV/0!		0	0	0	FALSE
0	0	#DIV/0!		0	0	0	FALSE
0	0	#DIV/0!		0	0	0	FALSE
0	0	#DIV/0!		0	0	0	FALSE
0	0	#DIV/0!		0	0	0	FALSE
0	0	#DIV/0!		0	0	0	FALSE
0	0	#DIV/0!		0	0	0	FALSE
0	0	#DIV/0!		0	0	0	FALSE
0	0	#DIV/0!		0	0	0	FALSE
0	0	#DIV/0!		0	0	0	FALSE
0	0	#DIV/0!		0	0	0	FALSE
0	0	#DIV/0!		0	0	0	FALSE
0	0	#DIV/0!		0	0	0	FALSE
0	0	#DIV/0!		0	0	0	FALSE
0	0	#DIV/0!		0	0	0	FALSE
0	0	#DIV/0!		0	0	0	FALSE
0	0	#DIV/0!		0	0	0	FALSE
0	0	#DIV/0!		0	0	0	FALSE
0	0	#DIV/0!		0	0	0	FALSE
0	0	#DIV/0!		0	0	0	FALSE
0	0	#DIV/0!		0	0	0	FALSE
0	0	#DIV/0!		0	0	0	FALSE
0	0	#DIV/0!		0	0	0	FALSE
0	0	#DIV/0!		0	0	0	FALSE
0	0	#DIV/0!		0	0	0	FALSE
0	0	#DIV/0!		0	0	0	FALSE
0	0	#DIV/0!		0	0	0	FALSE
0	0	#DIV/0!		0	0	0	FALSE
0	0	#DIV/0!		0	0	0	FALSE
0	0	#DIV/0!		0	0	0	FALSE
0	0	#DIV/0!		0	0	0	FALSE
0	0	#DIV/0!		0	0	0	FALSE
0	0	#DIV/0!		0	0	0	FALSE
0	0	#DIV/0!		0	0	0	FALSE
0	0	#DIV/0!		0	0	0	FALSE
0	0	#DIV/0!		0	0	0	FALSE
0	0	#DIV/0!		0	0	0	FALSE
0	0	#DIV/0!		0	0	0	FALSE
0	0	#DIV/0!		0	0	0	FALSE
0	0	#DIV/0!		0	0	0	FALSE
0	0	#DIV/0!		0	0	0	FALSE
0	0	#DIV/0!		0	0	0	FALSE
0	0	#DIV/0!		0	0	0	FALSE
0	0	#DIV/0!		0	0	0	FALSE
0	0	#DIV/0!		0	0	0	FALSE
0	0	#DIV/0!		0	0	0	FALSE
0	0	#DIV/0!		0	0	0	FALSE
0	0	#DIV/0!		0	0	0	FALSE
0	0	#DIV/0!		0	0	0	FALSE
0	0	#DIV/0!		0	0	0	FALSE
0	0	#DIV/0!		0	0	0	FALSE
0	0	#DIV/0!		0	0	0	FALSE
0	0	#DIV/0!		0	0	0	FALSE
0	0	#DIV/0!		0	0	0	FALSE
0	0	#DIV/0!		0	0	0	FALSE
0	0	#DIV/0!		0	0	0	FALSE
0	0	#DIV/0!		0	0	0	FALSE
0	0	#DIV/0!		0	0	0	FALSE
0	0	#DIV/0!		0	0	0	FALSE
0	0	#DIV/0!		0	0	0	FALSE
0	0	#DIV/0!		0	0	0	FALSE
0	0	#DIV/0!		0	0	0	FALSE
0	0	#DIV/0!		0	0	0	FALSE
0	0	#DIV/0!		0	0	0	FALSE
0	0	#DIV/0!		0	0	0	FALSE
0	0	#DIV/0!		0	0	0	FALSE
0	0	#DIV/0!		0	0	0	FALSE
0	0	#DIV/0!		0	0	0	FALSE
0	0	#DIV/0!		0	0	0	FALSE
0	0	#DIV/0!		0	0	0	FALSE
0	0	#DIV/0!		0	0	0	FALSE
0	0	#DIV/0!		0	0	0	FALSE
0	0	#DIV/0!		0	0	0	FALSE
0	0	#DIV/0!		0	0	0	FALSE
0	0	#DIV/0!		0	0	0	FALSE
0	0	#DIV/0!		0	0	0	FALSE
0	0	#DIV/0!		0	0	0	FALSE
0	0	#DIV/0!		0	0	0	FALSE
0	0	#DIV/0!		0	0	0	FALSE
0	0	#DIV/0!		0	0	0	FALSE
0	0	#DIV/0!		0	0	0	FALSE
0	0	#DIV/0!		0	0	0	FALSE
0	0	#DIV/0!		0	0	0	FALSE
0	0	#DIV/0!		0	0	0	FALSE
0	0	#DIV/0!		0	0	0	FALSE
0	0	#DIV/0!		0	0	0	FALSE
0	0	#DIV/0!		0	0	0	FALSE
0	0	#DIV/0!		0	0	0	FALSE
0	0	#DIV/0!		0	0	0	FALSE
0	0	#DIV/0!		0	0	0	FALSE
0	0	#DIV/0!		0	0	0	FALSE
0	0	#DIV/0!		0	0	0	FALSE
0	0	#DIV/0!		0	0	0	FALSE
0	0	#DIV/0!		0	0	0	FALSE
0	0	#DIV/0!		0	0	0	FALSE
0	0	#DIV/0!		0	0	0	FALSE
0	0	#DIV/0!		0	0	0	FALSE
0	0	#DIV/0!		0	0	0	FALSE
0	0	#DIV/0!		0	0	0	FALSE
0	0	#DIV/0!		0	0	0	FALSE
0	0	#DIV/0!		0	0	0	FALSE
0	0	#DIV/0!		0	0	0	FALSE
0	0	#DIV/0!		0	0	0	FALSE
0	0	#DIV/0!		0	0	0	FALSE
0	0	#DIV/0!		0	0	0	FALSE
0	0	#DIV/0!		0	0	0	FALSE
0	0	#DIV/0!		0	0	0	FALSE
0	0	#DIV/0!		0	0	0	FALSE
0	0	#DIV/0!		0	0	0	FALSE
0	0	#DIV/0!		0	0	0	FALSE
0	0	#DIV/0!		0	0	0	FALSE
0	0	#DIV/0!		0	0	0	FALSE
0	0	#DIV/0!		0	0	0	FALSE
0	0	#DIV/0!		0	0	0	FALSE
0	0	#DIV/0!		0	0	0	FALSE
0	0	#DIV/0!		0	0	0	FALSE
0	0	#DIV/0!		0	0	0	FALSE
0	0	#DIV/0!		0	0	0	FALSE
0	0	#DIV/0!		0	0	0	FALSE
0	0	#DIV/0!		0	0	0	FALSE
0	0	#DIV/0!		0	0	0	FALSE
0	0	#DIV/0!		0	0	0	FALSE
0	0	#DIV/0!		0	0	0	FALSE
0	0	#DIV/0!		0	0	0	FALSE
0	0	#DIV/0!		0	0	0	FALSE
0	0	#DIV/0!		0	0	0	FALSE
0	0	#DIV/0!		0	0	0	FALSE
0	0	#DIV/0!		0	0	0	FALSE
0	0	#DIV/0!		0	0	0	FALSE
0	0	#DIV/0!		0	0	0	FALSE
0	0	#DIV/0!		0	0	0	FALSE
0	0	#DIV/0!		0	0	0	FALSE
0	0	#DIV/0!		0	0	0	FALSE
0	0	#DIV/0!		0	0	0	FALSE
0	0	#DIV/0!		0	0	0	FALSE
0	0	#DIV/0!		0	0	0	FALSE
0	0	#DIV/0!		0	0	0	FALSE
0	0	#DIV/0!		0	0	0	FALSE
0	0	#DIV/0!		0	0	0	FALSE
0	0	#DIV/0!		0	0	0	FALSE
0	0	#DIV/0!		0	0	0	FALSE
0	0	#DIV/0!		0	0	0	FALSE
0	0	#DIV/0!		0	0	0	FALSE
0	0	#DIV/0!		0	0	0	FALSE
0	0	#DIV/0!		0	0	0	FALSE
0	0	#DIV/0!		0	0	0	FALSE
0	0	#DIV/0!		0	0	0	FALSE
0	0	#DIV/0!		0	0	0	FALSE
0	0	#DIV/0!		0	0	0	FALSE
0	0	#DIV/0!		0	0	0	FALSE
0	0	#DIV/0!		0	0	0	FALSE
0	0	#DIV/0!		0	0	0	FALSE
0	0	#DIV/0!		0	0	0	FALSE
0	0	#DIV/0!		0	0	0	FALSE
0	0	#DIV/0!		0	0	0	FALSE
0	0	#DIV/0!		0	0	0	FALSE
0	0	#DIV/0!		0	0	0	FALSE
0	0	#DIV/0!		0	0	0	FALSE
0	0	#DIV/0!		0	0	0	FALSE
0	0	#DIV/0!		0	0	0	FALSE
0	0	#DIV/0!		0	0	0	FALSE
0	0	#DIV/0!		0	0	0	FALSE
0	0	#DIV/0!		0	0	0	FALSE
0	0	#DIV/0!		0	0	0	FALSE
0	0	#DIV/0!		0	0	0	FALSE
0	0	#DIV/0!		0	0	0	FALSE
0	0	#DIV/0!		0	0	0	FALSE
0	0	#DIV/0!		0	0	0	FALSE
0	0	#DIV/0!		0	0	0	FALSE
0	0	#DIV/0!		0	0	0	FALSE
0	0	#DIV/0!		0	0	0	FALSE
0	0	#DIV/0!		0	0	0	FALSE
0	0	#DIV/0!		0	0	0	FALSE
0	0	#DIV/0!		0	0	0	FALSE
0	0	#DIV/0!		0	0	0	FALSE
0	0	#DIV/0!		0	0	0	FALSE
0	0	#DIV/0!		0	0	0	FALSE
0	0	#DIV/0!		0	0	0	FALSE
0	0	#DIV/0!		0	0	0	FALSE
0	0	#DIV/0!		0	0	0	FALSE
0	0	#DIV/0!		0	0	0	FALSE
0	0	#DIV/0!		0	0	0	FALSE
0	0	#DIV/0!		0	0	0	FALSE
0	0	#DIV/0!		0	0	0	FALSE
0	0	#DIV/0!		0	0	0	FALSE
0	0	#DIV/0!		0	0	0	FALSE
0	0	#DIV/0!		0	0	0	FALSE
0	0	#DIV/0!		0	0	0	FALSE
0	0	#DIV/0!		0	0	0	FALSE
0	0	#DIV/0!		0	0	0	FALSE
0	0	#DIV/0!		0	0	0	FALSE
0	0	#DIV/0!		0	0	0	FALSE
0	0	#DIV/0!		0	0	0	FALSE
0	0	#DIV/0!		0	0	0	FALSE
0	0	#DIV/0!		0	0	0	FALSE
0	0	#DIV/0!		0	0	0	FALSE
0	0	#DIV/0!		0	0	0	FALSE
0	0	#DIV/0!		0	0	0	FALSE
0	0	#DIV/0!		0	0	0	FALSE
0	0	#DIV/0!		0	0	0	FALSE
0	0	#DIV/0!		0	0	0	FALSE
0	0	#DIV/0!		0	0	0	FALSE
0	0	#DIV/0!		0	0	0	FALSE
0	0	#DIV/0!		0	0	0	FALSE
0	0	#DIV/0!		0	0	0	FALSE
0	0	#DIV/0!		0	0	0	FALSE
0	0	#DIV/0!		0	0	0	FALSE
0	0	#DIV/0!		0	0	0	FALSE
0	0	#DIV/0!		0	0	0	FALSE
0	0	#DIV/0!		0	0	0	FALSE
0	0	#DIV/0!		0	0	0	FALSE
0	0	#DIV/0!		0	0	0	FALSE
0	0	#DIV/0!		0	0	0	FALSE
0	0	#DIV/0!		0	0	0	FALSE
0	0	#DIV/0!		0	0	0	FALSE
0	0	#DIV/0!		0	0	0	FALSE
0	0	#DIV/0!		0	0	0	FALSE
0	0	#DIV/0!		0	0	0	FALSE
0	0	#DIV/0!		0	0	0	FALSE
0	0	#DIV/0!		0	0	0	FALSE
0	0	#DIV/0!		0	0	0	FALSE
0	0	#DIV/0!		0	0	0	FALSE
0	0	#DIV/0!		0	0	0	FALSE
0	0	#DIV/0!		0	0	0	FALSE
0	0	#DIV/0!		0	0	0	FALSE
0	0	#DIV/0!		0	0	0	FALSE
0	0	#DIV/0!		0	0	0	FALSE
0	0	#DIV/0!		0	0	0	FALSE
0	0	#DIV/0!		0	0	0	FALSE
0	0	#DIV/0!		0	0	0	FALSE
0	0	#DIV/0!		0	0	0	FALSE
0	0	#DIV/0!		0	0	0	FALSE
0	0	#DIV/0!		0	0	0	FALSE
0	0	#DIV/0!		0	0	0	FALSE
0	0	#DIV/0!		0	0	0	FALSE
0	0	#DIV/0!		0	0	0	FALSE
0	0	#DIV/0!		0	0	0	FALSE
0	0	#DIV/0!		0	0	0	FALSE
0	0	#DIV/0!		0	0	0	FALSE
0	0	#DIV/0!		0	0	0	FALSE
0	0	#DIV/0!		0	0	0	FALSE
0	0	#DIV/0!		0	0	0	FALSE
0	0	#DIV/0!		0	0	0	FALSE
0	0	#DIV/0!		0	0	0	FALSE
0	0	#DIV/0!		0	0	0	FALSE
0	0	#DIV/0!		0	0	0	FALSE
0	0	#DIV/0!		0	0	0	FALSE
0	0	#DIV/0!		0	0	0	FALSE
0	0	#DIV/0!		0	0	0	FALSE
0	0	#DIV/0!		0	0	0	FALSE
0	0	#DIV/0!		0	0	0	FALSE
0	0	#DIV/0!		0	0	0	FALSE
0	0	#DIV/0!		0	0	0	FALSE
0	0	#DIV/0!		0	0	0	FALSE
0	0	#DIV/0!		0	0	0	FALSE
0	0	#DIV/0!		0	0	0	FALSE
0	0	#DIV/0!		0	0	0	FALSE
0	0	#DIV/0!		0	0	0	FALSE
0	0	#DIV/0!		0	0	0	FALSE
0	0	#DIV/0!		0	0	0	FALSE
0	0	#DIV/0!		0	0	0	FALSE
0	0	#DIV/0!		0	0	0	FALSE
0	0	#DIV/0!		0	0	0	FALSE
0	0	#DIV/0!		0	0	0	FALSE
0	0	#DIV/0!		0	0	0	FALSE
0	0	#DIV/0!		0	0	0	FALSE
0	0	#DIV/0!		0	0	0	FALSE
0	0	#DIV/0!		0	0	0	FALSE
0	0	#DIV/0!		0	0	0	FALSE
0	0	#DIV/0!		0	0	0	FALSE
0	0	#DIV/0!		0	0	0	FALSE
0	0	#DIV/0!		0	0	0	FALSE
0	0	#DIV/0!		0	0	0	FALSE
0	0	#DIV/0!		0	0	0	FALSE
0	0	#DIV/0!		0	0	0	FALSE
0	0	#DIV/0!		0	0	0	FALSE
0	0	#DIV/0!		0	0	0	FALSE
0	0	#DIV/0!		0	0	0	FALSE
0	0	#DIV/0!		0	0	0	FALSE
0	0	#DIV/0!		0	0	0	FALSE
0	0	#DIV/0!		0	0	0	FALSE
0	0	#DIV/0!		0	0	0	FALSE
0	0	#DIV/0!		0	0	0	FALSE
0	0	#DIV/0!		0	0	0	FALSE
0	0	#DIV/0!		0	0	0	FALSE
0	0	#DIV/0!		0	0	0	FALSE
0	0	#DIV/0!		0	0	0	FALSE
0	0	#DIV/0!		0	0	0	FALSE
0	0	#DIV/0!		0	0	0	FALSE
0	0	#DIV/0!		0	0	0	FALSE
0	0	#DIV/0!		0	0	0	FALSE
0	0	#DIV/0!		0	0	0	FALSE
0	0	#DIV/0!		0	0	0	FALSE
0	0	#DIV/0!		0	0	0	FALSE
0	0	#DIV/0!		0	0	0	FALSE
0	0	#DIV/0!		0	0	0	FALSE
0	0	#DIV/0!		0	0	0	FALSE
0	0	#DIV/0!		0	0	0	FALSE
0	0	#DIV/0!		0	0	0	FALSE
0	0	#DIV/0!		0	0	0	FALSE
0	0	#DIV/0!		0	0	0	FALSE
0	0	#DIV/0!		0	0	0	FALSE
0	0	#DIV/0!		0	0	0	FALSE
0	0	#DIV/0!		0	0	0	FALSE
0	0	#DIV/0!		0	0	0	FALSE
0	0	#DIV/0!		0	0	0	FALSE
0	0	#DIV/0!		0	0	0	FALSE
0	0	#DIV/0!		0	0	0	FALSE
0	0	#DIV/0!		0	0	0	FALSE
0	0	#DIV/0!		0	0	0	FALSE
0	0	#DIV/0!		0	0	0	FALSE
0	0	#DIV/0!		0	0	0	FALSE
0	0	#DIV/0!		0	0	0	FALSE
0	0	#DIV/0!		0	0	0	FALSE
0	0	#DIV/0!		0	0	0	FALSE
0	0	#DIV/0!		0	0	0	FALSE
0	0	#DIV/0!		0	0	0	FALSE
0	0	#DIV/0!		0	0	0	FALSE
0	0	#DIV/0!		0	0	0	FALSE
0	0	#DIV/0!		0	0	0	FALSE
0	0	#DIV/0!		0	0	0	FALSE
0	0	#DIV/0!		0	0	0	FALSE
0	0	#DIV/0!		0	0	0	FALSE
0	0	#DIV/0!		0	0	0	FALSE
0	0	#DIV/0!		0	0	0	FALSE
0	0	#DIV/0!		0	0	0	FALSE
0	0	#DIV/0!		0	0	0	FALSE
0	0	#DIV/0!		0	0	0	FALSE
0	0	#DIV/0!		0	0	0	FALSE
0	0	#DIV/0!		0	0	0	FALSE
0	0	#DIV/0!		0	0	0	FALSE
0	0	#DIV/0!		0	0	0	FALSE
0	0	#DIV/0!		0	0	0	FALSE
0	0	#DIV/0!		0	0	0	FALSE
0	0	#DIV/0!		0	0	0	FALSE
0	0	#DIV/0!		0	0	0	FALSE
0	0	#DIV/0!		0	0	0	FALSE
0	0	#DIV/0!		0	0	0	FALSE
0	0	#DIV/0!		0	0	0	FALSE
0	0	#DIV/0!		0	0	0	FALSE
0	0	#DIV/0!		0	0	0	FALSE
0	0	#DIV/0!		0	0	0	FALSE
0	0	#DIV/0!		0	0	0	FALSE
0	0	#DIV/0!		0	0	0	FALSE
0	0	#DIV/0!		0	0	0	FALSE
0	0	#DIV/0!		0	0	0	FALSE
0	0	#DIV/0!		0	0	0	FALSE
0	0	#DIV/0!		0	0	0	FALSE
0	0	#DIV/0!		0	0	0	FALSE
0	0	#DIV/0!		0	0	0	FALSE
0	0	#DIV/0!		0	0	0	FALSE
0	0	#DIV/0!		0	0	0	FALSE
0	0	#DIV/0!		0	0	0	FALSE
0	0	#DIV/0!		0	0	0	FALSE
0	0	#DIV/0!		0	0	0	FALSE
0	0	#DIV/0!		0	0	0	FALSE
0	0	#DIV/0!		0	0	0	FALSE
0	0	#DIV/0!		0	0	0	FALSE
0	0	#DIV/0!		0	0	0	FALSE
0	0	#DIV/0!		0	0	0	FALSE
0	0	#DIV/0!		0	0	0	FALSE
0	0	#DIV/0!		0	0	0	FALSE

## Sheet: GW1709 rep 3
0					%	pore diam
					#DIV/0!	0	#DIV/0!
				1	2	3
				33	33	33
				69.5473	24.2798	6.17284	100
pore-spot	pore diam	A/B*2		169	59	15	243
3.16228	37.6431	0.168014		1	0	0	FALSE
3.60555	37.8021	0.190759		0	1	0	FALSE
3	37	0.162162		1	0	0	FALSE
9.43398	35.2278	0.535598		0	0	1	FALSE
3.16228	34.5254	0.183186		1	0	0	FALSE
3.16228	38.0132	0.166378		1	0	0	FALSE
4.12311	39	0.211441		0	1	0	FALSE
7.81025	44.2041	0.353372		0	1	0	FALSE
2.82843	43.4166	0.130292		1	0	0	FALSE
3.60555	37.5366	0.192108		0	1	0	FALSE
16.7631	34.5398	0.970651		0	0	1	FALSE
3.60555	50.2494	0.143506		1	0	0	FALSE
2.23607	38.9487	0.114821		1	0	0	FALSE
2	40	0.1		1	0	0	FALSE
1.41421	36.2353	0.0780571		1	0	0	FALSE
1.41421	36.4005	0.0777029		1	0	0	FALSE
3.16228	31.1448	0.203069		0	1	0	FALSE
1.41421	38.6264	0.0732252		1	0	0	FALSE
2.82843	38.8973	0.145431		1	0	0	FALSE
2.23607	37.6431	0.118804		1	0	0	FALSE
2	32.1403	0.124454		1	0	0	FALSE
2	32.28	0.123916		1	0	0	FALSE
1	28.2843	0.0707107		1	0	0	FALSE
2.23607	30.2655	0.147764		1	0	0	FALSE
4	32	0.25		0	1	0	FALSE
2.23607	32	0.139754		1	0	0	FALSE
2	29.8329	0.13408		1	0	0	FALSE
2.23607	31.257	0.143076		1	0	0	FALSE
3.16228	28.4253	0.222497		0	1	0	FALSE
2.82843	33.4215	0.169258		1	0	0	FALSE
2.23607	31.5753	0.141634		1	0	0	FALSE
2.23607	29.1548	0.153393		1	0	0	FALSE
2.23607	26.4008	0.169394		1	0	0	FALSE
1.41421	29.6985	0.0952381		1	0	0	FALSE
3	32.0156	0.187409		0	1	0	FALSE
2.23607	29.6816	0.15067		1	0	0	FALSE
1	27.0185	0.0740233		1	0	0	FALSE
4.47214	39.8246	0.224592		0	1	0	FALSE
3	31.0161	0.193448		0	1	0	FALSE
1.41421	30.2324	0.0935561		1	0	0	FALSE
3.16228	35.2278	0.179533		1	0	0	FALSE
11.1803	33.121	0.675121		0	0	1	FALSE
3	38.3275	0.156545		1	0	0	FALSE
4.24264	32.2025	0.263498		0	1	0	FALSE
1	33.1361	0.0603572		1	0	0	FALSE
5.83095	36.8917	0.316112		0	1	0	FALSE
7.61577	35.3553	0.430813		0	0	1	FALSE
4.47214	40.8044	0.219199		0	1	0	FALSE
3	36.6742	0.163603		1	0	0	FALSE
2.23607	36.7696	0.121626		1	0	0	FALSE
1.41421	35.7351	0.0791497		1	0	0	FALSE
11	33.0606	0.665446		0	0	1	FALSE
3.16228	30.4795	0.207502		0	1	0	FALSE
2.23607	34.6699	0.128992		1	0	0	FALSE
5	35.4683	0.281942		0	1	0	FALSE
3.60555	32.0156	0.225237		0	1	0	FALSE
3.16228	35.7351	0.176984		1	0	0	FALSE
3.16228	39.5601	0.159872		1	0	0	FALSE
6.7082	44.4072	0.302122		0	1	0	FALSE
5	40	0.25		0	1	0	FALSE
4.47214	42.0119	0.212899		0	1	0	FALSE
6.40312	39.4081	0.324965		0	1	0	FALSE
6.32456	46.0652	0.274592		0	1	0	FALSE
12.2066	42.0119	0.5811		0	0	1	FALSE
6.7082	40.7185	0.329491		0	1	0	FALSE
2	40.6079	0.098503		1	0	0	FALSE
3.60555	37.5899	0.191836		0	1	0	FALSE
2.82843	35.8469	0.157806		1	0	0	FALSE
2.82843	36.8782	0.153393		1	0	0	FALSE
1.41421	35.3553	0.08		1	0	0	FALSE
2.23607	37	0.120869		1	0	0	FALSE
2.23607	34.6699	0.128992		1	0	0	FALSE
2.23607	33.3017	0.134292		1	0	0	FALSE
7.2111	35.805	0.402798		0	1	0	FALSE
4.12311	39.2938	0.209861		0	1	0	FALSE
2.82843	34.4093	0.164399		1	0	0	FALSE
2.23607	39	0.11467		1	0	0	FALSE
3.16228	37.1618	0.17019		1	0	0	FALSE
2.82843	35.3836	0.159872		1	0	0	FALSE
1	36.8782	0.0542326		1	0	0	FALSE
2.23607	37.3363	0.11978		1	0	0	FALSE
3.16228	38.1182	0.165919		1	0	0	FALSE
5	36.0555	0.27735		0	1	0	FALSE
2	36.2215	0.110432		1	0	0	FALSE
3.60555	34.1321	0.21127		0	1	0	FALSE
1.41421	36.2353	0.0780571		1	0	0	FALSE
2.23607	34.176	0.130856		1	0	0	FALSE
2.23607	30.0167	0.148988		1	0	0	FALSE
2.23607	28.6531	0.156079		1	0	0	FALSE
1	33.9706	0.0588745		1	0	0	FALSE
2.23607	34.7131	0.128831		1	0	0	FALSE
2.23607	38.0789	0.117444		1	0	0	FALSE
1.41421	34.9285	0.0809776		1	0	0	FALSE
2	34.2345	0.116841		1	0	0	FALSE
11.7047	28.1603	0.831292		0	0	1	FALSE
4	37.2156	0.214964		0	1	0	FALSE
2.82843	31.1448	0.181631		1	0	0	FALSE
14.3178	46.0977	0.621194		0	0	1	FALSE
3	39.3192	0.152597		1	0	0	FALSE
3.16228	40.025	0.158015		1	0	0	FALSE
2.23607	40.2492	0.111111		1	0	0	FALSE
1	43.8292	0.0456317		1	0	0	FALSE
3	45.3542	0.132292		1	0	0	FALSE
5.09902	41.4367	0.246111		0	1	0	FALSE
4.24264	41.8808	0.202606		0	1	0	FALSE
4.47214	42.9418	0.208288		0	1	0	FALSE
2.82843	42.0595	0.134497		1	0	0	FALSE
0	42.4264	0		1	0	0	FALSE
6	40.1123	0.29916		0	1	0	FALSE
5.09902	39	0.261488		0	1	0	FALSE
4.47214	40.8534	0.218936		0	1	0	FALSE
4.47214	39.9625	0.223817		0	1	0	FALSE
12.2066	38.2884	0.637612		0	0	1	FALSE
1	40.7063	0.0491325		1	0	0	FALSE
0	38.5876	0		1	0	0	FALSE
2	42.107	0.0949961		1	0	0	FALSE
18.868	43.0465	0.876632		0	0	1	FALSE
2.23607	36.7151	0.121806		1	0	0	FALSE
3.16228	37.5766	0.168311		1	0	0	FALSE
3.60555	35.8469	0.201164		0	1	0	FALSE
3.60555	37.0135	0.194824		0	1	0	FALSE
2.82843	37.2022	0.152057		1	0	0	FALSE
2	40.1995	0.0995037		1	0	0	FALSE
2.23607	36.6742	0.121942		1	0	0	FALSE
2.82843	35.4683	0.15949		1	0	0	FALSE
3.60555	34.1321	0.21127		0	1	0	FALSE
4.24264	36.0555	0.235339		0	1	0	FALSE
9.84886	34	0.579345		0	0	1	FALSE
1.41421	35.805	0.0789953		1	0	0	FALSE
1.41421	37.3363	0.0757554		1	0	0	FALSE
2.23607	30.8707	0.144867		1	0	0	FALSE
2.82843	34.5398	0.163778		1	0	0	FALSE
3.60555	36.8782	0.195538		0	1	0	FALSE
9.43398	39.2046	0.481269		0	0	1	FALSE
3.16228	35.1283	0.180041		1	0	0	FALSE
2.23607	33.1361	0.134963		1	0	0	FALSE
3.16228	36.4005	0.173749		1	0	0	FALSE
2.23607	35.3412	0.126542		1	0	0	FALSE
8	33.0151	0.484626		0	0	1	FALSE
8.24621	35.3553	0.466476		0	0	1	FALSE
4.47214	33.3017	0.268583		0	1	0	FALSE
2.23607	35	0.127775		1	0	0	FALSE
1.41421	35	0.0808122		1	0	0	FALSE
2.23607	38.9102	0.114935		1	0	0	FALSE
1.41421	33.0151	0.0856706		1	0	0	FALSE
0	31.1448	0		1	0	0	FALSE
2	31.5753	0.126681		1	0	0	FALSE
1.41421	34.6554	0.0816157		1	0	0	FALSE
1.41421	34.8855	0.0810774		1	0	0	FALSE
1.41421	36.6197	0.0772379		1	0	0	FALSE
1.41421	32.3883	0.0873288		1	0	0	FALSE
0	29.4109	0		1	0	0	FALSE
2	35.9026	0.111412		1	0	0	FALSE
1	37.3631	0.0535288		1	0	0	FALSE
2.23607	34.2053	0.130744		1	0	0	FALSE
5.38516	36.3593	0.296219		0	1	0	FALSE
1	29.2062	0.0684787		1	0	0	FALSE
0	25.2389	0		1	0	0	FALSE
2.23607	29	0.154212		1	0	0	FALSE
1	25.2982	0.0790569		1	0	0	FALSE
1	28.0179	0.0713831		1	0	0	FALSE
1	25.0799	0.0797452		1	0	0	FALSE
1.41421	26.9072	0.105118		1	0	0	FALSE
2.23607	29	0.154212		1	0	0	FALSE
1.41421	29.6816	0.0952921		1	0	0	FALSE
1	32.6497	0.0612564		1	0	0	FALSE
0	32.2025	0		1	0	0	FALSE
2.23607	28.4253	0.157329		1	0	0	FALSE
3.16228	31.4006	0.201415		0	1	0	FALSE
2	33.3766	0.119844		1	0	0	FALSE
2.23607	31.0644	0.143963		1	0	0	FALSE
2.23607	31.3847	0.142494		1	0	0	FALSE
1	30.0832	0.0664822		1	0	0	FALSE
4.24264	43.1856	0.196484		0	1	0	FALSE
5.38516	39.2046	0.274721		0	1	0	FALSE
6.32456	43.9659	0.287703		0	1	0	FALSE
1.41421	38.1838	0.0740741		1	0	0	FALSE
8	41.1096	0.389203		0	1	0	FALSE
2.82843	43.1393	0.13113		1	0	0	FALSE
2.23607	35.2278	0.126949		1	0	0	FALSE
3.16228	35.1141	0.180114		1	0	0	FALSE
1.41421	34.2053	0.0826898		1	0	0	FALSE
1.41421	29.4109	0.0961694		1	0	0	FALSE
5	41.0488	0.243613		0	1	0	FALSE
3.16228	38.9487	0.162382		1	0	0	FALSE
12.0416	39.1152	0.615699		0	0	1	FALSE
3.16228	39.8246	0.15881		1	0	0	FALSE
6.32456	42.2019	0.299728		0	1	0	FALSE
3	37.1214	0.161632		1	0	0	FALSE
2.23607	33.2415	0.134535		1	0	0	FALSE
2.23607	34.7131	0.128831		1	0	0	FALSE
5.09902	34.0147	0.299813		0	1	0	FALSE
2.82843	34.7131	0.16296		1	0	0	FALSE
2.23607	34.2053	0.130744		1	0	0	FALSE
2.23607	32.5576	0.137361		1	0	0	FALSE
1	34.5254	0.0579284		1	0	0	FALSE
1	34.4384	0.0580748		1	0	0	FALSE
2.23607	35.7771	0.125		1	0	0	FALSE
1.41421	30.0832	0.0940201		1	0	0	FALSE
3.16228	33.6155	0.188144		0	1	0	FALSE
2.82843	34.0588	0.166091		1	0	0	FALSE
1.41421	32.45	0.0871627		1	0	0	FALSE
2	31.5753	0.126681		1	0	0	FALSE
2.82843	38.5876	0.146598		1	0	0	FALSE
2.82843	31.4006	0.180151		1	0	0	FALSE
2.23607	36.4005	0.122859		1	0	0	FALSE
2.23607	39.9249	0.112014		1	0	0	FALSE
3	36.6742	0.163603		1	0	0	FALSE
2	35.3553	0.113137		1	0	0	FALSE
2.82843	35.3836	0.159872		1	0	0	FALSE
2.23607	37.1214	0.120473		1	0	0	FALSE
2.23607	31.1448	0.143592		1	0	0	FALSE
2.23607	32.0624	0.139482		1	0	0	FALSE
1	36.6742	0.0545342		1	0	0	FALSE
1	37.2156	0.0537409		1	0	0	FALSE
3.60555	31.1127	0.231774		0	1	0	FALSE
1.41421	31.6228	0.0894427		1	0	0	FALSE
4.47214	31.305	0.285714		0	1	0	FALSE
0	33.8378	0		1	0	0	FALSE
1	34.176	0.0585206		1	0	0	FALSE
1	29.4109	0.068002		1	0	0	FALSE
2	26.6833	0.149906		1	0	0	FALSE
3.60555	28.3196	0.254633		0	1	0	FALSE
2.23607	28.3019	0.158015		1	0	0	FALSE
1	30.4138	0.0657596		1	0	0	FALSE
2	27.5136	0.145382		1	0	0	FALSE
2.82843	31.7805	0.177998		1	0	0	FALSE
1	29.4109	0.068002		1	0	0	FALSE
0	27.8029	0		1	0	0	FALSE
1	29.8329	0.0670402		1	0	0	FALSE
1.41421	25.4951	0.11094		1	0	0	FALSE
3.16228	42.3792	0.149237		1	0	0	FALSE
2.23607	43.7379	0.102249		1	0	0	FALSE
4.12311	40.1123	0.205578		0	1	0	FALSE
7.81025	41.8808	0.372975		0	1	0	FALSE
0	33.6006	0		1	0	0	FALSE
4.47214	32.8938	0.271914		0	1	0	FALSE
0	32.6497	0		1	0	0	FALSE
2.82843	38.6005	0.146549		1	0	0	FALSE
3	40.5216	0.148069		1	0	0	FALSE
5	39.2046	0.255072		0	1	0	FALSE
0	34.4384	0		1	0	0	FALSE
3.60555	31.3847	0.229765		0	1	0	FALSE
0	0	#DIV/0!		0	0	0	FALSE
0	0	#DIV/0!		0	0	0	FALSE
0	0	#DIV/0!		0	0	0	FALSE
0	0	#DIV/0!		0	0	0	FALSE
0	0	#DIV/0!		0	0	0	FALSE
0	0	#DIV/0!		0	0	0	FALSE
0	0	#DIV/0!		0	0	0	FALSE
0	0	#DIV/0!		0	0	0	FALSE
0	0	#DIV/0!		0	0	0	FALSE
0	0	#DIV/0!		0	0	0	FALSE
0	0	#DIV/0!		0	0	0	FALSE
0	0	#DIV/0!		0	0	0	FALSE
0	0	#DIV/0!		0	0	0	FALSE
0	0	#DIV/0!		0	0	0	FALSE
0	0	#DIV/0!		0	0	0	FALSE
0	0	#DIV/0!		0	0	0	FALSE
0	0	#DIV/0!		0	0	0	FALSE
0	0	#DIV/0!		0	0	0	FALSE
0	0	#DIV/0!		0	0	0	FALSE
0	0	#DIV/0!		0	0	0	FALSE
0	0	#DIV/0!		0	0	0	FALSE
0	0	#DIV/0!		0	0	0	FALSE
0	0	#DIV/0!		0	0	0	FALSE
0	0	#DIV/0!		0	0	0	FALSE
0	0	#DIV/0!		0	0	0	FALSE
0	0	#DIV/0!		0	0	0	FALSE
0	0	#DIV/0!		0	0	0	FALSE
0	0	#DIV/0!		0	0	0	FALSE
0	0	#DIV/0!		0	0	0	FALSE
0	0	#DIV/0!		0	0	0	FALSE
0	0	#DIV/0!		0	0	0	FALSE
0	0	#DIV/0!		0	0	0	FALSE
0	0	#DIV/0!		0	0	0	FALSE
0	0	#DIV/0!		0	0	0	FALSE
0	0	#DIV/0!		0	0	0	FALSE
0	0	#DIV/0!		0	0	0	FALSE
0	0	#DIV/0!		0	0	0	FALSE
0	0	#DIV/0!		0	0	0	FALSE
0	0	#DIV/0!		0	0	0	FALSE
0	0	#DIV/0!		0	0	0	FALSE
0	0	#DIV/0!		0	0	0	FALSE
0	0	#DIV/0!		0	0	0	FALSE
0	0	#DIV/0!		0	0	0	FALSE
0	0	#DIV/0!		0	0	0	FALSE
0	0	#DIV/0!		0	0	0	FALSE
0	0	#DIV/0!		0	0	0	FALSE
0	0	#DIV/0!		0	0	0	FALSE
0	0	#DIV/0!		0	0	0	FALSE
0	0	#DIV/0!		0	0	0	FALSE
0	0	#DIV/0!		0	0	0	FALSE
0	0	#DIV/0!		0	0	0	FALSE
0	0	#DIV/0!		0	0	0	FALSE
0	0	#DIV/0!		0	0	0	FALSE
0	0	#DIV/0!		0	0	0	FALSE
0	0	#DIV/0!		0	0	0	FALSE
0	0	#DIV/0!		0	0	0	FALSE
0	0	#DIV/0!		0	0	0	FALSE
0	0	#DIV/0!		0	0	0	FALSE
0	0	#DIV/0!		0	0	0	FALSE
0	0	#DIV/0!		0	0	0	FALSE
0	0	#DIV/0!		0	0	0	FALSE
0	0	#DIV/0!		0	0	0	FALSE
0	0	#DIV/0!		0	0	0	FALSE
0	0	#DIV/0!		0	0	0	FALSE
0	0	#DIV/0!		0	0	0	FALSE
0	0	#DIV/0!		0	0	0	FALSE
0	0	#DIV/0!		0	0	0	FALSE
0	0	#DIV/0!		0	0	0	FALSE
0	0	#DIV/0!		0	0	0	FALSE
0	0	#DIV/0!		0	0	0	FALSE
0	0	#DIV/0!		0	0	0	FALSE
0	0	#DIV/0!		0	0	0	FALSE
0	0	#DIV/0!		0	0	0	FALSE
0	0	#DIV/0!		0	0	0	FALSE
0	0	#DIV/0!		0	0	0	FALSE
0	0	#DIV/0!		0	0	0	FALSE
0	0	#DIV/0!		0	0	0	FALSE
0	0	#DIV/0!		0	0	0	FALSE
0	0	#DIV/0!		0	0	0	FALSE
0	0	#DIV/0!		0	0	0	FALSE
0	0	#DIV/0!		0	0	0	FALSE
0	0	#DIV/0!		0	0	0	FALSE
0	0	#DIV/0!		0	0	0	FALSE
0	0	#DIV/0!		0	0	0	FALSE
0	0	#DIV/0!		0	0	0	FALSE
0	0	#DIV/0!		0	0	0	FALSE
0	0	#DIV/0!		0	0	0	FALSE
0	0	#DIV/0!		0	0	0	FALSE
0	0	#DIV/0!		0	0	0	FALSE
0	0	#DIV/0!		0	0	0	FALSE
0	0	#DIV/0!		0	0	0	FALSE
0	0	#DIV/0!		0	0	0	FALSE
0	0	#DIV/0!		0	0	0	FALSE
0	0	#DIV/0!		0	0	0	FALSE
0	0	#DIV/0!		0	0	0	FALSE
0	0	#DIV/0!		0	0	0	FALSE
0	0	#DIV/0!		0	0	0	FALSE
0	0	#DIV/0!		0	0	0	FALSE
0	0	#DIV/0!		0	0	0	FALSE
0	0	#DIV/0!		0	0	0	FALSE
0	0	#DIV/0!		0	0	0	FALSE
0	0	#DIV/0!		0	0	0	FALSE
0	0	#DIV/0!		0	0	0	FALSE
0	0	#DIV/0!		0	0	0	FALSE
0	0	#DIV/0!		0	0	0	FALSE
0	0	#DIV/0!		0	0	0	FALSE
0	0	#DIV/0!		0	0	0	FALSE
0	0	#DIV/0!		0	0	0	FALSE
0	0	#DIV/0!		0	0	0	FALSE
0	0	#DIV/0!		0	0	0	FALSE
0	0	#DIV/0!		0	0	0	FALSE
0	0	#DIV/0!		0	0	0	FALSE
0	0	#DIV/0!		0	0	0	FALSE
0	0	#DIV/0!		0	0	0	FALSE
0	0	#DIV/0!		0	0	0	FALSE
0	0	#DIV/0!		0	0	0	FALSE
0	0	#DIV/0!		0	0	0	FALSE
0	0	#DIV/0!		0	0	0	FALSE
0	0	#DIV/0!		0	0	0	FALSE
0	0	#DIV/0!		0	0	0	FALSE
0	0	#DIV/0!		0	0	0	FALSE
0	0	#DIV/0!		0	0	0	FALSE
0	0	#DIV/0!		0	0	0	FALSE
0	0	#DIV/0!		0	0	0	FALSE
0	0	#DIV/0!		0	0	0	FALSE
0	0	#DIV/0!		0	0	0	FALSE
0	0	#DIV/0!		0	0	0	FALSE
0	0	#DIV/0!		0	0	0	FALSE
0	0	#DIV/0!		0	0	0	FALSE
0	0	#DIV/0!		0	0	0	FALSE
0	0	#DIV/0!		0	0	0	FALSE
0	0	#DIV/0!		0	0	0	FALSE
0	0	#DIV/0!		0	0	0	FALSE
0	0	#DIV/0!		0	0	0	FALSE
0	0	#DIV/0!		0	0	0	FALSE
0	0	#DIV/0!		0	0	0	FALSE
0	0	#DIV/0!		0	0	0	FALSE
0	0	#DIV/0!		0	0	0	FALSE
0	0	#DIV/0!		0	0	0	FALSE
0	0	#DIV/0!		0	0	0	FALSE
0	0	#DIV/0!		0	0	0	FALSE
0	0	#DIV/0!		0	0	0	FALSE
0	0	#DIV/0!		0	0	0	FALSE
0	0	#DIV/0!		0	0	0	FALSE
0	0	#DIV/0!		0	0	0	FALSE
0	0	#DIV/0!		0	0	0	FALSE
0	0	#DIV/0!		0	0	0	FALSE
0	0	#DIV/0!		0	0	0	FALSE
0	0	#DIV/0!		0	0	0	FALSE
0	0	#DIV/0!		0	0	0	FALSE
0	0	#DIV/0!		0	0	0	FALSE
0	0	#DIV/0!		0	0	0	FALSE
0	0	#DIV/0!		0	0	0	FALSE
0	0	#DIV/0!		0	0	0	FALSE
0	0	#DIV/0!		0	0	0	FALSE
0	0	#DIV/0!		0	0	0	FALSE
0	0	#DIV/0!		0	0	0	FALSE
0	0	#DIV/0!		0	0	0	FALSE
0	0	#DIV/0!		0	0	0	FALSE
0	0	#DIV/0!		0	0	0	FALSE
0	0	#DIV/0!		0	0	0	FALSE
0	0	#DIV/0!		0	0	0	FALSE
0	0	#DIV/0!		0	0	0	FALSE
0	0	#DIV/0!		0	0	0	FALSE
0	0	#DIV/0!		0	0	0	FALSE
0	0	#DIV/0!		0	0	0	FALSE
0	0	#DIV/0!		0	0	0	FALSE
0	0	#DIV/0!		0	0	0	FALSE
0	0	#DIV/0!		0	0	0	FALSE
0	0	#DIV/0!		0	0	0	FALSE
0	0	#DIV/0!		0	0	0	FALSE
0	0	#DIV/0!		0	0	0	FALSE
0	0	#DIV/0!		0	0	0	FALSE
0	0	#DIV/0!		0	0	0	FALSE
0	0	#DIV/0!		0	0	0	FALSE
0	0	#DIV/0!		0	0	0	FALSE
0	0	#DIV/0!		0	0	0	FALSE
0	0	#DIV/0!		0	0	0	FALSE
0	0	#DIV/0!		0	0	0	FALSE
0	0	#DIV/0!		0	0	0	FALSE
0	0	#DIV/0!		0	0	0	FALSE
0	0	#DIV/0!		0	0	0	FALSE
0	0	#DIV/0!		0	0	0	FALSE
0	0	#DIV/0!		0	0	0	FALSE
0	0	#DIV/0!		0	0	0	FALSE
0	0	#DIV/0!		0	0	0	FALSE
0	0	#DIV/0!		0	0	0	FALSE
0	0	#DIV/0!		0	0	0	FALSE
0	0	#DIV/0!		0	0	0	FALSE
0	0	#DIV/0!		0	0	0	FALSE
0	0	#DIV/0!		0	0	0	FALSE
0	0	#DIV/0!		0	0	0	FALSE
0	0	#DIV/0!		0	0	0	FALSE
0	0	#DIV/0!		0	0	0	FALSE
0	0	#DIV/0!		0	0	0	FALSE
0	0	#DIV/0!		0	0	0	FALSE
0	0	#DIV/0!		0	0	0	FALSE
0	0	#DIV/0!		0	0	0	FALSE
0	0	#DIV/0!		0	0	0	FALSE
0	0	#DIV/0!		0	0	0	FALSE
0	0	#DIV/0!		0	0	0	FALSE
0	0	#DIV/0!		0	0	0	FALSE
0	0	#DIV/0!		0	0	0	FALSE
0	0	#DIV/0!		0	0	0	FALSE
0	0	#DIV/0!		0	0	0	FALSE
0	0	#DIV/0!		0	0	0	FALSE
0	0	#DIV/0!		0	0	0	FALSE
0	0	#DIV/0!		0	0	0	FALSE
0	0	#DIV/0!		0	0	0	FALSE
0	0	#DIV/0!		0	0	0	FALSE
0	0	#DIV/0!		0	0	0	FALSE
0	0	#DIV/0!		0	0	0	FALSE
0	0	#DIV/0!		0	0	0	FALSE
0	0	#DIV/0!		0	0	0	FALSE
0	0	#DIV/0!		0	0	0	FALSE
0	0	#DIV/0!		0	0	0	FALSE
0	0	#DIV/0!		0	0	0	FALSE
0	0	#DIV/0!		0	0	0	FALSE
0	0	#DIV/0!		0	0	0	FALSE
0	0	#DIV/0!		0	0	0	FALSE
0	0	#DIV/0!		0	0	0	FALSE
0	0	#DIV/0!		0	0	0	FALSE
0	0	#DIV/0!		0	0	0	FALSE
0	0	#DIV/0!		0	0	0	FALSE
0	0	#DIV/0!		0	0	0	FALSE
0	0	#DIV/0!		0	0	0	FALSE
0	0	#DIV/0!		0	0	0	FALSE
0	0	#DIV/0!		0	0	0	FALSE
0	0	#DIV/0!		0	0	0	FALSE
0	0	#DIV/0!		0	0	0	FALSE
0	0	#DIV/0!		0	0	0	FALSE
0	0	#DIV/0!		0	0	0	FALSE
0	0	#DIV/0!		0	0	0	FALSE
0	0	#DIV/0!		0	0	0	FALSE
0	0	#DIV/0!		0	0	0	FALSE
0	0	#DIV/0!		0	0	0	FALSE
0	0	#DIV/0!		0	0	0	FALSE
0	0	#DIV/0!		0	0	0	FALSE
0	0	#DIV/0!		0	0	0	FALSE
0	0	#DIV/0!		0	0	0	FALSE
0	0	#DIV/0!		0	0	0	FALSE
0	0	#DIV/0!		0	0	0	FALSE
0	0	#DIV/0!		0	0	0	FALSE
0	0	#DIV/0!		0	0	0	FALSE
0	0	#DIV/0!		0	0	0	FALSE
0	0	#DIV/0!		0	0	0	FALSE
0	0	#DIV/0!		0	0	0	FALSE
0	0	#DIV/0!		0	0	0	FALSE
0	0	#DIV/0!		0	0	0	FALSE
0	0	#DIV/0!		0	0	0	FALSE
0	0	#DIV/0!		0	0	0	FALSE
0	0	#DIV/0!		0	0	0	FALSE
0	0	#DIV/0!		0	0	0	FALSE
0	0	#DIV/0!		0	0	0	FALSE
0	0	#DIV/0!		0	0	0	FALSE
0	0	#DIV/0!		0	0	0	FALSE
0	0	#DIV/0!		0	0	0	FALSE
0	0	#DIV/0!		0	0	0	FALSE
0	0	#DIV/0!		0	0	0	FALSE
0	0	#DIV/0!		0	0	0	FALSE
0	0	#DIV/0!		0	0	0	FALSE
0	0	#DIV/0!		0	0	0	FALSE
0	0	#DIV/0!		0	0	0	FALSE
0	0	#DIV/0!		0	0	0	FALSE
0	0	#DIV/0!		0	0	0	FALSE
0	0	#DIV/0!		0	0	0	FALSE
0	0	#DIV/0!		0	0	0	FALSE
0	0	#DIV/0!		0	0	0	FALSE
0	0	#DIV/0!		0	0	0	FALSE
0	0	#DIV/0!		0	0	0	FALSE
0	0	#DIV/0!		0	0	0	FALSE
0	0	#DIV/0!		0	0	0	FALSE
0	0	#DIV/0!		0	0	0	FALSE
0	0	#DIV/0!		0	0	0	FALSE
0	0	#DIV/0!		0	0	0	FALSE
0	0	#DIV/0!		0	0	0	FALSE
0	0	#DIV/0!		0	0	0	FALSE
0	0	#DIV/0!		0	0	0	FALSE
0	0	#DIV/0!		0	0	0	FALSE
0	0	#DIV/0!		0	0	0	FALSE
0	0	#DIV/0!		0	0	0	FALSE
0	0	#DIV/0!		0	0	0	FALSE
0	0	#DIV/0!		0	0	0	FALSE
0	0	#DIV/0!		0	0	0	FALSE
0	0	#DIV/0!		0	0	0	FALSE
0	0	#DIV/0!		0	0	0	FALSE
0	0	#DIV/0!		0	0	0	FALSE
0	0	#DIV/0!		0	0	0	FALSE
0	0	#DIV/0!		0	0	0	FALSE
0	0	#DIV/0!		0	0	0	FALSE
0	0	#DIV/0!		0	0	0	FALSE
0	0	#DIV/0!		0	0	0	FALSE
0	0	#DIV/0!		0	0	0	FALSE
0	0	#DIV/0!		0	0	0	FALSE
0	0	#DIV/0!		0	0	0	FALSE
0	0	#DIV/0!		0	0	0	FALSE
0	0	#DIV/0!		0	0	0	FALSE
0	0	#DIV/0!		0	0	0	FALSE
0	0	#DIV/0!		0	0	0	FALSE
0	0	#DIV/0!		0	0	0	FALSE
0	0	#DIV/0!		0	0	0	FALSE
0	0	#DIV/0!		0	0	0	FALSE
0	0	#DIV/0!		0	0	0	FALSE
0	0	#DIV/0!		0	0	0	FALSE
0	0	#DIV/0!		0	0	0	FALSE
0	0	#DIV/0!		0	0	0	FALSE
0	0	#DIV/0!		0	0	0	FALSE
0	0	#DIV/0!		0	0	0	FALSE
0	0	#DIV/0!		0	0	0	FALSE
0	0	#DIV/0!		0	0	0	FALSE
0	0	#DIV/0!		0	0	0	FALSE
0	0	#DIV/0!		0	0	0	FALSE
0	0	#DIV/0!		0	0	0	FALSE
0	0	#DIV/0!		0	0	0	FALSE
0	0	#DIV/0!		0	0	0	FALSE
0	0	#DIV/0!		0	0	0	FALSE
0	0	#DIV/0!		0	0	0	FALSE
0	0	#DIV/0!		0	0	0	FALSE
0	0	#DIV/0!		0	0	0	FALSE
0	0	#DIV/0!		0	0	0	FALSE
0	0	#DIV/0!		0	0	0	FALSE
0	0	#DIV/0!		0	0	0	FALSE
0	0	#DIV/0!		0	0	0	FALSE
0	0	#DIV/0!		0	0	0	FALSE
0	0	#DIV/0!		0	0	0	FALSE
0	0	#DIV/0!		0	0	0	FALSE
0	0	#DIV/0!		0	0	0	FALSE
0	0	#DIV/0!		0	0	0	FALSE
0	0	#DIV/0!		0	0	0	FALSE
0	0	#DIV/0!		0	0	0	FALSE
0	0	#DIV/0!		0	0	0	FALSE
0	0	#DIV/0!		0	0	0	FALSE
0	0	#DIV/0!		0	0	0	FALSE
0	0	#DIV/0!		0	0	0	FALSE
0	0	#DIV/0!		0	0	0	FALSE
0	0	#DIV/0!		0	0	0	FALSE
0	0	#DIV/0!		0	0	0	FALSE
0	0	#DIV/0!		0	0	0	FALSE
0	0	#DIV/0!		0	0	0	FALSE
0	0	#DIV/0!		0	0	0	FALSE
0	0	#DIV/0!		0	0	0	FALSE
0	0	#DIV/0!		0	0	0	FALSE
0	0	#DIV/0!		0	0	0	FALSE
0	0	#DIV/0!		0	0	0	FALSE
0	0	#DIV/0!		0	0	0	FALSE
0	0	#DIV/0!		0	0	0	FALSE
0	0	#DIV/0!		0	0	0	FALSE
0	0	#DIV/0!		0	0	0	FALSE
0	0	#DIV/0!		0	0	0	FALSE
0	0	#DIV/0!		0	0	0	FALSE
0	0	#DIV/0!		0	0	0	FALSE
0	0	#DIV/0!		0	0	0	FALSE
0	0	#DIV/0!		0	0	0	FALSE
0	0	#DIV/0!		0	0	0	FALSE
0	0	#DIV/0!		0	0	0	FALSE
0	0	#DIV/0!		0	0	0	FALSE
0	0	#DIV/0!		0	0	0	FALSE
0	0	#DIV/0!		0	0	0	FALSE
0	0	#DIV/0!		0	0	0	FALSE
0	0	#DIV/0!		0	0	0	FALSE
0	0	#DIV/0!		0	0	0	FALSE
0	0	#DIV/0!		0	0	0	FALSE
0	0	#DIV/0!		0	0	0	FALSE
0	0	#DIV/0!		0	0	0	FALSE
0	0	#DIV/0!		0	0	0	FALSE
0	0	#DIV/0!		0	0	0	FALSE
0	0	#DIV/0!		0	0	0	FALSE
0	0	#DIV/0!		0	0	0	FALSE
0	0	#DIV/0!		0	0	0	FALSE
0	0	#DIV/0!		0	0	0	FALSE
0	0	#DIV/0!		0	0	0	FALSE
0	0	#DIV/0!		0	0	0	FALSE
0	0	#DIV/0!		0	0	0	FALSE
0	0	#DIV/0!		0	0	0	FALSE
0	0	#DIV/0!		0	0	0	FALSE
0	0	#DIV/0!		0	0	0	FALSE
0	0	#DIV/0!		0	0	0	FALSE
0	0	#DIV/0!		0	0	0	FALSE
0	0	#DIV/0!		0	0	0	FALSE
0	0	#DIV/0!		0	0	0	FALSE
0	0	#DIV/0!		0	0	0	FALSE
0	0	#DIV/0!		0	0	0	FALSE
0	0	#DIV/0!		0	0	0	FALSE
0	0	#DIV/0!		0	0	0	FALSE
0	0	#DIV/0!		0	0	0	FALSE
0	0	#DIV/0!		0	0	0	FALSE
0	0	#DIV/0!		0	0	0	FALSE
0	0	#DIV/0!		0	0	0	FALSE
0	0	#DIV/0!		0	0	0	FALSE
0	0	#DIV/0!		0	0	0	FALSE
0	0	#DIV/0!		0	0	0	FALSE
0	0	#DIV/0!		0	0	0	FALSE
0	0	#DIV/0!		0	0	0	FALSE
0	0	#DIV/0!		0	0	0	FALSE
0	0	#DIV/0!		0	0	0	FALSE
0	0	#DIV/0!		0	0	0	FALSE
0	0	#DIV/0!		0	0	0	FALSE
0	0	#DIV/0!		0	0	0	FALSE
0	0	#DIV/0!		0	0	0	FALSE
0	0	#DIV/0!		0	0	0	FALSE
0	0	#DIV/0!		0	0	0	FALSE
0	0	#DIV/0!		0	0	0	FALSE
0	0	#DIV/0!		0	0	0	FALSE
0	0	#DIV/0!		0	0	0	FALSE
0	0	#DIV/0!		0	0	0	FALSE
0	0	#DIV/0!		0	0	0	FALSE
0	0	#DIV/0!		0	0	0	FALSE
0	0	#DIV/0!		0	0	0	FALSE
0	0	#DIV/0!		0	0	0	FALSE
0	0	#DIV/0!		0	0	0	FALSE
0	0	#DIV/0!		0	0	0	FALSE
0	0	#DIV/0!		0	0	0	FALSE
0	0	#DIV/0!		0	0	0	FALSE
0	0	#DIV/0!		0	0	0	FALSE
0	0	#DIV/0!		0	0	0	FALSE
0	0	#DIV/0!		0	0	0	FALSE
0	0	#DIV/0!		0	0	0	FALSE
0	0	#DIV/0!		0	0	0	FALSE
0	0	#DIV/0!		0	0	0	FALSE
0	0	#DIV/0!		0	0	0	FALSE
0	0	#DIV/0!		0	0	0	FALSE
0	0	#DIV/0!		0	0	0	FALSE
0	0	#DIV/0!		0	0	0	FALSE
0	0	#DIV/0!		0	0	0	FALSE
0	0	#DIV/0!		0	0	0	FALSE
0	0	#DIV/0!		0	0	0	FALSE
0	0	#DIV/0!		0	0	0	FALSE
0	0	#DIV/0!		0	0	0	FALSE
0	0	#DIV/0!		0	0	0	FALSE
0	0	#DIV/0!		0	0	0	FALSE
0	0	#DIV/0!		0	0	0	FALSE
0	0	#DIV/0!		0	0	0	FALSE
0	0	#DIV/0!		0	0	0	FALSE
0	0	#DIV/0!		0	0	0	FALSE
0	0	#DIV/0!		0	0	0	FALSE
0	0	#DIV/0!		0	0	0	FALSE
0	0	#DIV/0!		0	0	0	FALSE
0	0	#DIV/0!		0	0	0	FALSE
0	0	#DIV/0!		0	0	0	FALSE
0	0	#DIV/0!		0	0	0	FALSE
0	0	#DIV/0!		0	0	0	FALSE
0	0	#DIV/0!		0	0	0	FALSE
0	0	#DIV/0!		0	0	0	FALSE
0	0	#DIV/0!		0	0	0	FALSE
0	0	#DIV/0!		0	0	0	FALSE
0	0	#DIV/0!		0	0	0	FALSE
0	0	#DIV/0!		0	0	0	FALSE
0	0	#DIV/0!		0	0	0	FALSE
0	0	#DIV/0!		0	0	0	FALSE
0	0	#DIV/0!		0	0	0	FALSE
0	0	#DIV/0!		0	0	0	FALSE
0	0	#DIV/0!		0	0	0	FALSE
0	0	#DIV/0!		0	0	0	FALSE
0	0	#DIV/0!		0	0	0	FALSE
0	0	#DIV/0!		0	0	0	FALSE
0	0	#DIV/0!		0	0	0	FALSE
0	0	#DIV/0!		0	0	0	FALSE
0	0	#DIV/0!		0	0	0	FALSE
0	0	#DIV/0!		0	0	0	FALSE
0	0	#DIV/0!		0	0	0	FALSE
0	0	#DIV/0!		0	0	0	FALSE
0	0	#DIV/0!		0	0	0	FALSE
0	0	#DIV/0!		0	0	0	FALSE
0	0	#DIV/0!		0	0	0	FALSE
0	0	#DIV/0!		0	0	0	FALSE
0	0	#DIV/0!		0	0	0	FALSE
0	0	#DIV/0!		0	0	0	FALSE
0	0	#DIV/0!		0	0	0	FALSE
0	0	#DIV/0!		0	0	0	FALSE
0	0	#DIV/0!		0	0	0	FALSE
0	0	#DIV/0!		0	0	0	FALSE
0	0	#DIV/0!		0	0	0	FALSE
0	0	#DIV/0!		0	0	0	FALSE
0	0	#DIV/0!		0	0	0	FALSE
0	0	#DIV/0!		0	0	0	FALSE
0	0	#DIV/0!		0	0	0	FALSE
0	0	#DIV/0!		0	0	0	FALSE
0	0	#DIV/0!		0	0	0	FALSE
0	0	#DIV/0!		0	0	0	FALSE
0	0	#DIV/0!		0	0	0	FALSE
0	0	#DIV/0!		0	0	0	FALSE
0	0	#DIV/0!		0	0	0	FALSE
0	0	#DIV/0!		0	0	0	FALSE
0	0	#DIV/0!		0	0	0	FALSE
0	0	#DIV/0!		0	0	0	FALSE
0	0	#DIV/0!		0	0	0	FALSE
0	0	#DIV/0!		0	0	0	FALSE
0	0	#DIV/0!		0	0	0	FALSE
0	0	#DIV/0!		0	0	0	FALSE
0	0	#DIV/0!		0	0	0	FALSE
0	0	#DIV/0!		0	0	0	FALSE
0	0	#DIV/0!		0	0	0	FALSE
0	0	#DIV/0!		0	0	0	FALSE
0	0	#DIV/0!		0	0	0	FALSE
0	0	#DIV/0!		0	0	0	FALSE
0	0	#DIV/0!		0	0	0	FALSE
0	0	#DIV/0!		0	0	0	FALSE
0	0	#DIV/0!		0	0	0	FALSE
0	0	#DIV/0!		0	0	0	FALSE
0	0	#DIV/0!		0	0	0	FALSE
0	0	#DIV/0!		0	0	0	FALSE
0	0	#DIV/0!		0	0	0	FALSE
0	0	#DIV/0!		0	0	0	FALSE
0	0	#DIV/0!		0	0	0	FALSE
0	0	#DIV/0!		0	0	0	FALSE
0	0	#DIV/0!		0	0	0	FALSE
0	0	#DIV/0!		0	0	0	FALSE
0	0	#DIV/0!		0	0	0	FALSE
0	0	#DIV/0!		0	0	0	FALSE
0	0	#DIV/0!		0	0	0	FALSE
0	0	#DIV/0!		0	0	0	FALSE
0	0	#DIV/0!		0	0	0	FALSE
0	0	#DIV/0!		0	0	0	FALSE
0	0	#DIV/0!		0	0	0	FALSE
0	0	#DIV/0!		0	0	0	FALSE
0	0	#DIV/0!		0	0	0	FALSE
0	0	#DIV/0!		0	0	0	FALSE
0	0	#DIV/0!		0	0	0	FALSE
0	0	#DIV/0!		0	0	0	FALSE
0	0	#DIV/0!		0	0	0	FALSE
0	0	#DIV/0!		0	0	0	FALSE
0	0	#DIV/0!		0	0	0	FALSE
0	0	#DIV/0!		0	0	0	FALSE
0	0	#DIV/0!		0	0	0	FALSE
0	0	#DIV/0!		0	0	0	FALSE
0	0	#DIV/0!		0	0	0	FALSE
0	0	#DIV/0!		0	0	0	FALSE
0	0	#DIV/0!		0	0	0	FALSE
0	0	#DIV/0!		0	0	0	FALSE
0	0	#DIV/0!		0	0	0	FALSE
0	0	#DIV/0!		0	0	0	FALSE
0	0	#DIV/0!		0	0	0	FALSE
0	0	#DIV/0!		0	0	0	FALSE
0	0	#DIV/0!		0	0	0	FALSE
0	0	#DIV/0!		0	0	0	FALSE
0	0	#DIV/0!		0	0	0	FALSE
0	0	#DIV/0!		0	0	0	FALSE
0	0	#DIV/0!		0	0	0	FALSE
0	0	#DIV/0!		0	0	0	FALSE
0	0	#DIV/0!		0	0	0	FALSE
0	0	#DIV/0!		0	0	0	FALSE
0	0	#DIV/0!		0	0	0	FALSE
0	0	#DIV/0!		0	0	0	FALSE
0	0	#DIV/0!		0	0	0	FALSE
0	0	#DIV/0!		0	0	0	FALSE
0	0	#DIV/0!		0	0	0	FALSE
0	0	#DIV/0!		0	0	0	FALSE
0	0	#DIV/0!		0	0	0	FALSE
0	0	#DIV/0!		0	0	0	FALSE
0	0	#DIV/0!		0	0	0	FALSE
0	0	#DIV/0!		0	0	0	FALSE
0	0	#DIV/0!		0	0	0	FALSE
0	0	#DIV/0!		0	0	0	FALSE
0	0	#DIV/0!		0	0	0	FALSE
0	0	#DIV/0!		0	0	0	FALSE
0	0	#DIV/0!		0	0	0	FALSE
0	0	#DIV/0!		0	0	0	FALSE
0	0	#DIV/0!		0	0	0	FALSE
0	0	#DIV/0!		0	0	0	FALSE
0	0	#DIV/0!		0	0	0	FALSE
0	0	#DIV/0!		0	0	0	FALSE
0	0	#DIV/0!		0	0	0	FALSE
0	0	#DIV/0!		0	0	0	FALSE
0	0	#DIV/0!		0	0	0	FALSE
0	0	#DIV/0!		0	0	0	FALSE
0	0	#DIV/0!		0	0	0	FALSE
0	0	#DIV/0!		0	0	0	FALSE
0	0	#DIV/0!		0	0	0	FALSE
0	0	#DIV/0!		0	0	0	FALSE
0	0	#DIV/0!		0	0	0	FALSE
0	0	#DIV/0!		0	0	0	FALSE
0	0	#DIV/0!		0	0	0	FALSE
0	0	#DIV/0!		0	0	0	FALSE
0	0	#DIV/0!		0	0	0	FALSE
0	0	#DIV/0!		0	0	0	FALSE
0	0	#DIV/0!		0	0	0	FALSE
0	0	#DIV/0!		0	0	0	FALSE
0	0	#DIV/0!		0	0	0	FALSE
0	0	#DIV/0!		0	0	0	FALSE
0	0	#DIV/0!		0	0	0	FALSE
0	0	#DIV/0!		0	0	0	FALSE
0	0	#DIV/0!		0	0	0	FALSE
0	0	#DIV/0!		0	0	0	FALSE
0	0	#DIV/0!		0	0	0	FALSE
0	0	#DIV/0!		0	0	0	FALSE
0	0	#DIV/0!		0	0	0	FALSE
0	0	#DIV/0!		0	0	0	FALSE
0	0	#DIV/0!		0	0	0	FALSE
0	0	#DIV/0!		0	0	0	FALSE
0	0	#DIV/0!		0	0	0	FALSE
0	0	#DIV/0!		0	0	0	FALSE
0	0	#DIV/0!		0	0	0	FALSE
0	0	#DIV/0!		0	0	0	FALSE
0	0	#DIV/0!		0	0	0	FALSE
0	0	#DIV/0!		0	0	0	FALSE
0	0	#DIV/0!		0	0	0	FALSE
0	0	#DIV/0!		0	0	0	FALSE
0	0	#DIV/0!		0	0	0	FALSE
0	0	#DIV/0!		0	0	0	FALSE
0	0	#DIV/0!		0	0	0	FALSE
0	0	#DIV/0!		0	0	0	FALSE
0	0	#DIV/0!		0	0	0	FALSE
0	0	#DIV/0!		0	0	0	FALSE
0	0	#DIV/0!		0	0	0	FALSE
0	0	#DIV/0!		0	0	0	FALSE
0	0	#DIV/0!		0	0	0	FALSE
0	0	#DIV/0!		0	0	0	FALSE
0	0	#DIV/0!		0	0	0	FALSE
0	0	#DIV/0!		0	0	0	FALSE
0	0	#DIV/0!		0	0	0	FALSE
0	0	#DIV/0!		0	0	0	FALSE
0	0	#DIV/0!		0	0	0	FALSE
0	0	#DIV/0!		0	0	0	FALSE
0	0	#DIV/0!		0	0	0	FALSE
0	0	#DIV/0!		0	0	0	FALSE
0	0	#DIV/0!		0	0	0	FALSE
0	0	#DIV/0!		0	0	0	FALSE
0	0	#DIV/0!		0	0	0	FALSE
0	0	#DIV/0!		0	0	0	FALSE
0	0	#DIV/0!		0	0	0	FALSE
0	0	#DIV/0!		0	0	0	FALSE
0	0	#DIV/0!		0	0	0	FALSE
0	0	#DIV/0!		0	0	0	FALSE
0	0	#DIV/0!		0	0	0	FALSE
0	0	#DIV/0!		0	0	0	FALSE
0	0	#DIV/0!		0	0	0	FALSE
0	0	#DIV/0!		0	0	0	FALSE
0	0	#DIV/0!		0	0	0	FALSE
0	0	#DIV/0!		0	0	0	FALSE
0	0	#DIV/0!		0	0	0	FALSE
0	0	#DIV/0!		0	0	0	FALSE
0	0	#DIV/0!		0	0	0	FALSE
0	0	#DIV/0!		0	0	0	FALSE
0	0	#DIV/0!		0	0	0	FALSE
0	0	#DIV/0!		0	0	0	FALSE
0	0	#DIV/0!		0	0	0	FALSE
0	0	#DIV/0!		0	0	0	FALSE
0	0	#DIV/0!		0	0	0	FALSE
0	0	#DIV/0!		0	0	0	FALSE
0	0	#DIV/0!		0	0	0	FALSE
0	0	#DIV/0!		0	0	0	FALSE
0	0	#DIV/0!		0	0	0	FALSE
0	0	#DIV/0!		0	0	0	FALSE
0	0	#DIV/0!		0	0	0	FALSE
0	0	#DIV/0!		0	0	0	FALSE
0	0	#DIV/0!		0	0	0	FALSE
0	0	#DIV/0!		0	0	0	FALSE
0	0	#DIV/0!		0	0	0	FALSE
0	0	#DIV/0!		0	0	0	FALSE
0	0	#DIV/0!		0	0	0	FALSE
0	0	#DIV/0!		0	0	0	FALSE
0	0	#DIV/0!		0	0	0	FALSE
0	0	#DIV/0!		0	0	0	FALSE
0	0	#DIV/0!		0	0	0	FALSE
0	0	#DIV/0!		0	0	0	FALSE
0	0	#DIV/0!		0	0	0	FALSE
0	0	#DIV/0!		0	0	0	FALSE
0	0	#DIV/0!		0	0	0	FALSE
0	0	#DIV/0!		0	0	0	FALSE
0	0	#DIV/0!		0	0	0	FALSE
0	0	#DIV/0!		0	0	0	FALSE
0	0	#DIV/0!		0	0	0	FALSE
0	0	#DIV/0!		0	0	0	FALSE
0	0	#DIV/0!		0	0	0	FALSE
0	0	#DIV/0!		0	0	0	FALSE
0	0	#DIV/0!		0	0	0	FALSE
0	0	#DIV/0!		0	0	0	FALSE
0	0	#DIV/0!		0	0	0	FALSE
0	0	#DIV/0!		0	0	0	FALSE
0	0	#DIV/0!		0	0	0	FALSE
0	0	#DIV/0!		0	0	0	FALSE
0	0	#DIV/0!		0	0	0	FALSE
0	0	#DIV/0!		0	0	0	FALSE
0	0	#DIV/0!		0	0	0	FALSE
0	0	#DIV/0!		0	0	0	FALSE
0	0	#DIV/0!		0	0	0	FALSE
0	0	#DIV/0!		0	0	0	FALSE
0	0	#DIV/0!		0	0	0	FALSE
0	0	#DIV/0!		0	0	0	FALSE
0	0	#DIV/0!		0	0	0	FALSE
0	0	#DIV/0!		0	0	0	FALSE
0	0	#DIV/0!		0	0	0	FALSE
0	0	#DIV/0!		0	0	0	FALSE
0	0	#DIV/0!		0	0	0	FALSE
0	0	#DIV/0!		0	0	0	FALSE
0	0	#DIV/0!		0	0	0	FALSE
0	0	#DIV/0!		0	0	0	FALSE
0	0	#DIV/0!		0	0	0	FALSE
0	0	#DIV/0!		0	0	0	FALSE
0	0	#DIV/0!		0	0	0	FALSE
0	0	#DIV/0!		0	0	0	FALSE
0	0	#DIV/0!		0	0	0	FALSE
0	0	#DIV/0!		0	0	0	FALSE
0	0	#DIV/0!		0	0	0	FALSE
0	0	#DIV/0!		0	0	0	FALSE
0	0	#DIV/0!		0	0	0	FALSE
0	0	#DIV/0!		0	0	0	FALSE
0	0	#DIV/0!		0	0	0	FALSE
0	0	#DIV/0!		0	0	0	FALSE
0	0	#DIV/0!		0	0	0	FALSE
0	0	#DIV/0!		0	0	0	FALSE
0	0	#DIV/0!		0	0	0	FALSE
0	0	#DIV/0!		0	0	0	FALSE
0	0	#DIV/0!		0	0	0	FALSE
0	0	#DIV/0!		0	0	0	FALSE
0	0	#DIV/0!		0	0	0	FALSE
0	0	#DIV/0!		0	0	0	FALSE
0	0	#DIV/0!		0	0	0	FALSE
0	0	#DIV/0!		0	0	0	FALSE
0	0	#DIV/0!		0	0	0	FALSE
0	0	#DIV/0!		0	0	0	FALSE
0	0	#DIV/0!		0	0	0	FALSE
0	0	#DIV/0!		0	0	0	FALSE
0	0	#DIV/0!		0	0	0	FALSE
0	0	#DIV/0!		0	0	0	FALSE
0	0	#DIV/0!		0	0	0	FALSE
0	0	#DIV/0!		0	0	0	FALSE
0	0	#DIV/0!		0	0	0	FALSE
0	0	#DIV/0!		0	0	0	FALSE
0	0	#DIV/0!		0	0	0	FALSE
0	0	#DIV/0!		0	0	0	FALSE
0	0	#DIV/0!		0	0	0	FALSE
0	0	#DIV/0!		0	0	0	FALSE
0	0	#DIV/0!		0	0	0	FALSE
0	0	#DIV/0!		0	0	0	FALSE
0	0	#DIV/0!		0	0	0	FALSE
0	0	#DIV/0!		0	0	0	FALSE
0	0	#DIV/0!		0	0	0	FALSE
0	0	#DIV/0!		0	0	0	FALSE
0	0	#DIV/0!		0	0	0	FALSE
0	0	#DIV/0!		0	0	0	FALSE
0	0	#DIV/0!		0	0	0	FALSE
0	0	#DIV/0!		0	0	0	FALSE
0	0	#DIV/0!		0	0	0	FALSE
0	0	#DIV/0!		0	0	0	FALSE
0	0	#DIV/0!		0	0	0	FALSE
0	0	#DIV/0!		0	0	0	FALSE
0	0	#DIV/0!		0	0	0	FALSE
0	0	#DIV/0!		0	0	0	FALSE
0	0	#DIV/0!		0	0	0	FALSE
0	0	#DIV/0!		0	0	0	FALSE
0	0	#DIV/0!		0	0	0	FALSE
0	0	#DIV/0!		0	0	0	FALSE
0	0	#DIV/0!		0	0	0	FALSE
0	0	#DIV/0!		0	0	0	FALSE
0	0	#DIV/0!		0	0	0	FALSE
0	0	#DIV/0!		0	0	0	FALSE
0	0	#DIV/0!		0	0	0	FALSE
0	0	#DIV/0!		0	0	0	FALSE
0	0	#DIV/0!		0	0	0	FALSE
0	0	#DIV/0!		0	0	0	FALSE
0	0	#DIV/0!		0	0	0	FALSE
0	0	#DIV/0!		0	0	0	FALSE
0	0	#DIV/0!		0	0	0	FALSE
0	0	#DIV/0!		0	0	0	FALSE
0	0	#DIV/0!		0	0	0	FALSE
0	0	#DIV/0!		0	0	0	FALSE
0	0	#DIV/0!		0	0	0	FALSE
0	0	#DIV/0!		0	0	0	FALSE
0	0	#DIV/0!		0	0	0	FALSE
0	0	#DIV/0!		0	0	0	FALSE
0	0	#DIV/0!		0	0	0	FALSE
0	0	#DIV/0!		0	0	0	FALSE
0	0	#DIV/0!		0	0	0	FALSE
0	0	#DIV/0!		0	0	0	FALSE
0	0	#DIV/0!		0	0	0	FALSE
0	0	#DIV/0!		0	0	0	FALSE
0	0	#DIV/0!		0	0	0	FALSE
0	0	#DIV/0!		0	0	0	FALSE
0	0	#DIV/0!		0	0	0	FALSE
0	0	#DIV/0!		0	0	0	FALSE
0	0	#DIV/0!		0	0	0	FALSE
0	0	#DIV/0!		0	0	0	FALSE
0	0	#DIV/0!		0	0	0	FALSE
0	0	#DIV/0!		0	0	0	FALSE
0	0	#DIV/0!		0	0	0	FALSE
0	0	#DIV/0!		0	0	0	FALSE
0	0	#DIV/0!		0	0	0	FALSE
0	0	#DIV/0!		0	0	0	FALSE
0	0	#DIV/0!		0	0	0	FALSE
0	0	#DIV/0!		0	0	0	FALSE
0	0	#DIV/0!		0	0	0	FALSE
0	0	#DIV/0!		0	0	0	FALSE
0	0	#DIV/0!		0	0	0	FALSE
0	0	#DIV/0!		0	0	0	FALSE
0	0	#DIV/0!		0	0	0	FALSE
0	0	#DIV/0!		0	0	0	FALSE
0	0	#DIV/0!		0	0	0	FALSE
0	0	#DIV/0!		0	0	0	FALSE
0	0	#DIV/0!		0	0	0	FALSE
0	0	#DIV/0!		0	0	0	FALSE
0	0	#DIV/0!		0	0	0	FALSE
0	0	#DIV/0!		0	0	0	FALSE
0	0	#DIV/0!		0	0	0	FALSE
0	0	#DIV/0!		0	0	0	FALSE
0	0	#DIV/0!		0	0	0	FALSE
0	0	#DIV/0!		0	0	0	FALSE
0	0	#DIV/0!		0	0	0	FALSE
0	0	#DIV/0!		0	0	0	FALSE
0	0	#DIV/0!		0	0	0	FALSE
0	0	#DIV/0!		0	0	0	FALSE
0	0	#DIV/0!		0	0	0	FALSE
0	0	#DIV/0!		0	0	0	FALSE
0	0	#DIV/0!		0	0	0	FALSE
0	0	#DIV/0!		0	0	0	FALSE
0	0	#DIV/0!		0	0	0	FALSE
0	0	#DIV/0!		0	0	0	FALSE
0	0	#DIV/0!		0	0	0	FALSE
0	0	#DIV/0!		0	0	0	FALSE
0	0	#DIV/0!		0	0	0	FALSE
0	0	#DIV/0!		0	0	0	FALSE
0	0	#DIV/0!		0	0	0	FALSE
0	0	#DIV/0!		0	0	0	FALSE
0	0	#DIV/0!		0	0	0	FALSE
0	0	#DIV/0!		0	0	0	FALSE
0	0	#DIV/0!		0	0	0	FALSE
0	0	#DIV/0!		0	0	0	FALSE
0	0	#DIV/0!		0	0	0	FALSE
0	0	#DIV/0!		0	0	0	FALSE
0	0	#DIV/0!		0	0	0	FALSE
0	0	#DIV/0!		0	0	0	FALSE
0	0	#DIV/0!		0	0	0	FALSE
0	0	#DIV/0!		0	0	0	FALSE
0	0	#DIV/0!		0	0	0	FALSE
0	0	#DIV/0!		0	0	0	FALSE
0	0	#DIV/0!		0	0	0	FALSE
0	0	#DIV/0!		0	0	0	FALSE
0	0	#DIV/0!		0	0	0	FALSE
0	0	#DIV/0!		0	0	0	FALSE
0	0	#DIV/0!		0	0	0	FALSE
0	0	#DIV/0!		0	0	0	FALSE
0	0	#DIV/0!		0	0	0	FALSE
0	0	#DIV/0!		0	0	0	FALSE
0	0	#DIV/0!		0	0	0	FALSE
0	0	#DIV/0!		0	0	0	FALSE
0	0	#DIV/0!		0	0	0	FALSE
0	0	#DIV/0!		0	0	0	FALSE
0	0	#DIV/0!		0	0	0	FALSE
0	0	#DIV/0!		0	0	0	FALSE
0	0	#DIV/0!		0	0	0	FALSE
0	0	#DIV/0!		0	0	0	FALSE
0	0	#DIV/0!		0	0	0	FALSE
0	0	#DIV/0!		0	0	0	FALSE
0	0	#DIV/0!		0	0	0	FALSE
0	0	#DIV/0!		0	0	0	FALSE
0	0	#DIV/0!		0	0	0	FALSE
0	0	#DIV/0!		0	0	0	FALSE
0	0	#DIV/0!		0	0	0	FALSE
0	0	#DIV/0!		0	0	0	FALSE
0	0	#DIV/0!		0	0	0	FALSE
0	0	#DIV/0!		0	0	0	FALSE
0	0	#DIV/0!		0	0	0	FALSE
0	0	#DIV/0!		0	0	0	FALSE
0	0	#DIV/0!		0	0	0	FALSE
0	0	#DIV/0!		0	0	0	FALSE
0	0	#DIV/0!		0	0	0	FALSE
0	0	#DIV/0!		0	0	0	FALSE
0	0	#DIV/0!		0	0	0	FALSE
0	0	#DIV/0!		0	0	0	FALSE
0	0	#DIV/0!		0	0	0	FALSE
0	0	#DIV/0!		0	0	0	FALSE
0	0	#DIV/0!		0	0	0	FALSE
0	0	#DIV/0!		0	0	0	FALSE
0	0	#DIV/0!		0	0	0	FALSE
0	0	#DIV/0!		0	0	0	FALSE
0	0	#DIV/0!		0	0	0	FALSE
0	0	#DIV/0!		0	0	0	FALSE
0	0	#DIV/0!		0	0	0	FALSE
0	0	#DIV/0!		0	0	0	FALSE
0	0	#DIV/0!		0	0	0	FALSE
0	0	#DIV/0!		0	0	0	FALSE
0	0	#DIV/0!		0	0	0	FALSE
0	0	#DIV/0!		0	0	0	FALSE
0	0	#DIV/0!		0	0	0	FALSE
0	0	#DIV/0!		0	0	0	FALSE
0	0	#DIV/0!		0	0	0	FALSE
0	0	#DIV/0!		0	0	0	FALSE
0	0	#DIV/0!		0	0	0	FALSE
0	0	#DIV/0!		0	0	0	FALSE
0	0	#DIV/0!		0	0	0	FALSE
0	0	#DIV/0!		0	0	0	FALSE
0	0	#DIV/0!		0	0	0	FALSE
0	0	#DIV/0!		0	0	0	FALSE
0	0	#DIV/0!		0	0	0	FALSE
0	0	#DIV/0!		0	0	0	FALSE
0	0	#DIV/0!		0	0	0	FALSE
0	0	#DIV/0!		0	0	0	FALSE
0	0	#DIV/0!		0	0	0	FALSE
0	0	#DIV/0!		0	0	0	FALSE
0	0	#DIV/0!		0	0	0	FALSE
0	0	#DIV/0!		0	0	0	FALSE
0	0	#DIV/0!		0	0	0	FALSE
0	0	#DIV/0!		0	0	0	FALSE
0	0	#DIV/0!		0	0	0	FALSE
0	0	#DIV/0!		0	0	0	FALSE
0	0	#DIV/0!		0	0	0	FALSE
0	0	#DIV/0!		0	0	0	FALSE
0	0	#DIV/0!		0	0	0	FALSE
0	0	#DIV/0!		0	0	0	FALSE
0	0	#DIV/0!		0	0	0	FALSE
0	0	#DIV/0!		0	0	0	FALSE
0	0	#DIV/0!		0	0	0	FALSE
0	0	#DIV/0!		0	0	0	FALSE
0	0	#DIV/0!		0	0	0	FALSE
0	0	#DIV/0!		0	0	0	FALSE
0	0	#DIV/0!		0	0	0	FALSE
0	0	#DIV/0!		0	0	0	FALSE
0	0	#DIV/0!		0	0	0	FALSE
0	0	#DIV/0!		0	0	0	FALSE
0	0	#DIV/0!		0	0	0	FALSE
0	0	#DIV/0!		0	0	0	FALSE
0	0	#DIV/0!		0	0	0	FALSE
0	0	#DIV/0!		0	0	0	FALSE
0	0	#DIV/0!		0	0	0	FALSE
0	0	#DIV/0!		0	0	0	FALSE
0	0	#DIV/0!		0	0	0	FALSE
0	0	#DIV/0!		0	0	0	FALSE
0	0	#DIV/0!		0	0	0	FALSE
0	0	#DIV/0!		0	0	0	FALSE
0	0	#DIV/0!		0	0	0	FALSE
0	0	#DIV/0!		0	0	0	FALSE
0	0	#DIV/0!		0	0	0	FALSE
0	0	#DIV/0!		0	0	0	FALSE
0	0	#DIV/0!		0	0	0	FALSE
0	0	#DIV/0!		0	0	0	FALSE
0	0	#DIV/0!		0	0	0	FALSE
0	0	#DIV/0!		0	0	0	FALSE

## Sheet: GW639 rep 3
0					%	pore diam
					#DIV/0!	0	#DIV/0!
				1	2	3
				33	33	33
				61.6071	24.1071	14.2857	100
pore-spot	pore diam	A/B*2		138	54	32	224
12.53	55.0364	0.455334		0	0	1	FALSE
6.32456	60.7454	0.208232		0	1	0	FALSE
5.38516	51.8652	0.20766		0	1	0	FALSE
6.08276	57.9741	0.209844		0	1	0	FALSE
4.47214	43.566	0.205304		0	1	0	FALSE
8.48528	57.3149	0.296093		0	1	0	FALSE
4.47214	48.7647	0.183417		1	0	0	FALSE
3.60555	47.4342	0.152023		1	0	0	FALSE
1.41421	43.6005	0.0648715		1	0	0	FALSE
4.47214	44.7772	0.19975		0	1	0	FALSE
3.16228	46.8722	0.134932		1	0	0	FALSE
5	52.6972	0.189763		0	1	0	FALSE
17.8045	56.8507	0.62636		0	0	1	FALSE
5.09902	53.1507	0.19187		0	1	0	FALSE
6.32456	52.469	0.241078		0	1	0	FALSE
17.4642	47.8017	0.730696		0	0	1	FALSE
5	49.3964	0.202444		0	1	0	FALSE
3.60555	44.4185	0.162345		1	0	0	FALSE
3.16228	43.1045	0.146726		1	0	0	FALSE
3.16228	45.1774	0.139994		1	0	0	FALSE
1	38.0132	0.0526134		1	0	0	FALSE
2.82843	35.805	0.157991		1	0	0	FALSE
2.82843	40.8534	0.138467		1	0	0	FALSE
3.60555	39.1152	0.184355		0	1	0	FALSE
2.23607	41.8808	0.106783		1	0	0	FALSE
3.60555	41.7253	0.172823		1	0	0	FALSE
5.09902	41.7732	0.244129		0	1	0	FALSE
3	51.0392	0.117557		1	0	0	FALSE
3.16228	51.1077	0.123749		1	0	0	FALSE
4.47214	40.1622	0.222704		0	1	0	FALSE
2.23607	35.7351	0.125147		1	0	0	FALSE
3.60555	37.1618	0.194046		0	1	0	FALSE
3.60555	40	0.180278		1	0	0	FALSE
3	34.3657	0.174593		1	0	0	FALSE
3.60555	37.1618	0.194046		0	1	0	FALSE
5.83095	40.8167	0.285714		0	1	0	FALSE
3.60555	36.0694	0.199923		0	1	0	FALSE
2.23607	33.9559	0.131704		1	0	0	FALSE
5	41.4367	0.241332		0	1	0	FALSE
3.16228	34	0.186016		0	1	0	FALSE
2	39.8497	0.100377		1	0	0	FALSE
2.23607	39.1152	0.114332		1	0	0	FALSE
1.41421	32.8024	0.0862261		1	0	0	FALSE
2.23607	39.3954	0.113519		1	0	0	FALSE
2.23607	34.5254	0.129532		1	0	0	FALSE
4.12311	35.7351	0.230759		0	1	0	FALSE
2.82843	28.2843	0.2		0	1	0	FALSE
3.16228	30.8707	0.204872		0	1	0	FALSE
3.16228	30.5941	0.206725		0	1	0	FALSE
1.41421	29.8329	0.0948091		1	0	0	FALSE
2.23607	34.2053	0.130744		1	0	0	FALSE
3.16228	29.6816	0.21308		0	1	0	FALSE
2	29.6142	0.13507		1	0	0	FALSE
1	29.4109	0.068002		1	0	0	FALSE
1.41421	27.2029	0.103975		1	0	0	FALSE
2.82843	27.7849	0.203595		0	1	0	FALSE
2.23607	27.6586	0.16169		1	0	0	FALSE
1.41421	30.3645	0.0931493		1	0	0	FALSE
2.82843	26.4008	0.214269		0	1	0	FALSE
1	27.6586	0.0723102		1	0	0	FALSE
2	30.0666	0.133038		1	0	0	FALSE
3.60555	29.6985	0.24281		0	1	0	FALSE
2.23607	32.5269	0.13749		1	0	0	FALSE
1	26.1725	0.0764161		1	0	0	FALSE
3	43.1741	0.138972		1	0	0	FALSE
4	43	0.186047		0	1	0	FALSE
4.47214	41.4005	0.216043		0	1	0	FALSE
5	38.0132	0.263067		0	1	0	FALSE
2.23607	41.7732	0.107058		1	0	0	FALSE
3.16228	43.0813	0.146805		1	0	0	FALSE
16.2788	42.2019	0.771473		0	0	1	FALSE
4.12311	45.607	0.18081		1	0	0	FALSE
4.47214	42.8019	0.208969		0	1	0	FALSE
5.09902	54.3323	0.187698		0	1	0	FALSE
8	54.037	0.296093		0	1	0	FALSE
3.60555	53.8516	0.133907		1	0	0	FALSE
9.21954	53.0754	0.347413		0	1	0	FALSE
5.09902	54.4243	0.18738		0	1	0	FALSE
3.16228	54.1295	0.116841		1	0	0	FALSE
11.4018	50.5371	0.451223		0	0	1	FALSE
12.53	47.5395	0.52714		0	0	1	FALSE
4.24264	50.2195	0.168964		1	0	0	FALSE
2.23607	39.4081	0.113483		1	0	0	FALSE
3.16228	32.5269	0.194441		0	1	0	FALSE
3.16228	37.2156	0.169944		1	0	0	FALSE
2	38.0132	0.105227		1	0	0	FALSE
1.41421	32.8024	0.0862261		1	0	0	FALSE
2.23607	38.2099	0.117041		1	0	0	FALSE
7.81025	31.8277	0.490784		0	0	1	FALSE
2.23607	33.541	0.133333		1	0	0	FALSE
0	40.2616	0		1	0	0	FALSE
1	39.4462	0.050702		1	0	0	FALSE
2.82843	37.4833	0.150917		1	0	0	FALSE
2.82843	33.8378	0.167175		1	0	0	FALSE
0	26.2488	0		1	0	0	FALSE
2.23607	30.5941	0.146176		1	0	0	FALSE
1.41421	35.4683	0.0797452		1	0	0	FALSE
3	35.3412	0.169774		1	0	0	FALSE
1	33.6155	0.0594964		1	0	0	FALSE
1	34.5254	0.0579284		1	0	0	FALSE
1	32.6956	0.0611704		1	0	0	FALSE
0	29.0689	0		1	0	0	FALSE
1	29	0.0689655		1	0	0	FALSE
2.23607	31.241	0.14315		1	0	0	FALSE
10.198	28.8617	0.706682		0	0	1	FALSE
6.32456	28.7924	0.439322		0	0	1	FALSE
1.41421	34.1321	0.0828671		1	0	0	FALSE
5.09902	31.7805	0.32089		0	1	0	FALSE
13.4164	31.7805	0.844317		0	0	1	FALSE
2.82843	38.2753	0.147794		1	0	0	FALSE
2	41.5933	0.0961694		1	0	0	FALSE
4.12311	38.3275	0.215151		0	1	0	FALSE
3.60555	38.6005	0.186814		0	1	0	FALSE
3.60555	39.3573	0.183221		1	0	0	FALSE
3.60555	39.0512	0.184657		0	1	0	FALSE
3.16228	41.3038	0.153123		1	0	0	FALSE
1.41421	26	0.108786		1	0	0	FALSE
2	31.5753	0.126681		1	0	0	FALSE
2.23607	27.313	0.163737		1	0	0	FALSE
0	29.2746	0		1	0	0	FALSE
0	28.178	0		1	0	0	FALSE
1.41421	32.6497	0.0866296		1	0	0	FALSE
10.6301	29.7321	0.715061		0	0	1	FALSE
1.41421	29.7321	0.0951303		1	0	0	FALSE
3.60555	31.0161	0.232495		0	1	0	FALSE
13.4164	30.2324	0.887551		0	0	1	FALSE
1.41421	30.0832	0.0940201		1	0	0	FALSE
0	32.5576	0		1	0	0	FALSE
10.8167	32.2025	0.67179		0	0	1	FALSE
2.23607	34.7131	0.128831		1	0	0	FALSE
1.41421	31.8277	0.0888669		1	0	0	FALSE
1.41421	34.0588	0.0830455		1	0	0	FALSE
2.23607	35.7351	0.125147		1	0	0	FALSE
9.43398	34.1321	0.552792		0	0	1	FALSE
2.23607	31.8904	0.140234		1	0	0	FALSE
2.23607	36.2353	0.123419		1	0	0	FALSE
1	34.9285	0.0572598		1	0	0	FALSE
8.60233	30.5287	0.563557		0	0	1	FALSE
2	36.2215	0.110432		1	0	0	FALSE
3.60555	32.45	0.222222		0	1	0	FALSE
2.23607	36.8782	0.121268		1	0	0	FALSE
2	33.0151	0.121157		1	0	0	FALSE
9.05539	34.0588	0.531751		0	0	1	FALSE
15.8114	37.3363	0.846971		0	0	1	FALSE
1	31.0644	0.0643823		1	0	0	FALSE
2	36.2353	0.110389		1	0	0	FALSE
3.16228	41.7732	0.151402		1	0	0	FALSE
3.60555	44.3847	0.162468		1	0	0	FALSE
5	37.4433	0.267071		0	1	0	FALSE
2	37.054	0.107951		1	0	0	FALSE
3	39.2173	0.152994		1	0	0	FALSE
4	44.0454	0.181631		1	0	0	FALSE
2.82843	42.8019	0.132164		1	0	0	FALSE
4.12311	40.4969	0.203626		0	1	0	FALSE
2.23607	37.7359	0.118511		1	0	0	FALSE
2	40.1123	0.0997199		1	0	0	FALSE
2	33.121	0.120769		1	0	0	FALSE
2.23607	38.2099	0.117041		1	0	0	FALSE
11.4018	32.8024	0.695177		0	0	1	FALSE
2.82843	34.2053	0.16538		1	0	0	FALSE
3.60555	36.0555	0.2		0	1	0	FALSE
4.24264	47.8017	0.17751		1	0	0	FALSE
2.23607	41.0366	0.108979		1	0	0	FALSE
3.60555	37.4433	0.192587		0	1	0	FALSE
13	42.0119	0.618872		0	0	1	FALSE
4.12311	40.1622	0.205323		0	1	0	FALSE
5.09902	40.7063	0.250528		0	1	0	FALSE
13.4164	37.2156	0.72101		0	0	1	FALSE
8.544	36.7151	0.465422		0	0	1	FALSE
10.0499	38.1182	0.5273		0	0	1	FALSE
13.0384	32.1403	0.811343		0	0	1	FALSE
3.16228	37.2156	0.169944		1	0	0	FALSE
2.23607	31.3847	0.142494		1	0	0	FALSE
1.41421	35.3553	0.08		1	0	0	FALSE
2.23607	35.2278	0.126949		1	0	0	FALSE
1.41421	35.609	0.0794301		1	0	0	FALSE
2.82843	32.8024	0.172452		1	0	0	FALSE
2.23607	34.6699	0.128992		1	0	0	FALSE
2	37.3363	0.107134		1	0	0	FALSE
3.16228	37.108	0.170437		1	0	0	FALSE
2.23607	38.9487	0.114821		1	0	0	FALSE
3.16228	37.6962	0.167777		1	0	0	FALSE
2	34.3657	0.116395		1	0	0	FALSE
3.16228	38.0132	0.166378		1	0	0	FALSE
9.43398	36.7151	0.513902		0	0	1	FALSE
3	36.4966	0.164399		1	0	0	FALSE
1	37.3363	0.0535672		1	0	0	FALSE
2.23607	31.305	0.142857		1	0	0	FALSE
2.82843	40.8534	0.138467		1	0	0	FALSE
4.12311	39.2938	0.209861		0	1	0	FALSE
1.41421	43.8292	0.0645329		1	0	0	FALSE
5.83095	38.5876	0.302219		0	1	0	FALSE
7.61577	30.8058	0.494437		0	0	1	FALSE
2.82843	35.3836	0.159872		1	0	0	FALSE
2.82843	38.2099	0.148047		1	0	0	FALSE
8.06226	38.9487	0.413994		0	1	0	FALSE
12	36.0139	0.66641		0	0	1	FALSE
4.24264	37.5899	0.225733		0	1	0	FALSE
4.47214	36.4005	0.245718		0	1	0	FALSE
1.41421	35.2278	0.0802896		1	0	0	FALSE
15.1327	35.2278	0.859136		0	0	1	FALSE
2.23607	33.2866	0.134352		1	0	0	FALSE
3.16228	35.2278	0.179533		1	0	0	FALSE
2.23607	39.2173	0.114035		1	0	0	FALSE
11.6619	32.6497	0.714366		0	0	1	FALSE
2.23607	31.9061	0.140165		1	0	0	FALSE
0	33.2415	0		1	0	0	FALSE
2.23607	27.4591	0.162866		1	0	0	FALSE
1	32.249	0.0620174		1	0	0	FALSE
12.2066	30.4138	0.802698		0	0	1	FALSE
1.41421	31.7648	0.0890429		1	0	0	FALSE
1.41421	29.4109	0.0961694		1	0	0	FALSE
1	31.8904	0.0627147		1	0	0	FALSE
1	39.0128	0.0512652		1	0	0	FALSE
1	29.0689	0.0688021		1	0	0	FALSE
2.23607	24.5153	0.182422		1	0	0	FALSE
0	38.9487	0		1	0	0	FALSE
0	39.3954	0		1	0	0	FALSE
9.21954	37.3363	0.493865		0	0	1	FALSE
4	33.0606	0.24198		0	1	0	FALSE
7.2111	32.2025	0.44786		0	0	1	FALSE
7.07107	29.4279	0.480569		0	0	1	FALSE
2.82843	37.1214	0.152388		1	0	0	FALSE
1.41421	28.6007	0.0988936		1	0	0	FALSE
0	0	#DIV/0!		0	0	0	FALSE
0	0	#DIV/0!		0	0	0	FALSE
0	0	#DIV/0!		0	0	0	FALSE
0	0	#DIV/0!		0	0	0	FALSE
0	0	#DIV/0!		0	0	0	FALSE
0	0	#DIV/0!		0	0	0	FALSE
0	0	#DIV/0!		0	0	0	FALSE
0	0	#DIV/0!		0	0	0	FALSE
0	0	#DIV/0!		0	0	0	FALSE
0	0	#DIV/0!		0	0	0	FALSE
0	0	#DIV/0!		0	0	0	FALSE
0	0	#DIV/0!		0	0	0	FALSE
0	0	#DIV/0!		0	0	0	FALSE
0	0	#DIV/0!		0	0	0	FALSE
0	0	#DIV/0!		0	0	0	FALSE
0	0	#DIV/0!		0	0	0	FALSE
0	0	#DIV/0!		0	0	0	FALSE
0	0	#DIV/0!		0	0	0	FALSE
0	0	#DIV/0!		0	0	0	FALSE
0	0	#DIV/0!		0	0	0	FALSE
0	0	#DIV/0!		0	0	0	FALSE
0	0	#DIV/0!		0	0	0	FALSE
0	0	#DIV/0!		0	0	0	FALSE
0	0	#DIV/0!		0	0	0	FALSE
0	0	#DIV/0!		0	0	0	FALSE
0	0	#DIV/0!		0	0	0	FALSE
0	0	#DIV/0!		0	0	0	FALSE
0	0	#DIV/0!		0	0	0	FALSE
0	0	#DIV/0!		0	0	0	FALSE
0	0	#DIV/0!		0	0	0	FALSE
0	0	#DIV/0!		0	0	0	FALSE
0	0	#DIV/0!		0	0	0	FALSE
0	0	#DIV/0!		0	0	0	FALSE
0	0	#DIV/0!		0	0	0	FALSE
0	0	#DIV/0!		0	0	0	FALSE
0	0	#DIV/0!		0	0	0	FALSE
0	0	#DIV/0!		0	0	0	FALSE
0	0	#DIV/0!		0	0	0	FALSE
0	0	#DIV/0!		0	0	0	FALSE
0	0	#DIV/0!		0	0	0	FALSE
0	0	#DIV/0!		0	0	0	FALSE
0	0	#DIV/0!		0	0	0	FALSE
0	0	#DIV/0!		0	0	0	FALSE
0	0	#DIV/0!		0	0	0	FALSE
0	0	#DIV/0!		0	0	0	FALSE
0	0	#DIV/0!		0	0	0	FALSE
0	0	#DIV/0!		0	0	0	FALSE
0	0	#DIV/0!		0	0	0	FALSE
0	0	#DIV/0!		0	0	0	FALSE
0	0	#DIV/0!		0	0	0	FALSE
0	0	#DIV/0!		0	0	0	FALSE
0	0	#DIV/0!		0	0	0	FALSE
0	0	#DIV/0!		0	0	0	FALSE
0	0	#DIV/0!		0	0	0	FALSE
0	0	#DIV/0!		0	0	0	FALSE
0	0	#DIV/0!		0	0	0	FALSE
0	0	#DIV/0!		0	0	0	FALSE
0	0	#DIV/0!		0	0	0	FALSE
0	0	#DIV/0!		0	0	0	FALSE
0	0	#DIV/0!		0	0	0	FALSE
0	0	#DIV/0!		0	0	0	FALSE
0	0	#DIV/0!		0	0	0	FALSE
0	0	#DIV/0!		0	0	0	FALSE
0	0	#DIV/0!		0	0	0	FALSE
0	0	#DIV/0!		0	0	0	FALSE
0	0	#DIV/0!		0	0	0	FALSE
0	0	#DIV/0!		0	0	0	FALSE
0	0	#DIV/0!		0	0	0	FALSE
0	0	#DIV/0!		0	0	0	FALSE
0	0	#DIV/0!		0	0	0	FALSE
0	0	#DIV/0!		0	0	0	FALSE
0	0	#DIV/0!		0	0	0	FALSE
0	0	#DIV/0!		0	0	0	FALSE
0	0	#DIV/0!		0	0	0	FALSE
0	0	#DIV/0!		0	0	0	FALSE
0	0	#DIV/0!		0	0	0	FALSE
0	0	#DIV/0!		0	0	0	FALSE
0	0	#DIV/0!		0	0	0	FALSE
0	0	#DIV/0!		0	0	0	FALSE
0	0	#DIV/0!		0	0	0	FALSE
0	0	#DIV/0!		0	0	0	FALSE
0	0	#DIV/0!		0	0	0	FALSE
0	0	#DIV/0!		0	0	0	FALSE
0	0	#DIV/0!		0	0	0	FALSE
0	0	#DIV/0!		0	0	0	FALSE
0	0	#DIV/0!		0	0	0	FALSE
0	0	#DIV/0!		0	0	0	FALSE
0	0	#DIV/0!		0	0	0	FALSE
0	0	#DIV/0!		0	0	0	FALSE
0	0	#DIV/0!		0	0	0	FALSE
0	0	#DIV/0!		0	0	0	FALSE
0	0	#DIV/0!		0	0	0	FALSE
0	0	#DIV/0!		0	0	0	FALSE
0	0	#DIV/0!		0	0	0	FALSE
0	0	#DIV/0!		0	0	0	FALSE
0	0	#DIV/0!		0	0	0	FALSE
0	0	#DIV/0!		0	0	0	FALSE
0	0	#DIV/0!		0	0	0	FALSE
0	0	#DIV/0!		0	0	0	FALSE
0	0	#DIV/0!		0	0	0	FALSE
0	0	#DIV/0!		0	0	0	FALSE
0	0	#DIV/0!		0	0	0	FALSE
0	0	#DIV/0!		0	0	0	FALSE
0	0	#DIV/0!		0	0	0	FALSE
0	0	#DIV/0!		0	0	0	FALSE
0	0	#DIV/0!		0	0	0	FALSE
0	0	#DIV/0!		0	0	0	FALSE
0	0	#DIV/0!		0	0	0	FALSE
0	0	#DIV/0!		0	0	0	FALSE
0	0	#DIV/0!		0	0	0	FALSE
0	0	#DIV/0!		0	0	0	FALSE
0	0	#DIV/0!		0	0	0	FALSE
0	0	#DIV/0!		0	0	0	FALSE
0	0	#DIV/0!		0	0	0	FALSE
0	0	#DIV/0!		0	0	0	FALSE
0	0	#DIV/0!		0	0	0	FALSE
0	0	#DIV/0!		0	0	0	FALSE
0	0	#DIV/0!		0	0	0	FALSE
0	0	#DIV/0!		0	0	0	FALSE
0	0	#DIV/0!		0	0	0	FALSE
0	0	#DIV/0!		0	0	0	FALSE
0	0	#DIV/0!		0	0	0	FALSE
0	0	#DIV/0!		0	0	0	FALSE
0	0	#DIV/0!		0	0	0	FALSE
0	0	#DIV/0!		0	0	0	FALSE
0	0	#DIV/0!		0	0	0	FALSE
0	0	#DIV/0!		0	0	0	FALSE
0	0	#DIV/0!		0	0	0	FALSE
0	0	#DIV/0!		0	0	0	FALSE
0	0	#DIV/0!		0	0	0	FALSE
0	0	#DIV/0!		0	0	0	FALSE
0	0	#DIV/0!		0	0	0	FALSE
0	0	#DIV/0!		0	0	0	FALSE
0	0	#DIV/0!		0	0	0	FALSE
0	0	#DIV/0!		0	0	0	FALSE
0	0	#DIV/0!		0	0	0	FALSE
0	0	#DIV/0!		0	0	0	FALSE
0	0	#DIV/0!		0	0	0	FALSE
0	0	#DIV/0!		0	0	0	FALSE
0	0	#DIV/0!		0	0	0	FALSE
0	0	#DIV/0!		0	0	0	FALSE
0	0	#DIV/0!		0	0	0	FALSE
0	0	#DIV/0!		0	0	0	FALSE
0	0	#DIV/0!		0	0	0	FALSE
0	0	#DIV/0!		0	0	0	FALSE
0	0	#DIV/0!		0	0	0	FALSE
0	0	#DIV/0!		0	0	0	FALSE
0	0	#DIV/0!		0	0	0	FALSE
0	0	#DIV/0!		0	0	0	FALSE
0	0	#DIV/0!		0	0	0	FALSE
0	0	#DIV/0!		0	0	0	FALSE
0	0	#DIV/0!		0	0	0	FALSE
0	0	#DIV/0!		0	0	0	FALSE
0	0	#DIV/0!		0	0	0	FALSE
0	0	#DIV/0!		0	0	0	FALSE
0	0	#DIV/0!		0	0	0	FALSE
0	0	#DIV/0!		0	0	0	FALSE
0	0	#DIV/0!		0	0	0	FALSE
0	0	#DIV/0!		0	0	0	FALSE
0	0	#DIV/0!		0	0	0	FALSE
0	0	#DIV/0!		0	0	0	FALSE
0	0	#DIV/0!		0	0	0	FALSE
0	0	#DIV/0!		0	0	0	FALSE
0	0	#DIV/0!		0	0	0	FALSE
0	0	#DIV/0!		0	0	0	FALSE
0	0	#DIV/0!		0	0	0	FALSE
0	0	#DIV/0!		0	0	0	FALSE
0	0	#DIV/0!		0	0	0	FALSE
0	0	#DIV/0!		0	0	0	FALSE
0	0	#DIV/0!		0	0	0	FALSE
0	0	#DIV/0!		0	0	0	FALSE
0	0	#DIV/0!		0	0	0	FALSE
0	0	#DIV/0!		0	0	0	FALSE
0	0	#DIV/0!		0	0	0	FALSE
0	0	#DIV/0!		0	0	0	FALSE
0	0	#DIV/0!		0	0	0	FALSE
0	0	#DIV/0!		0	0	0	FALSE
0	0	#DIV/0!		0	0	0	FALSE
0	0	#DIV/0!		0	0	0	FALSE
0	0	#DIV/0!		0	0	0	FALSE
0	0	#DIV/0!		0	0	0	FALSE
0	0	#DIV/0!		0	0	0	FALSE
0	0	#DIV/0!		0	0	0	FALSE
0	0	#DIV/0!		0	0	0	FALSE
0	0	#DIV/0!		0	0	0	FALSE
0	0	#DIV/0!		0	0	0	FALSE
0	0	#DIV/0!		0	0	0	FALSE
0	0	#DIV/0!		0	0	0	FALSE
0	0	#DIV/0!		0	0	0	FALSE
0	0	#DIV/0!		0	0	0	FALSE
0	0	#DIV/0!		0	0	0	FALSE
0	0	#DIV/0!		0	0	0	FALSE
0	0	#DIV/0!		0	0	0	FALSE
0	0	#DIV/0!		0	0	0	FALSE
0	0	#DIV/0!		0	0	0	FALSE
0	0	#DIV/0!		0	0	0	FALSE
0	0	#DIV/0!		0	0	0	FALSE
0	0	#DIV/0!		0	0	0	FALSE
0	0	#DIV/0!		0	0	0	FALSE
0	0	#DIV/0!		0	0	0	FALSE
0	0	#DIV/0!		0	0	0	FALSE
0	0	#DIV/0!		0	0	0	FALSE
0	0	#DIV/0!		0	0	0	FALSE
0	0	#DIV/0!		0	0	0	FALSE
0	0	#DIV/0!		0	0	0	FALSE
0	0	#DIV/0!		0	0	0	FALSE
0	0	#DIV/0!		0	0	0	FALSE
0	0	#DIV/0!		0	0	0	FALSE
0	0	#DIV/0!		0	0	0	FALSE
0	0	#DIV/0!		0	0	0	FALSE
0	0	#DIV/0!		0	0	0	FALSE
0	0	#DIV/0!		0	0	0	FALSE
0	0	#DIV/0!		0	0	0	FALSE
0	0	#DIV/0!		0	0	0	FALSE
0	0	#DIV/0!		0	0	0	FALSE
0	0	#DIV/0!		0	0	0	FALSE
0	0	#DIV/0!		0	0	0	FALSE
0	0	#DIV/0!		0	0	0	FALSE
0	0	#DIV/0!		0	0	0	FALSE
0	0	#DIV/0!		0	0	0	FALSE
0	0	#DIV/0!		0	0	0	FALSE
0	0	#DIV/0!		0	0	0	FALSE
0	0	#DIV/0!		0	0	0	FALSE
0	0	#DIV/0!		0	0	0	FALSE
0	0	#DIV/0!		0	0	0	FALSE
0	0	#DIV/0!		0	0	0	FALSE
0	0	#DIV/0!		0	0	0	FALSE
0	0	#DIV/0!		0	0	0	FALSE
0	0	#DIV/0!		0	0	0	FALSE
0	0	#DIV/0!		0	0	0	FALSE
0	0	#DIV/0!		0	0	0	FALSE
0	0	#DIV/0!		0	0	0	FALSE
0	0	#DIV/0!		0	0	0	FALSE
0	0	#DIV/0!		0	0	0	FALSE
0	0	#DIV/0!		0	0	0	FALSE
0	0	#DIV/0!		0	0	0	FALSE
0	0	#DIV/0!		0	0	0	FALSE
0	0	#DIV/0!		0	0	0	FALSE
0	0	#DIV/0!		0	0	0	FALSE
0	0	#DIV/0!		0	0	0	FALSE
0	0	#DIV/0!		0	0	0	FALSE
0	0	#DIV/0!		0	0	0	FALSE
0	0	#DIV/0!		0	0	0	FALSE
0	0	#DIV/0!		0	0	0	FALSE
0	0	#DIV/0!		0	0	0	FALSE
0	0	#DIV/0!		0	0	0	FALSE
0	0	#DIV/0!		0	0	0	FALSE
0	0	#DIV/0!		0	0	0	FALSE
0	0	#DIV/0!		0	0	0	FALSE
0	0	#DIV/0!		0	0	0	FALSE
0	0	#DIV/0!		0	0	0	FALSE
0	0	#DIV/0!		0	0	0	FALSE
0	0	#DIV/0!		0	0	0	FALSE
0	0	#DIV/0!		0	0	0	FALSE
0	0	#DIV/0!		0	0	0	FALSE
0	0	#DIV/0!		0	0	0	FALSE
0	0	#DIV/0!		0	0	0	FALSE
0	0	#DIV/0!		0	0	0	FALSE
0	0	#DIV/0!		0	0	0	FALSE
0	0	#DIV/0!		0	0	0	FALSE
0	0	#DIV/0!		0	0	0	FALSE
0	0	#DIV/0!		0	0	0	FALSE
0	0	#DIV/0!		0	0	0	FALSE
0	0	#DIV/0!		0	0	0	FALSE
0	0	#DIV/0!		0	0	0	FALSE
0	0	#DIV/0!		0	0	0	FALSE
0	0	#DIV/0!		0	0	0	FALSE
0	0	#DIV/0!		0	0	0	FALSE
0	0	#DIV/0!		0	0	0	FALSE
0	0	#DIV/0!		0	0	0	FALSE
0	0	#DIV/0!		0	0	0	FALSE
0	0	#DIV/0!		0	0	0	FALSE
0	0	#DIV/0!		0	0	0	FALSE
0	0	#DIV/0!		0	0	0	FALSE
0	0	#DIV/0!		0	0	0	FALSE
0	0	#DIV/0!		0	0	0	FALSE
0	0	#DIV/0!		0	0	0	FALSE
0	0	#DIV/0!		0	0	0	FALSE
0	0	#DIV/0!		0	0	0	FALSE
0	0	#DIV/0!		0	0	0	FALSE
0	0	#DIV/0!		0	0	0	FALSE
0	0	#DIV/0!		0	0	0	FALSE
0	0	#DIV/0!		0	0	0	FALSE
0	0	#DIV/0!		0	0	0	FALSE
0	0	#DIV/0!		0	0	0	FALSE
0	0	#DIV/0!		0	0	0	FALSE
0	0	#DIV/0!		0	0	0	FALSE
0	0	#DIV/0!		0	0	0	FALSE
0	0	#DIV/0!		0	0	0	FALSE
0	0	#DIV/0!		0	0	0	FALSE
0	0	#DIV/0!		0	0	0	FALSE
0	0	#DIV/0!		0	0	0	FALSE
0	0	#DIV/0!		0	0	0	FALSE
0	0	#DIV/0!		0	0	0	FALSE
0	0	#DIV/0!		0	0	0	FALSE
0	0	#DIV/0!		0	0	0	FALSE
0	0	#DIV/0!		0	0	0	FALSE
0	0	#DIV/0!		0	0	0	FALSE
0	0	#DIV/0!		0	0	0	FALSE
0	0	#DIV/0!		0	0	0	FALSE
0	0	#DIV/0!		0	0	0	FALSE
0	0	#DIV/0!		0	0	0	FALSE
0	0	#DIV/0!		0	0	0	FALSE
0	0	#DIV/0!		0	0	0	FALSE
0	0	#DIV/0!		0	0	0	FALSE
0	0	#DIV/0!		0	0	0	FALSE
0	0	#DIV/0!		0	0	0	FALSE
0	0	#DIV/0!		0	0	0	FALSE
0	0	#DIV/0!		0	0	0	FALSE
0	0	#DIV/0!		0	0	0	FALSE
0	0	#DIV/0!		0	0	0	FALSE
0	0	#DIV/0!		0	0	0	FALSE
0	0	#DIV/0!		0	0	0	FALSE
0	0	#DIV/0!		0	0	0	FALSE
0	0	#DIV/0!		0	0	0	FALSE
0	0	#DIV/0!		0	0	0	FALSE
0	0	#DIV/0!		0	0	0	FALSE
0	0	#DIV/0!		0	0	0	FALSE
0	0	#DIV/0!		0	0	0	FALSE
0	0	#DIV/0!		0	0	0	FALSE
0	0	#DIV/0!		0	0	0	FALSE
0	0	#DIV/0!		0	0	0	FALSE
0	0	#DIV/0!		0	0	0	FALSE
0	0	#DIV/0!		0	0	0	FALSE
0	0	#DIV/0!		0	0	0	FALSE
0	0	#DIV/0!		0	0	0	FALSE
0	0	#DIV/0!		0	0	0	FALSE
0	0	#DIV/0!		0	0	0	FALSE
0	0	#DIV/0!		0	0	0	FALSE
0	0	#DIV/0!		0	0	0	FALSE
0	0	#DIV/0!		0	0	0	FALSE
0	0	#DIV/0!		0	0	0	FALSE
0	0	#DIV/0!		0	0	0	FALSE
0	0	#DIV/0!		0	0	0	FALSE
0	0	#DIV/0!		0	0	0	FALSE
0	0	#DIV/0!		0	0	0	FALSE
0	0	#DIV/0!		0	0	0	FALSE
0	0	#DIV/0!		0	0	0	FALSE
0	0	#DIV/0!		0	0	0	FALSE
0	0	#DIV/0!		0	0	0	FALSE
0	0	#DIV/0!		0	0	0	FALSE
0	0	#DIV/0!		0	0	0	FALSE
0	0	#DIV/0!		0	0	0	FALSE
0	0	#DIV/0!		0	0	0	FALSE
0	0	#DIV/0!		0	0	0	FALSE
0	0	#DIV/0!		0	0	0	FALSE
0	0	#DIV/0!		0	0	0	FALSE
0	0	#DIV/0!		0	0	0	FALSE
0	0	#DIV/0!		0	0	0	FALSE
0	0	#DIV/0!		0	0	0	FALSE
0	0	#DIV/0!		0	0	0	FALSE
0	0	#DIV/0!		0	0	0	FALSE
0	0	#DIV/0!		0	0	0	FALSE
0	0	#DIV/0!		0	0	0	FALSE
0	0	#DIV/0!		0	0	0	FALSE
0	0	#DIV/0!		0	0	0	FALSE
0	0	#DIV/0!		0	0	0	FALSE
0	0	#DIV/0!		0	0	0	FALSE
0	0	#DIV/0!		0	0	0	FALSE
0	0	#DIV/0!		0	0	0	FALSE
0	0	#DIV/0!		0	0	0	FALSE
0	0	#DIV/0!		0	0	0	FALSE
0	0	#DIV/0!		0	0	0	FALSE
0	0	#DIV/0!		0	0	0	FALSE
0	0	#DIV/0!		0	0	0	FALSE
0	0	#DIV/0!		0	0	0	FALSE
0	0	#DIV/0!		0	0	0	FALSE
0	0	#DIV/0!		0	0	0	FALSE
0	0	#DIV/0!		0	0	0	FALSE
0	0	#DIV/0!		0	0	0	FALSE
0	0	#DIV/0!		0	0	0	FALSE
0	0	#DIV/0!		0	0	0	FALSE
0	0	#DIV/0!		0	0	0	FALSE
0	0	#DIV/0!		0	0	0	FALSE
0	0	#DIV/0!		0	0	0	FALSE
0	0	#DIV/0!		0	0	0	FALSE
0	0	#DIV/0!		0	0	0	FALSE
0	0	#DIV/0!		0	0	0	FALSE
0	0	#DIV/0!		0	0	0	FALSE
0	0	#DIV/0!		0	0	0	FALSE
0	0	#DIV/0!		0	0	0	FALSE
0	0	#DIV/0!		0	0	0	FALSE
0	0	#DIV/0!		0	0	0	FALSE
0	0	#DIV/0!		0	0	0	FALSE
0	0	#DIV/0!		0	0	0	FALSE
0	0	#DIV/0!		0	0	0	FALSE
0	0	#DIV/0!		0	0	0	FALSE
0	0	#DIV/0!		0	0	0	FALSE
0	0	#DIV/0!		0	0	0	FALSE
0	0	#DIV/0!		0	0	0	FALSE
0	0	#DIV/0!		0	0	0	FALSE
0	0	#DIV/0!		0	0	0	FALSE
0	0	#DIV/0!		0	0	0	FALSE
0	0	#DIV/0!		0	0	0	FALSE
0	0	#DIV/0!		0	0	0	FALSE
0	0	#DIV/0!		0	0	0	FALSE
0	0	#DIV/0!		0	0	0	FALSE
0	0	#DIV/0!		0	0	0	FALSE
0	0	#DIV/0!		0	0	0	FALSE
0	0	#DIV/0!		0	0	0	FALSE
0	0	#DIV/0!		0	0	0	FALSE
0	0	#DIV/0!		0	0	0	FALSE
0	0	#DIV/0!		0	0	0	FALSE
0	0	#DIV/0!		0	0	0	FALSE
0	0	#DIV/0!		0	0	0	FALSE
0	0	#DIV/0!		0	0	0	FALSE
0	0	#DIV/0!		0	0	0	FALSE
0	0	#DIV/0!		0	0	0	FALSE
0	0	#DIV/0!		0	0	0	FALSE
0	0	#DIV/0!		0	0	0	FALSE
0	0	#DIV/0!		0	0	0	FALSE
0	0	#DIV/0!		0	0	0	FALSE
0	0	#DIV/0!		0	0	0	FALSE
0	0	#DIV/0!		0	0	0	FALSE
0	0	#DIV/0!		0	0	0	FALSE
0	0	#DIV/0!		0	0	0	FALSE
0	0	#DIV/0!		0	0	0	FALSE
0	0	#DIV/0!		0	0	0	FALSE
0	0	#DIV/0!		0	0	0	FALSE
0	0	#DIV/0!		0	0	0	FALSE
0	0	#DIV/0!		0	0	0	FALSE
0	0	#DIV/0!		0	0	0	FALSE
0	0	#DIV/0!		0	0	0	FALSE
0	0	#DIV/0!		0	0	0	FALSE
0	0	#DIV/0!		0	0	0	FALSE
0	0	#DIV/0!		0	0	0	FALSE
0	0	#DIV/0!		0	0	0	FALSE
0	0	#DIV/0!		0	0	0	FALSE
0	0	#DIV/0!		0	0	0	FALSE
0	0	#DIV/0!		0	0	0	FALSE
0	0	#DIV/0!		0	0	0	FALSE
0	0	#DIV/0!		0	0	0	FALSE
0	0	#DIV/0!		0	0	0	FALSE
0	0	#DIV/0!		0	0	0	FALSE
0	0	#DIV/0!		0	0	0	FALSE
0	0	#DIV/0!		0	0	0	FALSE
0	0	#DIV/0!		0	0	0	FALSE
0	0	#DIV/0!		0	0	0	FALSE
0	0	#DIV/0!		0	0	0	FALSE
0	0	#DIV/0!		0	0	0	FALSE
0	0	#DIV/0!		0	0	0	FALSE
0	0	#DIV/0!		0	0	0	FALSE
0	0	#DIV/0!		0	0	0	FALSE
0	0	#DIV/0!		0	0	0	FALSE
0	0	#DIV/0!		0	0	0	FALSE
0	0	#DIV/0!		0	0	0	FALSE
0	0	#DIV/0!		0	0	0	FALSE
0	0	#DIV/0!		0	0	0	FALSE
0	0	#DIV/0!		0	0	0	FALSE
0	0	#DIV/0!		0	0	0	FALSE
0	0	#DIV/0!		0	0	0	FALSE
0	0	#DIV/0!		0	0	0	FALSE
0	0	#DIV/0!		0	0	0	FALSE
0	0	#DIV/0!		0	0	0	FALSE
0	0	#DIV/0!		0	0	0	FALSE
0	0	#DIV/0!		0	0	0	FALSE
0	0	#DIV/0!		0	0	0	FALSE
0	0	#DIV/0!		0	0	0	FALSE
0	0	#DIV/0!		0	0	0	FALSE
0	0	#DIV/0!		0	0	0	FALSE
0	0	#DIV/0!		0	0	0	FALSE
0	0	#DIV/0!		0	0	0	FALSE
0	0	#DIV/0!		0	0	0	FALSE
0	0	#DIV/0!		0	0	0	FALSE
0	0	#DIV/0!		0	0	0	FALSE
0	0	#DIV/0!		0	0	0	FALSE
0	0	#DIV/0!		0	0	0	FALSE
0	0	#DIV/0!		0	0	0	FALSE
0	0	#DIV/0!		0	0	0	FALSE
0	0	#DIV/0!		0	0	0	FALSE
0	0	#DIV/0!		0	0	0	FALSE
0	0	#DIV/0!		0	0	0	FALSE
0	0	#DIV/0!		0	0	0	FALSE
0	0	#DIV/0!		0	0	0	FALSE
0	0	#DIV/0!		0	0	0	FALSE
0	0	#DIV/0!		0	0	0	FALSE
0	0	#DIV/0!		0	0	0	FALSE
0	0	#DIV/0!		0	0	0	FALSE
0	0	#DIV/0!		0	0	0	FALSE
0	0	#DIV/0!		0	0	0	FALSE
0	0	#DIV/0!		0	0	0	FALSE
0	0	#DIV/0!		0	0	0	FALSE
0	0	#DIV/0!		0	0	0	FALSE
0	0	#DIV/0!		0	0	0	FALSE
0	0	#DIV/0!		0	0	0	FALSE
0	0	#DIV/0!		0	0	0	FALSE
0	0	#DIV/0!		0	0	0	FALSE
0	0	#DIV/0!		0	0	0	FALSE
0	0	#DIV/0!		0	0	0	FALSE
0	0	#DIV/0!		0	0	0	FALSE
0	0	#DIV/0!		0	0	0	FALSE
0	0	#DIV/0!		0	0	0	FALSE
0	0	#DIV/0!		0	0	0	FALSE
0	0	#DIV/0!		0	0	0	FALSE
0	0	#DIV/0!		0	0	0	FALSE
0	0	#DIV/0!		0	0	0	FALSE
0	0	#DIV/0!		0	0	0	FALSE
0	0	#DIV/0!		0	0	0	FALSE
0	0	#DIV/0!		0	0	0	FALSE
0	0	#DIV/0!		0	0	0	FALSE
0	0	#DIV/0!		0	0	0	FALSE
0	0	#DIV/0!		0	0	0	FALSE
0	0	#DIV/0!		0	0	0	FALSE
0	0	#DIV/0!		0	0	0	FALSE
0	0	#DIV/0!		0	0	0	FALSE
0	0	#DIV/0!		0	0	0	FALSE
0	0	#DIV/0!		0	0	0	FALSE
0	0	#DIV/0!		0	0	0	FALSE
0	0	#DIV/0!		0	0	0	FALSE
0	0	#DIV/0!		0	0	0	FALSE
0	0	#DIV/0!		0	0	0	FALSE
0	0	#DIV/0!		0	0	0	FALSE
0	0	#DIV/0!		0	0	0	FALSE
0	0	#DIV/0!		0	0	0	FALSE
0	0	#DIV/0!		0	0	0	FALSE
0	0	#DIV/0!		0	0	0	FALSE
0	0	#DIV/0!		0	0	0	FALSE
0	0	#DIV/0!		0	0	0	FALSE
0	0	#DIV/0!		0	0	0	FALSE
0	0	#DIV/0!		0	0	0	FALSE
0	0	#DIV/0!		0	0	0	FALSE
0	0	#DIV/0!		0	0	0	FALSE
0	0	#DIV/0!		0	0	0	FALSE
0	0	#DIV/0!		0	0	0	FALSE
0	0	#DIV/0!		0	0	0	FALSE
0	0	#DIV/0!		0	0	0	FALSE
0	0	#DIV/0!		0	0	0	FALSE
0	0	#DIV/0!		0	0	0	FALSE
0	0	#DIV/0!		0	0	0	FALSE
0	0	#DIV/0!		0	0	0	FALSE
0	0	#DIV/0!		0	0	0	FALSE
0	0	#DIV/0!		0	0	0	FALSE
0	0	#DIV/0!		0	0	0	FALSE
0	0	#DIV/0!		0	0	0	FALSE
0	0	#DIV/0!		0	0	0	FALSE
0	0	#DIV/0!		0	0	0	FALSE
0	0	#DIV/0!		0	0	0	FALSE
0	0	#DIV/0!		0	0	0	FALSE
0	0	#DIV/0!		0	0	0	FALSE
0	0	#DIV/0!		0	0	0	FALSE
0	0	#DIV/0!		0	0	0	FALSE
0	0	#DIV/0!		0	0	0	FALSE
0	0	#DIV/0!		0	0	0	FALSE
0	0	#DIV/0!		0	0	0	FALSE
0	0	#DIV/0!		0	0	0	FALSE
0	0	#DIV/0!		0	0	0	FALSE
0	0	#DIV/0!		0	0	0	FALSE
0	0	#DIV/0!		0	0	0	FALSE
0	0	#DIV/0!		0	0	0	FALSE
0	0	#DIV/0!		0	0	0	FALSE
0	0	#DIV/0!		0	0	0	FALSE
0	0	#DIV/0!		0	0	0	FALSE
0	0	#DIV/0!		0	0	0	FALSE
0	0	#DIV/0!		0	0	0	FALSE
0	0	#DIV/0!		0	0	0	FALSE
0	0	#DIV/0!		0	0	0	FALSE
0	0	#DIV/0!		0	0	0	FALSE
0	0	#DIV/0!		0	0	0	FALSE
0	0	#DIV/0!		0	0	0	FALSE
0	0	#DIV/0!		0	0	0	FALSE
0	0	#DIV/0!		0	0	0	FALSE
0	0	#DIV/0!		0	0	0	FALSE
0	0	#DIV/0!		0	0	0	FALSE
0	0	#DIV/0!		0	0	0	FALSE
0	0	#DIV/0!		0	0	0	FALSE
0	0	#DIV/0!		0	0	0	FALSE
0	0	#DIV/0!		0	0	0	FALSE
0	0	#DIV/0!		0	0	0	FALSE
0	0	#DIV/0!		0	0	0	FALSE
0	0	#DIV/0!		0	0	0	FALSE
0	0	#DIV/0!		0	0	0	FALSE
0	0	#DIV/0!		0	0	0	FALSE
0	0	#DIV/0!		0	0	0	FALSE
0	0	#DIV/0!		0	0	0	FALSE
0	0	#DIV/0!		0	0	0	FALSE
0	0	#DIV/0!		0	0	0	FALSE
0	0	#DIV/0!		0	0	0	FALSE
0	0	#DIV/0!		0	0	0	FALSE
0	0	#DIV/0!		0	0	0	FALSE
0	0	#DIV/0!		0	0	0	FALSE
0	0	#DIV/0!		0	0	0	FALSE
0	0	#DIV/0!		0	0	0	FALSE
0	0	#DIV/0!		0	0	0	FALSE
0	0	#DIV/0!		0	0	0	FALSE
0	0	#DIV/0!		0	0	0	FALSE
0	0	#DIV/0!		0	0	0	FALSE
0	0	#DIV/0!		0	0	0	FALSE
0	0	#DIV/0!		0	0	0	FALSE
0	0	#DIV/0!		0	0	0	FALSE
0	0	#DIV/0!		0	0	0	FALSE
0	0	#DIV/0!		0	0	0	FALSE
0	0	#DIV/0!		0	0	0	FALSE
0	0	#DIV/0!		0	0	0	FALSE
0	0	#DIV/0!		0	0	0	FALSE
0	0	#DIV/0!		0	0	0	FALSE
0	0	#DIV/0!		0	0	0	FALSE
0	0	#DIV/0!		0	0	0	FALSE
0	0	#DIV/0!		0	0	0	FALSE
0	0	#DIV/0!		0	0	0	FALSE
0	0	#DIV/0!		0	0	0	FALSE
0	0	#DIV/0!		0	0	0	FALSE
0	0	#DIV/0!		0	0	0	FALSE
0	0	#DIV/0!		0	0	0	FALSE
0	0	#DIV/0!		0	0	0	FALSE
0	0	#DIV/0!		0	0	0	FALSE
0	0	#DIV/0!		0	0	0	FALSE
0	0	#DIV/0!		0	0	0	FALSE
0	0	#DIV/0!		0	0	0	FALSE
0	0	#DIV/0!		0	0	0	FALSE
0	0	#DIV/0!		0	0	0	FALSE
0	0	#DIV/0!		0	0	0	FALSE
0	0	#DIV/0!		0	0	0	FALSE
0	0	#DIV/0!		0	0	0	FALSE
0	0	#DIV/0!		0	0	0	FALSE
0	0	#DIV/0!		0	0	0	FALSE
0	0	#DIV/0!		0	0	0	FALSE
0	0	#DIV/0!		0	0	0	FALSE
0	0	#DIV/0!		0	0	0	FALSE
0	0	#DIV/0!		0	0	0	FALSE
0	0	#DIV/0!		0	0	0	FALSE
0	0	#DIV/0!		0	0	0	FALSE
0	0	#DIV/0!		0	0	0	FALSE
0	0	#DIV/0!		0	0	0	FALSE
0	0	#DIV/0!		0	0	0	FALSE
0	0	#DIV/0!		0	0	0	FALSE
0	0	#DIV/0!		0	0	0	FALSE
0	0	#DIV/0!		0	0	0	FALSE
0	0	#DIV/0!		0	0	0	FALSE
0	0	#DIV/0!		0	0	0	FALSE
0	0	#DIV/0!		0	0	0	FALSE
0	0	#DIV/0!		0	0	0	FALSE
0	0	#DIV/0!		0	0	0	FALSE
0	0	#DIV/0!		0	0	0	FALSE
0	0	#DIV/0!		0	0	0	FALSE
0	0	#DIV/0!		0	0	0	FALSE
0	0	#DIV/0!		0	0	0	FALSE
0	0	#DIV/0!		0	0	0	FALSE
0	0	#DIV/0!		0	0	0	FALSE
0	0	#DIV/0!		0	0	0	FALSE
0	0	#DIV/0!		0	0	0	FALSE
0	0	#DIV/0!		0	0	0	FALSE
0	0	#DIV/0!		0	0	0	FALSE
0	0	#DIV/0!		0	0	0	FALSE
0	0	#DIV/0!		0	0	0	FALSE
0	0	#DIV/0!		0	0	0	FALSE
0	0	#DIV/0!		0	0	0	FALSE
0	0	#DIV/0!		0	0	0	FALSE
0	0	#DIV/0!		0	0	0	FALSE
0	0	#DIV/0!		0	0	0	FALSE
0	0	#DIV/0!		0	0	0	FALSE
0	0	#DIV/0!		0	0	0	FALSE
0	0	#DIV/0!		0	0	0	FALSE
0	0	#DIV/0!		0	0	0	FALSE
0	0	#DIV/0!		0	0	0	FALSE
0	0	#DIV/0!		0	0	0	FALSE
0	0	#DIV/0!		0	0	0	FALSE
0	0	#DIV/0!		0	0	0	FALSE
0	0	#DIV/0!		0	0	0	FALSE
0	0	#DIV/0!		0	0	0	FALSE
0	0	#DIV/0!		0	0	0	FALSE
0	0	#DIV/0!		0	0	0	FALSE
0	0	#DIV/0!		0	0	0	FALSE
0	0	#DIV/0!		0	0	0	FALSE
0	0	#DIV/0!		0	0	0	FALSE
0	0	#DIV/0!		0	0	0	FALSE
0	0	#DIV/0!		0	0	0	FALSE
0	0	#DIV/0!		0	0	0	FALSE
0	0	#DIV/0!		0	0	0	FALSE
0	0	#DIV/0!		0	0	0	FALSE
0	0	#DIV/0!		0	0	0	FALSE
0	0	#DIV/0!		0	0	0	FALSE
0	0	#DIV/0!		0	0	0	FALSE
0	0	#DIV/0!		0	0	0	FALSE
0	0	#DIV/0!		0	0	0	FALSE
0	0	#DIV/0!		0	0	0	FALSE
0	0	#DIV/0!		0	0	0	FALSE
0	0	#DIV/0!		0	0	0	FALSE
0	0	#DIV/0!		0	0	0	FALSE
0	0	#DIV/0!		0	0	0	FALSE
0	0	#DIV/0!		0	0	0	FALSE
0	0	#DIV/0!		0	0	0	FALSE
0	0	#DIV/0!		0	0	0	FALSE
0	0	#DIV/0!		0	0	0	FALSE
0	0	#DIV/0!		0	0	0	FALSE
0	0	#DIV/0!		0	0	0	FALSE
0	0	#DIV/0!		0	0	0	FALSE
0	0	#DIV/0!		0	0	0	FALSE
0	0	#DIV/0!		0	0	0	FALSE
0	0	#DIV/0!		0	0	0	FALSE
0	0	#DIV/0!		0	0	0	FALSE
0	0	#DIV/0!		0	0	0	FALSE
0	0	#DIV/0!		0	0	0	FALSE
0	0	#DIV/0!		0	0	0	FALSE
0	0	#DIV/0!		0	0	0	FALSE
0	0	#DIV/0!		0	0	0	FALSE
0	0	#DIV/0!		0	0	0	FALSE
0	0	#DIV/0!		0	0	0	FALSE
0	0	#DIV/0!		0	0	0	FALSE
0	0	#DIV/0!		0	0	0	FALSE
0	0	#DIV/0!		0	0	0	FALSE
0	0	#DIV/0!		0	0	0	FALSE
0	0	#DIV/0!		0	0	0	FALSE
0	0	#DIV/0!		0	0	0	FALSE
0	0	#DIV/0!		0	0	0	FALSE
0	0	#DIV/0!		0	0	0	FALSE
0	0	#DIV/0!		0	0	0	FALSE
0	0	#DIV/0!		0	0	0	FALSE
0	0	#DIV/0!		0	0	0	FALSE
0	0	#DIV/0!		0	0	0	FALSE
0	0	#DIV/0!		0	0	0	FALSE
0	0	#DIV/0!		0	0	0	FALSE
0	0	#DIV/0!		0	0	0	FALSE
0	0	#DIV/0!		0	0	0	FALSE
0	0	#DIV/0!		0	0	0	FALSE
0	0	#DIV/0!		0	0	0	FALSE
0	0	#DIV/0!		0	0	0	FALSE
0	0	#DIV/0!		0	0	0	FALSE
0	0	#DIV/0!		0	0	0	FALSE
0	0	#DIV/0!		0	0	0	FALSE
0	0	#DIV/0!		0	0	0	FALSE
0	0	#DIV/0!		0	0	0	FALSE
0	0	#DIV/0!		0	0	0	FALSE
0	0	#DIV/0!		0	0	0	FALSE
0	0	#DIV/0!		0	0	0	FALSE
0	0	#DIV/0!		0	0	0	FALSE
0	0	#DIV/0!		0	0	0	FALSE
0	0	#DIV/0!		0	0	0	FALSE
0	0	#DIV/0!		0	0	0	FALSE
0	0	#DIV/0!		0	0	0	FALSE
0	0	#DIV/0!		0	0	0	FALSE
0	0	#DIV/0!		0	0	0	FALSE
0	0	#DIV/0!		0	0	0	FALSE
0	0	#DIV/0!		0	0	0	FALSE
0	0	#DIV/0!		0	0	0	FALSE
0	0	#DIV/0!		0	0	0	FALSE
0	0	#DIV/0!		0	0	0	FALSE
0	0	#DIV/0!		0	0	0	FALSE
0	0	#DIV/0!		0	0	0	FALSE
0	0	#DIV/0!		0	0	0	FALSE
0	0	#DIV/0!		0	0	0	FALSE
0	0	#DIV/0!		0	0	0	FALSE
0	0	#DIV/0!		0	0	0	FALSE
0	0	#DIV/0!		0	0	0	FALSE
0	0	#DIV/0!		0	0	0	FALSE
0	0	#DIV/0!		0	0	0	FALSE
0	0	#DIV/0!		0	0	0	FALSE
0	0	#DIV/0!		0	0	0	FALSE
0	0	#DIV/0!		0	0	0	FALSE
0	0	#DIV/0!		0	0	0	FALSE
0	0	#DIV/0!		0	0	0	FALSE
0	0	#DIV/0!		0	0	0	FALSE
0	0	#DIV/0!		0	0	0	FALSE
0	0	#DIV/0!		0	0	0	FALSE
0	0	#DIV/0!		0	0	0	FALSE
0	0	#DIV/0!		0	0	0	FALSE
0	0	#DIV/0!		0	0	0	FALSE
0	0	#DIV/0!		0	0	0	FALSE
0	0	#DIV/0!		0	0	0	FALSE
0	0	#DIV/0!		0	0	0	FALSE
0	0	#DIV/0!		0	0	0	FALSE
0	0	#DIV/0!		0	0	0	FALSE
0	0	#DIV/0!		0	0	0	FALSE
0	0	#DIV/0!		0	0	0	FALSE
0	0	#DIV/0!		0	0	0	FALSE
0	0	#DIV/0!		0	0	0	FALSE
0	0	#DIV/0!		0	0	0	FALSE
0	0	#DIV/0!		0	0	0	FALSE
0	0	#DIV/0!		0	0	0	FALSE
0	0	#DIV/0!		0	0	0	FALSE
0	0	#DIV/0!		0	0	0	FALSE
0	0	#DIV/0!		0	0	0	FALSE
0	0	#DIV/0!		0	0	0	FALSE
0	0	#DIV/0!		0	0	0	FALSE
0	0	#DIV/0!		0	0	0	FALSE
0	0	#DIV/0!		0	0	0	FALSE
0	0	#DIV/0!		0	0	0	FALSE
0	0	#DIV/0!		0	0	0	FALSE
0	0	#DIV/0!		0	0	0	FALSE
0	0	#DIV/0!		0	0	0	FALSE
0	0	#DIV/0!		0	0	0	FALSE
0	0	#DIV/0!		0	0	0	FALSE
0	0	#DIV/0!		0	0	0	FALSE
0	0	#DIV/0!		0	0	0	FALSE
0	0	#DIV/0!		0	0	0	FALSE
0	0	#DIV/0!		0	0	0	FALSE
0	0	#DIV/0!		0	0	0	FALSE
0	0	#DIV/0!		0	0	0	FALSE
0	0	#DIV/0!		0	0	0	FALSE
0	0	#DIV/0!		0	0	0	FALSE
0	0	#DIV/0!		0	0	0	FALSE
0	0	#DIV/0!		0	0	0	FALSE
0	0	#DIV/0!		0	0	0	FALSE
0	0	#DIV/0!		0	0	0	FALSE
0	0	#DIV/0!		0	0	0	FALSE
0	0	#DIV/0!		0	0	0	FALSE
0	0	#DIV/0!		0	0	0	FALSE
0	0	#DIV/0!		0	0	0	FALSE
0	0	#DIV/0!		0	0	0	FALSE
0	0	#DIV/0!		0	0	0	FALSE
0	0	#DIV/0!		0	0	0	FALSE
0	0	#DIV/0!		0	0	0	FALSE
0	0	#DIV/0!		0	0	0	FALSE
0	0	#DIV/0!		0	0	0	FALSE
0	0	#DIV/0!		0	0	0	FALSE
0	0	#DIV/0!		0	0	0	FALSE
0	0	#DIV/0!		0	0	0	FALSE
0	0	#DIV/0!		0	0	0	FALSE
0	0	#DIV/0!		0	0	0	FALSE
0	0	#DIV/0!		0	0	0	FALSE
0	0	#DIV/0!		0	0	0	FALSE
0	0	#DIV/0!		0	0	0	FALSE
0	0	#DIV/0!		0	0	0	FALSE
0	0	#DIV/0!		0	0	0	FALSE
0	0	#DIV/0!		0	0	0	FALSE
0	0	#DIV/0!		0	0	0	FALSE
0	0	#DIV/0!		0	0	0	FALSE
0	0	#DIV/0!		0	0	0	FALSE
0	0	#DIV/0!		0	0	0	FALSE
0	0	#DIV/0!		0	0	0	FALSE
0	0	#DIV/0!		0	0	0	FALSE
0	0	#DIV/0!		0	0	0	FALSE
0	0	#DIV/0!		0	0	0	FALSE
0	0	#DIV/0!		0	0	0	FALSE
0	0	#DIV/0!		0	0	0	FALSE
0	0	#DIV/0!		0	0	0	FALSE
0	0	#DIV/0!		0	0	0	FALSE
0	0	#DIV/0!		0	0	0	FALSE
0	0	#DIV/0!		0	0	0	FALSE
0	0	#DIV/0!		0	0	0	FALSE
0	0	#DIV/0!		0	0	0	FALSE
0	0	#DIV/0!		0	0	0	FALSE
0	0	#DIV/0!		0	0	0	FALSE
0	0	#DIV/0!		0	0	0	FALSE
0	0	#DIV/0!		0	0	0	FALSE
0	0	#DIV/0!		0	0	0	FALSE
0	0	#DIV/0!		0	0	0	FALSE
0	0	#DIV/0!		0	0	0	FALSE
0	0	#DIV/0!		0	0	0	FALSE
0	0	#DIV/0!		0	0	0	FALSE
0	0	#DIV/0!		0	0	0	FALSE
0	0	#DIV/0!		0	0	0	FALSE
0	0	#DIV/0!		0	0	0	FALSE
0	0	#DIV/0!		0	0	0	FALSE
0	0	#DIV/0!		0	0	0	FALSE
0	0	#DIV/0!		0	0	0	FALSE
0	0	#DIV/0!		0	0	0	FALSE
0	0	#DIV/0!		0	0	0	FALSE
0	0	#DIV/0!		0	0	0	FALSE
0	0	#DIV/0!		0	0	0	FALSE
0	0	#DIV/0!		0	0	0	FALSE
0	0	#DIV/0!		0	0	0	FALSE
0	0	#DIV/0!		0	0	0	FALSE
0	0	#DIV/0!		0	0	0	FALSE
0	0	#DIV/0!		0	0	0	FALSE
0	0	#DIV/0!		0	0	0	FALSE
0	0	#DIV/0!		0	0	0	FALSE
0	0	#DIV/0!		0	0	0	FALSE
0	0	#DIV/0!		0	0	0	FALSE
0	0	#DIV/0!		0	0	0	FALSE
0	0	#DIV/0!		0	0	0	FALSE
0	0	#DIV/0!		0	0	0	FALSE
0	0	#DIV/0!		0	0	0	FALSE
0	0	#DIV/0!		0	0	0	FALSE
0	0	#DIV/0!		0	0	0	FALSE
0	0	#DIV/0!		0	0	0	FALSE
0	0	#DIV/0!		0	0	0	FALSE
0	0	#DIV/0!		0	0	0	FALSE
0	0	#DIV/0!		0	0	0	FALSE
0	0	#DIV/0!		0	0	0	FALSE
0	0	#DIV/0!		0	0	0	FALSE
0	0	#DIV/0!		0	0	0	FALSE
0	0	#DIV/0!		0	0	0	FALSE
0	0	#DIV/0!		0	0	0	FALSE
0	0	#DIV/0!		0	0	0	FALSE
0	0	#DIV/0!		0	0	0	FALSE
0	0	#DIV/0!		0	0	0	FALSE
0	0	#DIV/0!		0	0	0	FALSE
0	0	#DIV/0!		0	0	0	FALSE
0	0	#DIV/0!		0	0	0	FALSE
0	0	#DIV/0!		0	0	0	FALSE
0	0	#DIV/0!		0	0	0	FALSE
0	0	#DIV/0!		0	0	0	FALSE
0	0	#DIV/0!		0	0	0	FALSE
0	0	#DIV/0!		0	0	0	FALSE
0	0	#DIV/0!		0	0	0	FALSE
0	0	#DIV/0!		0	0	0	FALSE
0	0	#DIV/0!		0	0	0	FALSE
0	0	#DIV/0!		0	0	0	FALSE
0	0	#DIV/0!		0	0	0	FALSE
0	0	#DIV/0!		0	0	0	FALSE
0	0	#DIV/0!		0	0	0	FALSE
0	0	#DIV/0!		0	0	0	FALSE
0	0	#DIV/0!		0	0	0	FALSE
0	0	#DIV/0!		0	0	0	FALSE
0	0	#DIV/0!		0	0	0	FALSE
0	0	#DIV/0!		0	0	0	FALSE
0	0	#DIV/0!		0	0	0	FALSE
0	0	#DIV/0!		0	0	0	FALSE
0	0	#DIV/0!		0	0	0	FALSE
0	0	#DIV/0!		0	0	0	FALSE
0	0	#DIV/0!		0	0	0	FALSE
0	0	#DIV/0!		0	0	0	FALSE
0	0	#DIV/0!		0	0	0	FALSE
0	0	#DIV/0!		0	0	0	FALSE
0	0	#DIV/0!		0	0	0	FALSE
0	0	#DIV/0!		0	0	0	FALSE
0	0	#DIV/0!		0	0	0	FALSE
0	0	#DIV/0!		0	0	0	FALSE
0	0	#DIV/0!		0	0	0	FALSE
0	0	#DIV/0!		0	0	0	FALSE
0	0	#DIV/0!		0	0	0	FALSE
0	0	#DIV/0!		0	0	0	FALSE
0	0	#DIV/0!		0	0	0	FALSE
0	0	#DIV/0!		0	0	0	FALSE
0	0	#DIV/0!		0	0	0	FALSE
0	0	#DIV/0!		0	0	0	FALSE
0	0	#DIV/0!		0	0	0	FALSE
0	0	#DIV/0!		0	0	0	FALSE
0	0	#DIV/0!		0	0	0	FALSE
0	0	#DIV/0!		0	0	0	FALSE
0	0	#DIV/0!		0	0	0	FALSE
0	0	#DIV/0!		0	0	0	FALSE
0	0	#DIV/0!		0	0	0	FALSE
0	0	#DIV/0!		0	0	0	FALSE
0	0	#DIV/0!		0	0	0	FALSE
0	0	#DIV/0!		0	0	0	FALSE
0	0	#DIV/0!		0	0	0	FALSE
0	0	#DIV/0!		0	0	0	FALSE
0	0	#DIV/0!		0	0	0	FALSE
0	0	#DIV/0!		0	0	0	FALSE
0	0	#DIV/0!		0	0	0	FALSE
0	0	#DIV/0!		0	0	0	FALSE
0	0	#DIV/0!		0	0	0	FALSE
0	0	#DIV/0!		0	0	0	FALSE
0	0	#DIV/0!		0	0	0	FALSE
0	0	#DIV/0!		0	0	0	FALSE
0	0	#DIV/0!		0	0	0	FALSE
0	0	#DIV/0!		0	0	0	FALSE
0	0	#DIV/0!		0	0	0	FALSE
0	0	#DIV/0!		0	0	0	FALSE
0	0	#DIV/0!		0	0	0	FALSE
0	0	#DIV/0!		0	0	0	FALSE
0	0	#DIV/0!		0	0	0	FALSE
0	0	#DIV/0!		0	0	0	FALSE
0	0	#DIV/0!		0	0	0	FALSE
0	0	#DIV/0!		0	0	0	FALSE

## Sheet: GW637 rep 3
0					%	pore diam
					#DIV/0!	0	#DIV/0!
				1	2	3
				33	33	33
				33.1897	38.7931	28.0172	100
pore-spot	pore diam	A/B*2		77	90	65	232
6.40312	36.1248	0.3545		0	1	0	FALSE
5.38516	35.3553	0.304631		0	1	0	FALSE
10.0499	35.5106	0.566022		0	0	1	FALSE
3.16228	38.4187	0.164622		1	0	0	FALSE
3.60555	41.2311	0.174895		1	0	0	FALSE
5.09902	38.3275	0.266076		0	1	0	FALSE
4.12311	36.6742	0.22485		0	1	0	FALSE
16.1245	35.3553	0.91214		0	0	1	FALSE
12.083	40.3113	0.599487		0	0	1	FALSE
3	42	0.142857		1	0	0	FALSE
5.09902	41.1947	0.247557		0	1	0	FALSE
4.47214	49.2443	0.181631		1	0	0	FALSE
7.07107	44.6542	0.316703		0	1	0	FALSE
10	47.8853	0.417665		0	1	0	FALSE
5.38516	45.9674	0.234304		0	1	0	FALSE
15.6525	46.4866	0.673419		0	0	1	FALSE
5	44.0454	0.227038		0	1	0	FALSE
7.07107	33.0151	0.428353		0	0	1	FALSE
12.083	41.1096	0.587845		0	0	1	FALSE
8.06226	38.0789	0.423451		0	0	1	FALSE
2.82843	36.1248	0.156592		1	0	0	FALSE
21.4709	25.0799	1.7122		0	0	1	FALSE
7.2111	39.3573	0.366443		0	1	0	FALSE
5.83095	36.0694	0.323319		0	1	0	FALSE
5	37.1214	0.269386		0	1	0	FALSE
8.94427	35.2278	0.507796		0	0	1	FALSE
7.28011	34.7131	0.419444		0	1	0	FALSE
4.47214	34.4819	0.25939		0	1	0	FALSE
6.40312	34.6554	0.369531		0	1	0	FALSE
3.60555	30.8869	0.233468		0	1	0	FALSE
9.21954	30.6105	0.602379		0	0	1	FALSE
9.84886	30.8869	0.637737		0	0	1	FALSE
12.53	35.2278	0.711367		0	0	1	FALSE
8.94427	31.4006	0.569687		0	0	1	FALSE
3.60555	32.2025	0.22393		0	1	0	FALSE
9.21954	32.8024	0.562126		0	0	1	FALSE
15	36.0139	0.833012		0	0	1	FALSE
4.12311	34.9285	0.236088		0	1	0	FALSE
2.82843	34.1321	0.165734		1	0	0	FALSE
6.7082	35.5106	0.377815		0	1	0	FALSE
18.6815	33.5261	1.11445		0	0	1	FALSE
5	30.8058	0.324614		0	1	0	FALSE
10	29.2062	0.684787		0	0	1	FALSE
9.43398	38.9102	0.484911		0	0	1	FALSE
4	33.7343	0.237148		0	1	0	FALSE
3.60555	29.7321	0.242536		0	1	0	FALSE
5.38516	29.1204	0.369855		0	1	0	FALSE
2.82843	32.9848	0.171499		1	0	0	FALSE
10.7703	32.2025	0.668913		0	0	1	FALSE
2.23607	29.0689	0.153846		1	0	0	FALSE
8.60233	33.541	0.512944		0	0	1	FALSE
3.16228	36.0139	0.175614		1	0	0	FALSE
5.38516	33.6155	0.320398		0	1	0	FALSE
2.23607	32.249	0.138675		1	0	0	FALSE
2	34.1321	0.117192		1	0	0	FALSE
3	32.5576	0.184289		0	1	0	FALSE
4.24264	32.45	0.261488		0	1	0	FALSE
2.82843	45.9674	0.123062		1	0	0	FALSE
13.4536	45	0.597939		0	0	1	FALSE
1	41.7253	0.0479326		1	0	0	FALSE
10.6301	47.8017	0.44476		0	0	1	FALSE
6.7082	48.3322	0.277587		0	1	0	FALSE
3.60555	49.2443	0.146435		1	0	0	FALSE
9.43398	39.2046	0.481269		0	0	1	FALSE
11.1803	37.9473	0.589256		0	0	1	FALSE
10.7703	36.7696	0.585829		0	0	1	FALSE
12.0416	37.8021	0.637086		0	0	1	FALSE
5	34.4819	0.290007		0	1	0	FALSE
15	37.7359	0.794998		0	0	1	FALSE
16.7631	50.5668	0.663007		0	0	1	FALSE
3.60555	47.5079	0.151787		1	0	0	FALSE
7.81025	37.5366	0.41614		0	1	0	FALSE
5	33.2415	0.300828		0	1	0	FALSE
0	49.163	0		1	0	0	FALSE
4.24264	36.4005	0.233109		0	1	0	FALSE
4.24264	35.609	0.23829		0	1	0	FALSE
3.16228	31.9061	0.198224		0	1	0	FALSE
12.1655	24.0416	1.01204		0	0	1	FALSE
3.16228	25.9422	0.243794		0	1	0	FALSE
1	26	0.0769231		1	0	0	FALSE
3.16228	28.6531	0.220729		0	1	0	FALSE
3.60555	29.6816	0.242948		0	1	0	FALSE
3.16228	26.9258	0.234888		0	1	0	FALSE
1	26.0192	0.0768662		1	0	0	FALSE
7.07107	28.3196	0.499376		0	0	1	FALSE
1	30.0666	0.066519		1	0	0	FALSE
2.23607	28.0179	0.159617		1	0	0	FALSE
1.41421	27.2947	0.103626		1	0	0	FALSE
2.23607	28.6356	0.156174		1	0	0	FALSE
4.47214	44.2945	0.201928		0	1	0	FALSE
5.83095	43.6005	0.267472		0	1	0	FALSE
15.2971	37.4833	0.816206		0	0	1	FALSE
12.7279	32.6497	0.779667		0	0	1	FALSE
6.32456	32.9848	0.383482		0	1	0	FALSE
6	39.0512	0.307289		0	1	0	FALSE
5.38516	37.3363	0.288468		0	1	0	FALSE
2.82843	35.805	0.157991		1	0	0	FALSE
15.2315	35.7351	0.852469		0	0	1	FALSE
7.81025	39.4081	0.396378		0	1	0	FALSE
6	40.1123	0.29916		0	1	0	FALSE
12	46.0977	0.520633		0	0	1	FALSE
4.12311	42.45	0.194257		0	1	0	FALSE
8.60233	39.9625	0.43052		0	0	1	FALSE
7.28011	38.4708	0.378475		0	1	0	FALSE
10.6301	37.5366	0.566388		0	0	1	FALSE
6.40312	37.6431	0.340202		0	1	0	FALSE
2.23607	28.1603	0.15881		1	0	0	FALSE
2	28.1603	0.142044		1	0	0	FALSE
6	32.0624	0.37427		0	1	0	FALSE
15.8114	36.6197	0.863546		0	0	1	FALSE
10	31.8277	0.628384		0	0	1	FALSE
5.38516	34.5398	0.311823		0	1	0	FALSE
8.60233	33.4215	0.514777		0	0	1	FALSE
5.65685	35.8469	0.315612		0	1	0	FALSE
2.23607	32.5269	0.13749		1	0	0	FALSE
2.23607	32.6497	0.136973		1	0	0	FALSE
2.23607	28.0179	0.159617		1	0	0	FALSE
7.2111	28.6007	0.504261		0	0	1	FALSE
4.12311	33.5261	0.245964		0	1	0	FALSE
10.198	32.9848	0.618347		0	0	1	FALSE
1	29.9666	0.0667409		1	0	0	FALSE
2.23607	32.9848	0.135582		1	0	0	FALSE
9.43398	36.7151	0.513902		0	0	1	FALSE
5	40.3113	0.248069		0	1	0	FALSE
10.4403	32.8938	0.634789		0	0	1	FALSE
2.82843	29.8329	0.189618		0	1	0	FALSE
3.60555	28.3196	0.254633		0	1	0	FALSE
2.23607	26.9258	0.166091		1	0	0	FALSE
3.16228	26.3059	0.240424		0	1	0	FALSE
9.21954	29.1548	0.632456		0	0	1	FALSE
2.23607	26.0768	0.171499		1	0	0	FALSE
4.47214	26	0.34401		0	1	0	FALSE
7.81025	30.5287	0.511666		0	0	1	FALSE
2	27.2029	0.147043		1	0	0	FALSE
8	29.2746	0.54655		0	0	1	FALSE
2.23607	36.8917	0.121223		1	0	0	FALSE
1.41421	37.5899	0.0752444		1	0	0	FALSE
12.083	34.4384	0.70172		0	0	1	FALSE
2	35	0.114286		1	0	0	FALSE
2.23607	35.3553	0.126491		1	0	0	FALSE
2.23607	31.4006	0.142422		1	0	0	FALSE
4.24264	37.2022	0.228086		0	1	0	FALSE
1	36.0555	0.05547		1	0	0	FALSE
1	34.1321	0.0585959		1	0	0	FALSE
0	35	0		1	0	0	FALSE
17	34.1321	0.99613		0	0	1	FALSE
3.60555	36.1248	0.199616		0	1	0	FALSE
6.08276	29.9666	0.405969		0	1	0	FALSE
5	30.8869	0.323762		0	1	0	FALSE
5.83095	30.4795	0.382615		0	1	0	FALSE
7.61577	29.5296	0.515805		0	0	1	FALSE
6	26.0768	0.460179		0	0	1	FALSE
5	29.4279	0.339814		0	1	0	FALSE
5.65685	27.6586	0.409048		0	1	0	FALSE
4.12311	30.5287	0.270114		0	1	0	FALSE
4.12311	25.0799	0.328798		0	1	0	FALSE
3.60555	32.2025	0.22393		0	1	0	FALSE
1.41421	27.5862	0.10253		1	0	0	FALSE
2	29.0689	0.137604		1	0	0	FALSE
0	29.8329	0		1	0	0	FALSE
1	36.3456	0.0550273		1	0	0	FALSE
3	37.6563	0.159336		1	0	0	FALSE
14	37.3363	0.74994		0	0	1	FALSE
4.24264	38.9487	0.217858		0	1	0	FALSE
2	37.0135	0.108069		1	0	0	FALSE
5	37.2156	0.268705		0	1	0	FALSE
2.23607	25.6125	0.174608		1	0	0	FALSE
2	30.8869	0.129505		1	0	0	FALSE
2	30.6757	0.130396		1	0	0	FALSE
1	29.4109	0.068002		1	0	0	FALSE
2.23607	28.6356	0.156174		1	0	0	FALSE
2	31.1448	0.128432		1	0	0	FALSE
3.60555	26.4008	0.27314		0	1	0	FALSE
1.41421	29.2062	0.0968435		1	0	0	FALSE
1.41421	30.0167	0.0942286		1	0	0	FALSE
1.41421	28.1603	0.10044		1	0	0	FALSE
3	26.9258	0.222834		0	1	0	FALSE
2	26	0.153846		1	0	0	FALSE
1.41421	23.3452	0.121157		1	0	0	FALSE
1.41421	24.0832	0.117444		1	0	0	FALSE
1.41421	23.7065	0.11931		1	0	0	FALSE
2.23607	24.0832	0.185695		0	1	0	FALSE
1.41421	31.6228	0.0894427		1	0	0	FALSE
3	31	0.193548		0	1	0	FALSE
1.41421	26.2488	0.107754		1	0	0	FALSE
11.0454	32.0624	0.688991		0	0	1	FALSE
4.24264	28.0179	0.302853		0	1	0	FALSE
4.12311	47.3814	0.174039		1	0	0	FALSE
20	46.0109	0.86936		0	0	1	FALSE
7.61577	44.6542	0.3411		0	1	0	FALSE
14.3178	45.1774	0.633848		0	0	1	FALSE
5.83095	49.0918	0.237553		0	1	0	FALSE
3.60555	47.7074	0.151153		1	0	0	FALSE
16.1245	45.2217	0.713132		0	0	1	FALSE
13.6015	47.634	0.571082		0	0	1	FALSE
16.4012	50.3289	0.651761		0	0	1	FALSE
5	41.6173	0.240285		0	1	0	FALSE
3.16228	45.3982	0.139313		1	0	0	FALSE
8.48528	41.7732	0.406255		0	1	0	FALSE
8.60233	40.4969	0.424839		0	0	1	FALSE
8.48528	40.8167	0.415775		0	1	0	FALSE
2.23607	27.8927	0.160334		1	0	0	FALSE
3.60555	25.5539	0.282192		0	1	0	FALSE
3.60555	25.4951	0.282843		0	1	0	FALSE
9.05539	25	0.724431		0	0	1	FALSE
2	27.4591	0.145671		1	0	0	FALSE
13	31.0161	0.838274		0	0	1	FALSE
4	32.249	0.248069		0	1	0	FALSE
1	29.6985	0.0673435		1	0	0	FALSE
2	25.2389	0.158486		1	0	0	FALSE
1.41421	27.5862	0.10253		1	0	0	FALSE
1	31.7805	0.0629317		1	0	0	FALSE
12.6491	28.2312	0.896109		0	0	1	FALSE
3.60555	28.3019	0.254792		0	1	0	FALSE
5.38516	29.5466	0.36452		0	1	0	FALSE
3.16228	32.573	0.194166		0	1	0	FALSE
4.12311	31.257	0.26382		0	1	0	FALSE
6.40312	29.7321	0.430721		0	0	1	FALSE
2.23607	25.632	0.174475		1	0	0	FALSE
3.60555	28.0179	0.257375		0	1	0	FALSE
2.82843	30.4138	0.185996		0	1	0	FALSE
5	26	0.384615		0	1	0	FALSE
2.23607	24.1868	0.1849		0	1	0	FALSE
2.23607	26.9258	0.166091		1	0	0	FALSE
1	27.8029	0.071935		1	0	0	FALSE
6.08276	24.5153	0.496242		0	0	1	FALSE
5.65685	27.8029	0.406926		0	1	0	FALSE
10.2956	28.178	0.730756		0	0	1	FALSE
2.23607	31.6228	0.141421		1	0	0	FALSE
2.23607	29.6142	0.151013		1	0	0	FALSE
2.82843	32.2025	0.175665		1	0	0	FALSE
6.40312	28.3196	0.452204		0	0	1	FALSE
0	0	#DIV/0!		0	0	0	FALSE
0	0	#DIV/0!		0	0	0	FALSE
0	0	#DIV/0!		0	0	0	FALSE
0	0	#DIV/0!		0	0	0	FALSE
0	0	#DIV/0!		0	0	0	FALSE
0	0	#DIV/0!		0	0	0	FALSE
0	0	#DIV/0!		0	0	0	FALSE
0	0	#DIV/0!		0	0	0	FALSE
0	0	#DIV/0!		0	0	0	FALSE
0	0	#DIV/0!		0	0	0	FALSE
0	0	#DIV/0!		0	0	0	FALSE
0	0	#DIV/0!		0	0	0	FALSE
0	0	#DIV/0!		0	0	0	FALSE
0	0	#DIV/0!		0	0	0	FALSE
0	0	#DIV/0!		0	0	0	FALSE
0	0	#DIV/0!		0	0	0	FALSE
0	0	#DIV/0!		0	0	0	FALSE
0	0	#DIV/0!		0	0	0	FALSE
0	0	#DIV/0!		0	0	0	FALSE
0	0	#DIV/0!		0	0	0	FALSE
0	0	#DIV/0!		0	0	0	FALSE
0	0	#DIV/0!		0	0	0	FALSE
0	0	#DIV/0!		0	0	0	FALSE
0	0	#DIV/0!		0	0	0	FALSE
0	0	#DIV/0!		0	0	0	FALSE
0	0	#DIV/0!		0	0	0	FALSE
0	0	#DIV/0!		0	0	0	FALSE
0	0	#DIV/0!		0	0	0	FALSE
0	0	#DIV/0!		0	0	0	FALSE
0	0	#DIV/0!		0	0	0	FALSE
0	0	#DIV/0!		0	0	0	FALSE
0	0	#DIV/0!		0	0	0	FALSE
0	0	#DIV/0!		0	0	0	FALSE
0	0	#DIV/0!		0	0	0	FALSE
0	0	#DIV/0!		0	0	0	FALSE
0	0	#DIV/0!		0	0	0	FALSE
0	0	#DIV/0!		0	0	0	FALSE
0	0	#DIV/0!		0	0	0	FALSE
0	0	#DIV/0!		0	0	0	FALSE
0	0	#DIV/0!		0	0	0	FALSE
0	0	#DIV/0!		0	0	0	FALSE
0	0	#DIV/0!		0	0	0	FALSE
0	0	#DIV/0!		0	0	0	FALSE
0	0	#DIV/0!		0	0	0	FALSE
0	0	#DIV/0!		0	0	0	FALSE
0	0	#DIV/0!		0	0	0	FALSE
0	0	#DIV/0!		0	0	0	FALSE
0	0	#DIV/0!		0	0	0	FALSE
0	0	#DIV/0!		0	0	0	FALSE
0	0	#DIV/0!		0	0	0	FALSE
0	0	#DIV/0!		0	0	0	FALSE
0	0	#DIV/0!		0	0	0	FALSE
0	0	#DIV/0!		0	0	0	FALSE
0	0	#DIV/0!		0	0	0	FALSE
0	0	#DIV/0!		0	0	0	FALSE
0	0	#DIV/0!		0	0	0	FALSE
0	0	#DIV/0!		0	0	0	FALSE
0	0	#DIV/0!		0	0	0	FALSE
0	0	#DIV/0!		0	0	0	FALSE
0	0	#DIV/0!		0	0	0	FALSE
0	0	#DIV/0!		0	0	0	FALSE
0	0	#DIV/0!		0	0	0	FALSE
0	0	#DIV/0!		0	0	0	FALSE
0	0	#DIV/0!		0	0	0	FALSE
0	0	#DIV/0!		0	0	0	FALSE
0	0	#DIV/0!		0	0	0	FALSE
0	0	#DIV/0!		0	0	0	FALSE
0	0	#DIV/0!		0	0	0	FALSE
0	0	#DIV/0!		0	0	0	FALSE
0	0	#DIV/0!		0	0	0	FALSE
0	0	#DIV/0!		0	0	0	FALSE
0	0	#DIV/0!		0	0	0	FALSE
0	0	#DIV/0!		0	0	0	FALSE
0	0	#DIV/0!		0	0	0	FALSE
0	0	#DIV/0!		0	0	0	FALSE
0	0	#DIV/0!		0	0	0	FALSE
0	0	#DIV/0!		0	0	0	FALSE
0	0	#DIV/0!		0	0	0	FALSE
0	0	#DIV/0!		0	0	0	FALSE
0	0	#DIV/0!		0	0	0	FALSE
0	0	#DIV/0!		0	0	0	FALSE
0	0	#DIV/0!		0	0	0	FALSE
0	0	#DIV/0!		0	0	0	FALSE
0	0	#DIV/0!		0	0	0	FALSE
0	0	#DIV/0!		0	0	0	FALSE
0	0	#DIV/0!		0	0	0	FALSE
0	0	#DIV/0!		0	0	0	FALSE
0	0	#DIV/0!		0	0	0	FALSE
0	0	#DIV/0!		0	0	0	FALSE
0	0	#DIV/0!		0	0	0	FALSE
0	0	#DIV/0!		0	0	0	FALSE
0	0	#DIV/0!		0	0	0	FALSE
0	0	#DIV/0!		0	0	0	FALSE
0	0	#DIV/0!		0	0	0	FALSE
0	0	#DIV/0!		0	0	0	FALSE
0	0	#DIV/0!		0	0	0	FALSE
0	0	#DIV/0!		0	0	0	FALSE
0	0	#DIV/0!		0	0	0	FALSE
0	0	#DIV/0!		0	0	0	FALSE
0	0	#DIV/0!		0	0	0	FALSE
0	0	#DIV/0!		0	0	0	FALSE
0	0	#DIV/0!		0	0	0	FALSE
0	0	#DIV/0!		0	0	0	FALSE
0	0	#DIV/0!		0	0	0	FALSE
0	0	#DIV/0!		0	0	0	FALSE
0	0	#DIV/0!		0	0	0	FALSE
0	0	#DIV/0!		0	0	0	FALSE
0	0	#DIV/0!		0	0	0	FALSE
0	0	#DIV/0!		0	0	0	FALSE
0	0	#DIV/0!		0	0	0	FALSE
0	0	#DIV/0!		0	0	0	FALSE
0	0	#DIV/0!		0	0	0	FALSE
0	0	#DIV/0!		0	0	0	FALSE
0	0	#DIV/0!		0	0	0	FALSE
0	0	#DIV/0!		0	0	0	FALSE
0	0	#DIV/0!		0	0	0	FALSE
0	0	#DIV/0!		0	0	0	FALSE
0	0	#DIV/0!		0	0	0	FALSE
0	0	#DIV/0!		0	0	0	FALSE
0	0	#DIV/0!		0	0	0	FALSE
0	0	#DIV/0!		0	0	0	FALSE
0	0	#DIV/0!		0	0	0	FALSE
0	0	#DIV/0!		0	0	0	FALSE
0	0	#DIV/0!		0	0	0	FALSE
0	0	#DIV/0!		0	0	0	FALSE
0	0	#DIV/0!		0	0	0	FALSE
0	0	#DIV/0!		0	0	0	FALSE
0	0	#DIV/0!		0	0	0	FALSE
0	0	#DIV/0!		0	0	0	FALSE
0	0	#DIV/0!		0	0	0	FALSE
0	0	#DIV/0!		0	0	0	FALSE
0	0	#DIV/0!		0	0	0	FALSE
0	0	#DIV/0!		0	0	0	FALSE
0	0	#DIV/0!		0	0	0	FALSE
0	0	#DIV/0!		0	0	0	FALSE
0	0	#DIV/0!		0	0	0	FALSE
0	0	#DIV/0!		0	0	0	FALSE
0	0	#DIV/0!		0	0	0	FALSE
0	0	#DIV/0!		0	0	0	FALSE
0	0	#DIV/0!		0	0	0	FALSE
0	0	#DIV/0!		0	0	0	FALSE
0	0	#DIV/0!		0	0	0	FALSE
0	0	#DIV/0!		0	0	0	FALSE
0	0	#DIV/0!		0	0	0	FALSE
0	0	#DIV/0!		0	0	0	FALSE
0	0	#DIV/0!		0	0	0	FALSE
0	0	#DIV/0!		0	0	0	FALSE
0	0	#DIV/0!		0	0	0	FALSE
0	0	#DIV/0!		0	0	0	FALSE
0	0	#DIV/0!		0	0	0	FALSE
0	0	#DIV/0!		0	0	0	FALSE
0	0	#DIV/0!		0	0	0	FALSE
0	0	#DIV/0!		0	0	0	FALSE
0	0	#DIV/0!		0	0	0	FALSE
0	0	#DIV/0!		0	0	0	FALSE
0	0	#DIV/0!		0	0	0	FALSE
0	0	#DIV/0!		0	0	0	FALSE
0	0	#DIV/0!		0	0	0	FALSE
0	0	#DIV/0!		0	0	0	FALSE
0	0	#DIV/0!		0	0	0	FALSE
0	0	#DIV/0!		0	0	0	FALSE
0	0	#DIV/0!		0	0	0	FALSE
0	0	#DIV/0!		0	0	0	FALSE
0	0	#DIV/0!		0	0	0	FALSE
0	0	#DIV/0!		0	0	0	FALSE
0	0	#DIV/0!		0	0	0	FALSE
0	0	#DIV/0!		0	0	0	FALSE
0	0	#DIV/0!		0	0	0	FALSE
0	0	#DIV/0!		0	0	0	FALSE
0	0	#DIV/0!		0	0	0	FALSE
0	0	#DIV/0!		0	0	0	FALSE
0	0	#DIV/0!		0	0	0	FALSE
0	0	#DIV/0!		0	0	0	FALSE
0	0	#DIV/0!		0	0	0	FALSE
0	0	#DIV/0!		0	0	0	FALSE
0	0	#DIV/0!		0	0	0	FALSE
0	0	#DIV/0!		0	0	0	FALSE
0	0	#DIV/0!		0	0	0	FALSE
0	0	#DIV/0!		0	0	0	FALSE
0	0	#DIV/0!		0	0	0	FALSE
0	0	#DIV/0!		0	0	0	FALSE
0	0	#DIV/0!		0	0	0	FALSE
0	0	#DIV/0!		0	0	0	FALSE
0	0	#DIV/0!		0	0	0	FALSE
0	0	#DIV/0!		0	0	0	FALSE
0	0	#DIV/0!		0	0	0	FALSE
0	0	#DIV/0!		0	0	0	FALSE
0	0	#DIV/0!		0	0	0	FALSE
0	0	#DIV/0!		0	0	0	FALSE
0	0	#DIV/0!		0	0	0	FALSE
0	0	#DIV/0!		0	0	0	FALSE
0	0	#DIV/0!		0	0	0	FALSE
0	0	#DIV/0!		0	0	0	FALSE
0	0	#DIV/0!		0	0	0	FALSE
0	0	#DIV/0!		0	0	0	FALSE
0	0	#DIV/0!		0	0	0	FALSE
0	0	#DIV/0!		0	0	0	FALSE
0	0	#DIV/0!		0	0	0	FALSE
0	0	#DIV/0!		0	0	0	FALSE
0	0	#DIV/0!		0	0	0	FALSE
0	0	#DIV/0!		0	0	0	FALSE
0	0	#DIV/0!		0	0	0	FALSE
0	0	#DIV/0!		0	0	0	FALSE
0	0	#DIV/0!		0	0	0	FALSE
0	0	#DIV/0!		0	0	0	FALSE
0	0	#DIV/0!		0	0	0	FALSE
0	0	#DIV/0!		0	0	0	FALSE
0	0	#DIV/0!		0	0	0	FALSE
0	0	#DIV/0!		0	0	0	FALSE
0	0	#DIV/0!		0	0	0	FALSE
0	0	#DIV/0!		0	0	0	FALSE
0	0	#DIV/0!		0	0	0	FALSE
0	0	#DIV/0!		0	0	0	FALSE
0	0	#DIV/0!		0	0	0	FALSE
0	0	#DIV/0!		0	0	0	FALSE
0	0	#DIV/0!		0	0	0	FALSE
0	0	#DIV/0!		0	0	0	FALSE
0	0	#DIV/0!		0	0	0	FALSE
0	0	#DIV/0!		0	0	0	FALSE
0	0	#DIV/0!		0	0	0	FALSE
0	0	#DIV/0!		0	0	0	FALSE
0	0	#DIV/0!		0	0	0	FALSE
0	0	#DIV/0!		0	0	0	FALSE
0	0	#DIV/0!		0	0	0	FALSE
0	0	#DIV/0!		0	0	0	FALSE
0	0	#DIV/0!		0	0	0	FALSE
0	0	#DIV/0!		0	0	0	FALSE
0	0	#DIV/0!		0	0	0	FALSE
0	0	#DIV/0!		0	0	0	FALSE
0	0	#DIV/0!		0	0	0	FALSE
0	0	#DIV/0!		0	0	0	FALSE
0	0	#DIV/0!		0	0	0	FALSE
0	0	#DIV/0!		0	0	0	FALSE
0	0	#DIV/0!		0	0	0	FALSE
0	0	#DIV/0!		0	0	0	FALSE
0	0	#DIV/0!		0	0	0	FALSE
0	0	#DIV/0!		0	0	0	FALSE
0	0	#DIV/0!		0	0	0	FALSE
0	0	#DIV/0!		0	0	0	FALSE
0	0	#DIV/0!		0	0	0	FALSE
0	0	#DIV/0!		0	0	0	FALSE
0	0	#DIV/0!		0	0	0	FALSE
0	0	#DIV/0!		0	0	0	FALSE
0	0	#DIV/0!		0	0	0	FALSE
0	0	#DIV/0!		0	0	0	FALSE
0	0	#DIV/0!		0	0	0	FALSE
0	0	#DIV/0!		0	0	0	FALSE
0	0	#DIV/0!		0	0	0	FALSE
0	0	#DIV/0!		0	0	0	FALSE
0	0	#DIV/0!		0	0	0	FALSE
0	0	#DIV/0!		0	0	0	FALSE
0	0	#DIV/0!		0	0	0	FALSE
0	0	#DIV/0!		0	0	0	FALSE
0	0	#DIV/0!		0	0	0	FALSE
0	0	#DIV/0!		0	0	0	FALSE
0	0	#DIV/0!		0	0	0	FALSE
0	0	#DIV/0!		0	0	0	FALSE
0	0	#DIV/0!		0	0	0	FALSE
0	0	#DIV/0!		0	0	0	FALSE
0	0	#DIV/0!		0	0	0	FALSE
0	0	#DIV/0!		0	0	0	FALSE
0	0	#DIV/0!		0	0	0	FALSE
0	0	#DIV/0!		0	0	0	FALSE
0	0	#DIV/0!		0	0	0	FALSE
0	0	#DIV/0!		0	0	0	FALSE
0	0	#DIV/0!		0	0	0	FALSE
0	0	#DIV/0!		0	0	0	FALSE
0	0	#DIV/0!		0	0	0	FALSE
0	0	#DIV/0!		0	0	0	FALSE
0	0	#DIV/0!		0	0	0	FALSE
0	0	#DIV/0!		0	0	0	FALSE
0	0	#DIV/0!		0	0	0	FALSE
0	0	#DIV/0!		0	0	0	FALSE
0	0	#DIV/0!		0	0	0	FALSE
0	0	#DIV/0!		0	0	0	FALSE
0	0	#DIV/0!		0	0	0	FALSE
0	0	#DIV/0!		0	0	0	FALSE
0	0	#DIV/0!		0	0	0	FALSE
0	0	#DIV/0!		0	0	0	FALSE
0	0	#DIV/0!		0	0	0	FALSE
0	0	#DIV/0!		0	0	0	FALSE
0	0	#DIV/0!		0	0	0	FALSE
0	0	#DIV/0!		0	0	0	FALSE
0	0	#DIV/0!		0	0	0	FALSE
0	0	#DIV/0!		0	0	0	FALSE
0	0	#DIV/0!		0	0	0	FALSE
0	0	#DIV/0!		0	0	0	FALSE
0	0	#DIV/0!		0	0	0	FALSE
0	0	#DIV/0!		0	0	0	FALSE
0	0	#DIV/0!		0	0	0	FALSE
0	0	#DIV/0!		0	0	0	FALSE
0	0	#DIV/0!		0	0	0	FALSE
0	0	#DIV/0!		0	0	0	FALSE
0	0	#DIV/0!		0	0	0	FALSE
0	0	#DIV/0!		0	0	0	FALSE
0	0	#DIV/0!		0	0	0	FALSE
0	0	#DIV/0!		0	0	0	FALSE
0	0	#DIV/0!		0	0	0	FALSE
0	0	#DIV/0!		0	0	0	FALSE
0	0	#DIV/0!		0	0	0	FALSE
0	0	#DIV/0!		0	0	0	FALSE
0	0	#DIV/0!		0	0	0	FALSE
0	0	#DIV/0!		0	0	0	FALSE
0	0	#DIV/0!		0	0	0	FALSE
0	0	#DIV/0!		0	0	0	FALSE
0	0	#DIV/0!		0	0	0	FALSE
0	0	#DIV/0!		0	0	0	FALSE
0	0	#DIV/0!		0	0	0	FALSE
0	0	#DIV/0!		0	0	0	FALSE
0	0	#DIV/0!		0	0	0	FALSE
0	0	#DIV/0!		0	0	0	FALSE
0	0	#DIV/0!		0	0	0	FALSE
0	0	#DIV/0!		0	0	0	FALSE
0	0	#DIV/0!		0	0	0	FALSE
0	0	#DIV/0!		0	0	0	FALSE
0	0	#DIV/0!		0	0	0	FALSE
0	0	#DIV/0!		0	0	0	FALSE
0	0	#DIV/0!		0	0	0	FALSE
0	0	#DIV/0!		0	0	0	FALSE
0	0	#DIV/0!		0	0	0	FALSE
0	0	#DIV/0!		0	0	0	FALSE
0	0	#DIV/0!		0	0	0	FALSE
0	0	#DIV/0!		0	0	0	FALSE
0	0	#DIV/0!		0	0	0	FALSE
0	0	#DIV/0!		0	0	0	FALSE
0	0	#DIV/0!		0	0	0	FALSE
0	0	#DIV/0!		0	0	0	FALSE
0	0	#DIV/0!		0	0	0	FALSE
0	0	#DIV/0!		0	0	0	FALSE
0	0	#DIV/0!		0	0	0	FALSE
0	0	#DIV/0!		0	0	0	FALSE
0	0	#DIV/0!		0	0	0	FALSE
0	0	#DIV/0!		0	0	0	FALSE
0	0	#DIV/0!		0	0	0	FALSE
0	0	#DIV/0!		0	0	0	FALSE
0	0	#DIV/0!		0	0	0	FALSE
0	0	#DIV/0!		0	0	0	FALSE
0	0	#DIV/0!		0	0	0	FALSE
0	0	#DIV/0!		0	0	0	FALSE
0	0	#DIV/0!		0	0	0	FALSE
0	0	#DIV/0!		0	0	0	FALSE
0	0	#DIV/0!		0	0	0	FALSE
0	0	#DIV/0!		0	0	0	FALSE
0	0	#DIV/0!		0	0	0	FALSE
0	0	#DIV/0!		0	0	0	FALSE
0	0	#DIV/0!		0	0	0	FALSE
0	0	#DIV/0!		0	0	0	FALSE
0	0	#DIV/0!		0	0	0	FALSE
0	0	#DIV/0!		0	0	0	FALSE
0	0	#DIV/0!		0	0	0	FALSE
0	0	#DIV/0!		0	0	0	FALSE
0	0	#DIV/0!		0	0	0	FALSE
0	0	#DIV/0!		0	0	0	FALSE
0	0	#DIV/0!		0	0	0	FALSE
0	0	#DIV/0!		0	0	0	FALSE
0	0	#DIV/0!		0	0	0	FALSE
0	0	#DIV/0!		0	0	0	FALSE
0	0	#DIV/0!		0	0	0	FALSE
0	0	#DIV/0!		0	0	0	FALSE
0	0	#DIV/0!		0	0	0	FALSE
0	0	#DIV/0!		0	0	0	FALSE
0	0	#DIV/0!		0	0	0	FALSE
0	0	#DIV/0!		0	0	0	FALSE
0	0	#DIV/0!		0	0	0	FALSE
0	0	#DIV/0!		0	0	0	FALSE
0	0	#DIV/0!		0	0	0	FALSE
0	0	#DIV/0!		0	0	0	FALSE
0	0	#DIV/0!		0	0	0	FALSE
0	0	#DIV/0!		0	0	0	FALSE
0	0	#DIV/0!		0	0	0	FALSE
0	0	#DIV/0!		0	0	0	FALSE
0	0	#DIV/0!		0	0	0	FALSE
0	0	#DIV/0!		0	0	0	FALSE
0	0	#DIV/0!		0	0	0	FALSE
0	0	#DIV/0!		0	0	0	FALSE
0	0	#DIV/0!		0	0	0	FALSE
0	0	#DIV/0!		0	0	0	FALSE
0	0	#DIV/0!		0	0	0	FALSE
0	0	#DIV/0!		0	0	0	FALSE
0	0	#DIV/0!		0	0	0	FALSE
0	0	#DIV/0!		0	0	0	FALSE
0	0	#DIV/0!		0	0	0	FALSE
0	0	#DIV/0!		0	0	0	FALSE
0	0	#DIV/0!		0	0	0	FALSE
0	0	#DIV/0!		0	0	0	FALSE
0	0	#DIV/0!		0	0	0	FALSE
0	0	#DIV/0!		0	0	0	FALSE
0	0	#DIV/0!		0	0	0	FALSE
0	0	#DIV/0!		0	0	0	FALSE
0	0	#DIV/0!		0	0	0	FALSE
0	0	#DIV/0!		0	0	0	FALSE
0	0	#DIV/0!		0	0	0	FALSE
0	0	#DIV/0!		0	0	0	FALSE
0	0	#DIV/0!		0	0	0	FALSE
0	0	#DIV/0!		0	0	0	FALSE
0	0	#DIV/0!		0	0	0	FALSE
0	0	#DIV/0!		0	0	0	FALSE
0	0	#DIV/0!		0	0	0	FALSE
0	0	#DIV/0!		0	0	0	FALSE
0	0	#DIV/0!		0	0	0	FALSE
0	0	#DIV/0!		0	0	0	FALSE
0	0	#DIV/0!		0	0	0	FALSE
0	0	#DIV/0!		0	0	0	FALSE
0	0	#DIV/0!		0	0	0	FALSE
0	0	#DIV/0!		0	0	0	FALSE
0	0	#DIV/0!		0	0	0	FALSE
0	0	#DIV/0!		0	0	0	FALSE
0	0	#DIV/0!		0	0	0	FALSE
0	0	#DIV/0!		0	0	0	FALSE
0	0	#DIV/0!		0	0	0	FALSE
0	0	#DIV/0!		0	0	0	FALSE
0	0	#DIV/0!		0	0	0	FALSE
0	0	#DIV/0!		0	0	0	FALSE
0	0	#DIV/0!		0	0	0	FALSE
0	0	#DIV/0!		0	0	0	FALSE
0	0	#DIV/0!		0	0	0	FALSE
0	0	#DIV/0!		0	0	0	FALSE
0	0	#DIV/0!		0	0	0	FALSE
0	0	#DIV/0!		0	0	0	FALSE
0	0	#DIV/0!		0	0	0	FALSE
0	0	#DIV/0!		0	0	0	FALSE
0	0	#DIV/0!		0	0	0	FALSE
0	0	#DIV/0!		0	0	0	FALSE
0	0	#DIV/0!		0	0	0	FALSE
0	0	#DIV/0!		0	0	0	FALSE
0	0	#DIV/0!		0	0	0	FALSE
0	0	#DIV/0!		0	0	0	FALSE
0	0	#DIV/0!		0	0	0	FALSE
0	0	#DIV/0!		0	0	0	FALSE
0	0	#DIV/0!		0	0	0	FALSE
0	0	#DIV/0!		0	0	0	FALSE
0	0	#DIV/0!		0	0	0	FALSE
0	0	#DIV/0!		0	0	0	FALSE
0	0	#DIV/0!		0	0	0	FALSE
0	0	#DIV/0!		0	0	0	FALSE
0	0	#DIV/0!		0	0	0	FALSE
0	0	#DIV/0!		0	0	0	FALSE
0	0	#DIV/0!		0	0	0	FALSE
0	0	#DIV/0!		0	0	0	FALSE
0	0	#DIV/0!		0	0	0	FALSE
0	0	#DIV/0!		0	0	0	FALSE
0	0	#DIV/0!		0	0	0	FALSE
0	0	#DIV/0!		0	0	0	FALSE
0	0	#DIV/0!		0	0	0	FALSE
0	0	#DIV/0!		0	0	0	FALSE
0	0	#DIV/0!		0	0	0	FALSE
0	0	#DIV/0!		0	0	0	FALSE
0	0	#DIV/0!		0	0	0	FALSE
0	0	#DIV/0!		0	0	0	FALSE
0	0	#DIV/0!		0	0	0	FALSE
0	0	#DIV/0!		0	0	0	FALSE
0	0	#DIV/0!		0	0	0	FALSE
0	0	#DIV/0!		0	0	0	FALSE
0	0	#DIV/0!		0	0	0	FALSE
0	0	#DIV/0!		0	0	0	FALSE
0	0	#DIV/0!		0	0	0	FALSE
0	0	#DIV/0!		0	0	0	FALSE
0	0	#DIV/0!		0	0	0	FALSE
0	0	#DIV/0!		0	0	0	FALSE
0	0	#DIV/0!		0	0	0	FALSE
0	0	#DIV/0!		0	0	0	FALSE
0	0	#DIV/0!		0	0	0	FALSE
0	0	#DIV/0!		0	0	0	FALSE
0	0	#DIV/0!		0	0	0	FALSE
0	0	#DIV/0!		0	0	0	FALSE
0	0	#DIV/0!		0	0	0	FALSE
0	0	#DIV/0!		0	0	0	FALSE
0	0	#DIV/0!		0	0	0	FALSE
0	0	#DIV/0!		0	0	0	FALSE
0	0	#DIV/0!		0	0	0	FALSE
0	0	#DIV/0!		0	0	0	FALSE
0	0	#DIV/0!		0	0	0	FALSE
0	0	#DIV/0!		0	0	0	FALSE
0	0	#DIV/0!		0	0	0	FALSE
0	0	#DIV/0!		0	0	0	FALSE
0	0	#DIV/0!		0	0	0	FALSE
0	0	#DIV/0!		0	0	0	FALSE
0	0	#DIV/0!		0	0	0	FALSE
0	0	#DIV/0!		0	0	0	FALSE
0	0	#DIV/0!		0	0	0	FALSE
0	0	#DIV/0!		0	0	0	FALSE
0	0	#DIV/0!		0	0	0	FALSE
0	0	#DIV/0!		0	0	0	FALSE
0	0	#DIV/0!		0	0	0	FALSE
0	0	#DIV/0!		0	0	0	FALSE
0	0	#DIV/0!		0	0	0	FALSE
0	0	#DIV/0!		0	0	0	FALSE
0	0	#DIV/0!		0	0	0	FALSE
0	0	#DIV/0!		0	0	0	FALSE
0	0	#DIV/0!		0	0	0	FALSE
0	0	#DIV/0!		0	0	0	FALSE
0	0	#DIV/0!		0	0	0	FALSE
0	0	#DIV/0!		0	0	0	FALSE
0	0	#DIV/0!		0	0	0	FALSE
0	0	#DIV/0!		0	0	0	FALSE
0	0	#DIV/0!		0	0	0	FALSE
0	0	#DIV/0!		0	0	0	FALSE
0	0	#DIV/0!		0	0	0	FALSE
0	0	#DIV/0!		0	0	0	FALSE
0	0	#DIV/0!		0	0	0	FALSE
0	0	#DIV/0!		0	0	0	FALSE
0	0	#DIV/0!		0	0	0	FALSE
0	0	#DIV/0!		0	0	0	FALSE
0	0	#DIV/0!		0	0	0	FALSE
0	0	#DIV/0!		0	0	0	FALSE
0	0	#DIV/0!		0	0	0	FALSE
0	0	#DIV/0!		0	0	0	FALSE
0	0	#DIV/0!		0	0	0	FALSE
0	0	#DIV/0!		0	0	0	FALSE
0	0	#DIV/0!		0	0	0	FALSE
0	0	#DIV/0!		0	0	0	FALSE
0	0	#DIV/0!		0	0	0	FALSE
0	0	#DIV/0!		0	0	0	FALSE
0	0	#DIV/0!		0	0	0	FALSE
0	0	#DIV/0!		0	0	0	FALSE
0	0	#DIV/0!		0	0	0	FALSE
0	0	#DIV/0!		0	0	0	FALSE
0	0	#DIV/0!		0	0	0	FALSE
0	0	#DIV/0!		0	0	0	FALSE
0	0	#DIV/0!		0	0	0	FALSE
0	0	#DIV/0!		0	0	0	FALSE
0	0	#DIV/0!		0	0	0	FALSE
0	0	#DIV/0!		0	0	0	FALSE
0	0	#DIV/0!		0	0	0	FALSE
0	0	#DIV/0!		0	0	0	FALSE
0	0	#DIV/0!		0	0	0	FALSE
0	0	#DIV/0!		0	0	0	FALSE
0	0	#DIV/0!		0	0	0	FALSE
0	0	#DIV/0!		0	0	0	FALSE
0	0	#DIV/0!		0	0	0	FALSE
0	0	#DIV/0!		0	0	0	FALSE
0	0	#DIV/0!		0	0	0	FALSE
0	0	#DIV/0!		0	0	0	FALSE
0	0	#DIV/0!		0	0	0	FALSE
0	0	#DIV/0!		0	0	0	FALSE
0	0	#DIV/0!		0	0	0	FALSE
0	0	#DIV/0!		0	0	0	FALSE
0	0	#DIV/0!		0	0	0	FALSE
0	0	#DIV/0!		0	0	0	FALSE
0	0	#DIV/0!		0	0	0	FALSE
0	0	#DIV/0!		0	0	0	FALSE
0	0	#DIV/0!		0	0	0	FALSE
0	0	#DIV/0!		0	0	0	FALSE
0	0	#DIV/0!		0	0	0	FALSE
0	0	#DIV/0!		0	0	0	FALSE
0	0	#DIV/0!		0	0	0	FALSE
0	0	#DIV/0!		0	0	0	FALSE
0	0	#DIV/0!		0	0	0	FALSE
0	0	#DIV/0!		0	0	0	FALSE
0	0	#DIV/0!		0	0	0	FALSE
0	0	#DIV/0!		0	0	0	FALSE
0	0	#DIV/0!		0	0	0	FALSE
0	0	#DIV/0!		0	0	0	FALSE
0	0	#DIV/0!		0	0	0	FALSE
0	0	#DIV/0!		0	0	0	FALSE
0	0	#DIV/0!		0	0	0	FALSE
0	0	#DIV/0!		0	0	0	FALSE
0	0	#DIV/0!		0	0	0	FALSE
0	0	#DIV/0!		0	0	0	FALSE
0	0	#DIV/0!		0	0	0	FALSE
0	0	#DIV/0!		0	0	0	FALSE
0	0	#DIV/0!		0	0	0	FALSE
0	0	#DIV/0!		0	0	0	FALSE
0	0	#DIV/0!		0	0	0	FALSE
0	0	#DIV/0!		0	0	0	FALSE
0	0	#DIV/0!		0	0	0	FALSE
0	0	#DIV/0!		0	0	0	FALSE
0	0	#DIV/0!		0	0	0	FALSE
0	0	#DIV/0!		0	0	0	FALSE
0	0	#DIV/0!		0	0	0	FALSE
0	0	#DIV/0!		0	0	0	FALSE
0	0	#DIV/0!		0	0	0	FALSE
0	0	#DIV/0!		0	0	0	FALSE
0	0	#DIV/0!		0	0	0	FALSE
0	0	#DIV/0!		0	0	0	FALSE
0	0	#DIV/0!		0	0	0	FALSE
0	0	#DIV/0!		0	0	0	FALSE
0	0	#DIV/0!		0	0	0	FALSE
0	0	#DIV/0!		0	0	0	FALSE
0	0	#DIV/0!		0	0	0	FALSE
0	0	#DIV/0!		0	0	0	FALSE
0	0	#DIV/0!		0	0	0	FALSE
0	0	#DIV/0!		0	0	0	FALSE
0	0	#DIV/0!		0	0	0	FALSE
0	0	#DIV/0!		0	0	0	FALSE
0	0	#DIV/0!		0	0	0	FALSE
0	0	#DIV/0!		0	0	0	FALSE
0	0	#DIV/0!		0	0	0	FALSE
0	0	#DIV/0!		0	0	0	FALSE
0	0	#DIV/0!		0	0	0	FALSE
0	0	#DIV/0!		0	0	0	FALSE
0	0	#DIV/0!		0	0	0	FALSE
0	0	#DIV/0!		0	0	0	FALSE
0	0	#DIV/0!		0	0	0	FALSE
0	0	#DIV/0!		0	0	0	FALSE
0	0	#DIV/0!		0	0	0	FALSE
0	0	#DIV/0!		0	0	0	FALSE
0	0	#DIV/0!		0	0	0	FALSE
0	0	#DIV/0!		0	0	0	FALSE
0	0	#DIV/0!		0	0	0	FALSE
0	0	#DIV/0!		0	0	0	FALSE
0	0	#DIV/0!		0	0	0	FALSE
0	0	#DIV/0!		0	0	0	FALSE
0	0	#DIV/0!		0	0	0	FALSE
0	0	#DIV/0!		0	0	0	FALSE
0	0	#DIV/0!		0	0	0	FALSE
0	0	#DIV/0!		0	0	0	FALSE
0	0	#DIV/0!		0	0	0	FALSE
0	0	#DIV/0!		0	0	0	FALSE
0	0	#DIV/0!		0	0	0	FALSE
0	0	#DIV/0!		0	0	0	FALSE
0	0	#DIV/0!		0	0	0	FALSE
0	0	#DIV/0!		0	0	0	FALSE
0	0	#DIV/0!		0	0	0	FALSE
0	0	#DIV/0!		0	0	0	FALSE
0	0	#DIV/0!		0	0	0	FALSE
0	0	#DIV/0!		0	0	0	FALSE
0	0	#DIV/0!		0	0	0	FALSE
0	0	#DIV/0!		0	0	0	FALSE
0	0	#DIV/0!		0	0	0	FALSE
0	0	#DIV/0!		0	0	0	FALSE
0	0	#DIV/0!		0	0	0	FALSE
0	0	#DIV/0!		0	0	0	FALSE
0	0	#DIV/0!		0	0	0	FALSE
0	0	#DIV/0!		0	0	0	FALSE
0	0	#DIV/0!		0	0	0	FALSE
0	0	#DIV/0!		0	0	0	FALSE
0	0	#DIV/0!		0	0	0	FALSE
0	0	#DIV/0!		0	0	0	FALSE
0	0	#DIV/0!		0	0	0	FALSE
0	0	#DIV/0!		0	0	0	FALSE
0	0	#DIV/0!		0	0	0	FALSE
0	0	#DIV/0!		0	0	0	FALSE
0	0	#DIV/0!		0	0	0	FALSE
0	0	#DIV/0!		0	0	0	FALSE
0	0	#DIV/0!		0	0	0	FALSE
0	0	#DIV/0!		0	0	0	FALSE
0	0	#DIV/0!		0	0	0	FALSE
0	0	#DIV/0!		0	0	0	FALSE
0	0	#DIV/0!		0	0	0	FALSE
0	0	#DIV/0!		0	0	0	FALSE
0	0	#DIV/0!		0	0	0	FALSE
0	0	#DIV/0!		0	0	0	FALSE
0	0	#DIV/0!		0	0	0	FALSE
0	0	#DIV/0!		0	0	0	FALSE
0	0	#DIV/0!		0	0	0	FALSE
0	0	#DIV/0!		0	0	0	FALSE
0	0	#DIV/0!		0	0	0	FALSE
0	0	#DIV/0!		0	0	0	FALSE
0	0	#DIV/0!		0	0	0	FALSE
0	0	#DIV/0!		0	0	0	FALSE
0	0	#DIV/0!		0	0	0	FALSE
0	0	#DIV/0!		0	0	0	FALSE
0	0	#DIV/0!		0	0	0	FALSE
0	0	#DIV/0!		0	0	0	FALSE
0	0	#DIV/0!		0	0	0	FALSE
0	0	#DIV/0!		0	0	0	FALSE
0	0	#DIV/0!		0	0	0	FALSE
0	0	#DIV/0!		0	0	0	FALSE
0	0	#DIV/0!		0	0	0	FALSE
0	0	#DIV/0!		0	0	0	FALSE
0	0	#DIV/0!		0	0	0	FALSE
0	0	#DIV/0!		0	0	0	FALSE
0	0	#DIV/0!		0	0	0	FALSE
0	0	#DIV/0!		0	0	0	FALSE
0	0	#DIV/0!		0	0	0	FALSE
0	0	#DIV/0!		0	0	0	FALSE
0	0	#DIV/0!		0	0	0	FALSE
0	0	#DIV/0!		0	0	0	FALSE
0	0	#DIV/0!		0	0	0	FALSE
0	0	#DIV/0!		0	0	0	FALSE
0	0	#DIV/0!		0	0	0	FALSE
0	0	#DIV/0!		0	0	0	FALSE
0	0	#DIV/0!		0	0	0	FALSE
0	0	#DIV/0!		0	0	0	FALSE
0	0	#DIV/0!		0	0	0	FALSE
0	0	#DIV/0!		0	0	0	FALSE
0	0	#DIV/0!		0	0	0	FALSE
0	0	#DIV/0!		0	0	0	FALSE
0	0	#DIV/0!		0	0	0	FALSE
0	0	#DIV/0!		0	0	0	FALSE
0	0	#DIV/0!		0	0	0	FALSE
0	0	#DIV/0!		0	0	0	FALSE
0	0	#DIV/0!		0	0	0	FALSE
0	0	#DIV/0!		0	0	0	FALSE
0	0	#DIV/0!		0	0	0	FALSE
0	0	#DIV/0!		0	0	0	FALSE
0	0	#DIV/0!		0	0	0	FALSE
0	0	#DIV/0!		0	0	0	FALSE
0	0	#DIV/0!		0	0	0	FALSE
0	0	#DIV/0!		0	0	0	FALSE
0	0	#DIV/0!		0	0	0	FALSE
0	0	#DIV/0!		0	0	0	FALSE
0	0	#DIV/0!		0	0	0	FALSE
0	0	#DIV/0!		0	0	0	FALSE
0	0	#DIV/0!		0	0	0	FALSE
0	0	#DIV/0!		0	0	0	FALSE
0	0	#DIV/0!		0	0	0	FALSE
0	0	#DIV/0!		0	0	0	FALSE
0	0	#DIV/0!		0	0	0	FALSE
0	0	#DIV/0!		0	0	0	FALSE
0	0	#DIV/0!		0	0	0	FALSE
0	0	#DIV/0!		0	0	0	FALSE
0	0	#DIV/0!		0	0	0	FALSE
0	0	#DIV/0!		0	0	0	FALSE
0	0	#DIV/0!		0	0	0	FALSE
0	0	#DIV/0!		0	0	0	FALSE
0	0	#DIV/0!		0	0	0	FALSE
0	0	#DIV/0!		0	0	0	FALSE
0	0	#DIV/0!		0	0	0	FALSE
0	0	#DIV/0!		0	0	0	FALSE
0	0	#DIV/0!		0	0	0	FALSE
0	0	#DIV/0!		0	0	0	FALSE
0	0	#DIV/0!		0	0	0	FALSE
0	0	#DIV/0!		0	0	0	FALSE
0	0	#DIV/0!		0	0	0	FALSE
0	0	#DIV/0!		0	0	0	FALSE
0	0	#DIV/0!		0	0	0	FALSE
0	0	#DIV/0!		0	0	0	FALSE
0	0	#DIV/0!		0	0	0	FALSE
0	0	#DIV/0!		0	0	0	FALSE
0	0	#DIV/0!		0	0	0	FALSE
0	0	#DIV/0!		0	0	0	FALSE
0	0	#DIV/0!		0	0	0	FALSE
0	0	#DIV/0!		0	0	0	FALSE
0	0	#DIV/0!		0	0	0	FALSE
0	0	#DIV/0!		0	0	0	FALSE
0	0	#DIV/0!		0	0	0	FALSE
0	0	#DIV/0!		0	0	0	FALSE
0	0	#DIV/0!		0	0	0	FALSE
0	0	#DIV/0!		0	0	0	FALSE
0	0	#DIV/0!		0	0	0	FALSE
0	0	#DIV/0!		0	0	0	FALSE
0	0	#DIV/0!		0	0	0	FALSE
0	0	#DIV/0!		0	0	0	FALSE
0	0	#DIV/0!		0	0	0	FALSE
0	0	#DIV/0!		0	0	0	FALSE
0	0	#DIV/0!		0	0	0	FALSE
0	0	#DIV/0!		0	0	0	FALSE
0	0	#DIV/0!		0	0	0	FALSE
0	0	#DIV/0!		0	0	0	FALSE
0	0	#DIV/0!		0	0	0	FALSE
0	0	#DIV/0!		0	0	0	FALSE
0	0	#DIV/0!		0	0	0	FALSE
0	0	#DIV/0!		0	0	0	FALSE
0	0	#DIV/0!		0	0	0	FALSE
0	0	#DIV/0!		0	0	0	FALSE
0	0	#DIV/0!		0	0	0	FALSE
0	0	#DIV/0!		0	0	0	FALSE
0	0	#DIV/0!		0	0	0	FALSE
0	0	#DIV/0!		0	0	0	FALSE
0	0	#DIV/0!		0	0	0	FALSE
0	0	#DIV/0!		0	0	0	FALSE
0	0	#DIV/0!		0	0	0	FALSE
0	0	#DIV/0!		0	0	0	FALSE
0	0	#DIV/0!		0	0	0	FALSE
0	0	#DIV/0!		0	0	0	FALSE
0	0	#DIV/0!		0	0	0	FALSE
0	0	#DIV/0!		0	0	0	FALSE
0	0	#DIV/0!		0	0	0	FALSE
0	0	#DIV/0!		0	0	0	FALSE
0	0	#DIV/0!		0	0	0	FALSE
0	0	#DIV/0!		0	0	0	FALSE
0	0	#DIV/0!		0	0	0	FALSE
0	0	#DIV/0!		0	0	0	FALSE
0	0	#DIV/0!		0	0	0	FALSE
0	0	#DIV/0!		0	0	0	FALSE
0	0	#DIV/0!		0	0	0	FALSE
0	0	#DIV/0!		0	0	0	FALSE
0	0	#DIV/0!		0	0	0	FALSE
0	0	#DIV/0!		0	0	0	FALSE
0	0	#DIV/0!		0	0	0	FALSE
0	0	#DIV/0!		0	0	0	FALSE
0	0	#DIV/0!		0	0	0	FALSE
0	0	#DIV/0!		0	0	0	FALSE
0	0	#DIV/0!		0	0	0	FALSE
0	0	#DIV/0!		0	0	0	FALSE
0	0	#DIV/0!		0	0	0	FALSE
0	0	#DIV/0!		0	0	0	FALSE
0	0	#DIV/0!		0	0	0	FALSE
0	0	#DIV/0!		0	0	0	FALSE
0	0	#DIV/0!		0	0	0	FALSE
0	0	#DIV/0!		0	0	0	FALSE
0	0	#DIV/0!		0	0	0	FALSE
0	0	#DIV/0!		0	0	0	FALSE
0	0	#DIV/0!		0	0	0	FALSE
0	0	#DIV/0!		0	0	0	FALSE
0	0	#DIV/0!		0	0	0	FALSE
0	0	#DIV/0!		0	0	0	FALSE
0	0	#DIV/0!		0	0	0	FALSE
0	0	#DIV/0!		0	0	0	FALSE
0	0	#DIV/0!		0	0	0	FALSE
0	0	#DIV/0!		0	0	0	FALSE
0	0	#DIV/0!		0	0	0	FALSE
0	0	#DIV/0!		0	0	0	FALSE
0	0	#DIV/0!		0	0	0	FALSE
0	0	#DIV/0!		0	0	0	FALSE
0	0	#DIV/0!		0	0	0	FALSE
0	0	#DIV/0!		0	0	0	FALSE
0	0	#DIV/0!		0	0	0	FALSE
0	0	#DIV/0!		0	0	0	FALSE
0	0	#DIV/0!		0	0	0	FALSE
0	0	#DIV/0!		0	0	0	FALSE
0	0	#DIV/0!		0	0	0	FALSE
0	0	#DIV/0!		0	0	0	FALSE
0	0	#DIV/0!		0	0	0	FALSE
0	0	#DIV/0!		0	0	0	FALSE
0	0	#DIV/0!		0	0	0	FALSE
0	0	#DIV/0!		0	0	0	FALSE
0	0	#DIV/0!		0	0	0	FALSE
0	0	#DIV/0!		0	0	0	FALSE
0	0	#DIV/0!		0	0	0	FALSE
0	0	#DIV/0!		0	0	0	FALSE
0	0	#DIV/0!		0	0	0	FALSE
0	0	#DIV/0!		0	0	0	FALSE
0	0	#DIV/0!		0	0	0	FALSE
0	0	#DIV/0!		0	0	0	FALSE
0	0	#DIV/0!		0	0	0	FALSE
0	0	#DIV/0!		0	0	0	FALSE
0	0	#DIV/0!		0	0	0	FALSE
0	0	#DIV/0!		0	0	0	FALSE
0	0	#DIV/0!		0	0	0	FALSE
0	0	#DIV/0!		0	0	0	FALSE
0	0	#DIV/0!		0	0	0	FALSE
0	0	#DIV/0!		0	0	0	FALSE
0	0	#DIV/0!		0	0	0	FALSE
0	0	#DIV/0!		0	0	0	FALSE
0	0	#DIV/0!		0	0	0	FALSE
0	0	#DIV/0!		0	0	0	FALSE
0	0	#DIV/0!		0	0	0	FALSE
0	0	#DIV/0!		0	0	0	FALSE
0	0	#DIV/0!		0	0	0	FALSE
0	0	#DIV/0!		0	0	0	FALSE
0	0	#DIV/0!		0	0	0	FALSE
0	0	#DIV/0!		0	0	0	FALSE
0	0	#DIV/0!		0	0	0	FALSE
0	0	#DIV/0!		0	0	0	FALSE
0	0	#DIV/0!		0	0	0	FALSE
0	0	#DIV/0!		0	0	0	FALSE
0	0	#DIV/0!		0	0	0	FALSE
0	0	#DIV/0!		0	0	0	FALSE
0	0	#DIV/0!		0	0	0	FALSE
0	0	#DIV/0!		0	0	0	FALSE
0	0	#DIV/0!		0	0	0	FALSE
0	0	#DIV/0!		0	0	0	FALSE
0	0	#DIV/0!		0	0	0	FALSE
0	0	#DIV/0!		0	0	0	FALSE
0	0	#DIV/0!		0	0	0	FALSE
0	0	#DIV/0!		0	0	0	FALSE
0	0	#DIV/0!		0	0	0	FALSE
0	0	#DIV/0!		0	0	0	FALSE
0	0	#DIV/0!		0	0	0	FALSE
0	0	#DIV/0!		0	0	0	FALSE
0	0	#DIV/0!		0	0	0	FALSE
0	0	#DIV/0!		0	0	0	FALSE
0	0	#DIV/0!		0	0	0	FALSE
0	0	#DIV/0!		0	0	0	FALSE
0	0	#DIV/0!		0	0	0	FALSE
0	0	#DIV/0!		0	0	0	FALSE
0	0	#DIV/0!		0	0	0	FALSE
0	0	#DIV/0!		0	0	0	FALSE
0	0	#DIV/0!		0	0	0	FALSE
0	0	#DIV/0!		0	0	0	FALSE
0	0	#DIV/0!		0	0	0	FALSE
0	0	#DIV/0!		0	0	0	FALSE
0	0	#DIV/0!		0	0	0	FALSE
0	0	#DIV/0!		0	0	0	FALSE
0	0	#DIV/0!		0	0	0	FALSE
0	0	#DIV/0!		0	0	0	FALSE
0	0	#DIV/0!		0	0	0	FALSE
0	0	#DIV/0!		0	0	0	FALSE
0	0	#DIV/0!		0	0	0	FALSE
0	0	#DIV/0!		0	0	0	FALSE
0	0	#DIV/0!		0	0	0	FALSE
0	0	#DIV/0!		0	0	0	FALSE
0	0	#DIV/0!		0	0	0	FALSE
0	0	#DIV/0!		0	0	0	FALSE
0	0	#DIV/0!		0	0	0	FALSE
0	0	#DIV/0!		0	0	0	FALSE
0	0	#DIV/0!		0	0	0	FALSE
0	0	#DIV/0!		0	0	0	FALSE
0	0	#DIV/0!		0	0	0	FALSE
0	0	#DIV/0!		0	0	0	FALSE
0	0	#DIV/0!		0	0	0	FALSE
0	0	#DIV/0!		0	0	0	FALSE
0	0	#DIV/0!		0	0	0	FALSE
0	0	#DIV/0!		0	0	0	FALSE
0	0	#DIV/0!		0	0	0	FALSE
0	0	#DIV/0!		0	0	0	FALSE
0	0	#DIV/0!		0	0	0	FALSE
0	0	#DIV/0!		0	0	0	FALSE
0	0	#DIV/0!		0	0	0	FALSE
0	0	#DIV/0!		0	0	0	FALSE
0	0	#DIV/0!		0	0	0	FALSE
0	0	#DIV/0!		0	0	0	FALSE
0	0	#DIV/0!		0	0	0	FALSE
0	0	#DIV/0!		0	0	0	FALSE
0	0	#DIV/0!		0	0	0	FALSE
0	0	#DIV/0!		0	0	0	FALSE
0	0	#DIV/0!		0	0	0	FALSE
0	0	#DIV/0!		0	0	0	FALSE
0	0	#DIV/0!		0	0	0	FALSE
0	0	#DIV/0!		0	0	0	FALSE
0	0	#DIV/0!		0	0	0	FALSE
0	0	#DIV/0!		0	0	0	FALSE
0	0	#DIV/0!		0	0	0	FALSE
0	0	#DIV/0!		0	0	0	FALSE
0	0	#DIV/0!		0	0	0	FALSE
0	0	#DIV/0!		0	0	0	FALSE
0	0	#DIV/0!		0	0	0	FALSE
0	0	#DIV/0!		0	0	0	FALSE
0	0	#DIV/0!		0	0	0	FALSE
0	0	#DIV/0!		0	0	0	FALSE
0	0	#DIV/0!		0	0	0	FALSE
0	0	#DIV/0!		0	0	0	FALSE
0	0	#DIV/0!		0	0	0	FALSE
0	0	#DIV/0!		0	0	0	FALSE
0	0	#DIV/0!		0	0	0	FALSE
0	0	#DIV/0!		0	0	0	FALSE
0	0	#DIV/0!		0	0	0	FALSE
0	0	#DIV/0!		0	0	0	FALSE
0	0	#DIV/0!		0	0	0	FALSE
0	0	#DIV/0!		0	0	0	FALSE
0	0	#DIV/0!		0	0	0	FALSE
0	0	#DIV/0!		0	0	0	FALSE
0	0	#DIV/0!		0	0	0	FALSE
0	0	#DIV/0!		0	0	0	FALSE
0	0	#DIV/0!		0	0	0	FALSE
0	0	#DIV/0!		0	0	0	FALSE
0	0	#DIV/0!		0	0	0	FALSE
0	0	#DIV/0!		0	0	0	FALSE
0	0	#DIV/0!		0	0	0	FALSE
0	0	#DIV/0!		0	0	0	FALSE
0	0	#DIV/0!		0	0	0	FALSE
0	0	#DIV/0!		0	0	0	FALSE
0	0	#DIV/0!		0	0	0	FALSE
0	0	#DIV/0!		0	0	0	FALSE
0	0	#DIV/0!		0	0	0	FALSE

## Sheet: GW76 rep 3
0					%	pore diam
					#DIV/0!	0	#DIV/0!
				1	2	3
				33	33	33
				81.383	13.2979	5.31915	100
pore-spot	pore diam	A/B*2		153	25	10	188
1	30.0832	0.0664822		1	0	0	FALSE
1.41421	25.9615	0.108947		1	0	0	FALSE
2	32.1403	0.124454		1	0	0	FALSE
1	34.0147	0.0587981		1	0	0	FALSE
3.60555	37.3363	0.193139		0	1	0	FALSE
3.16228	32.0624	0.197257		0	1	0	FALSE
2	26.9258	0.148556		1	0	0	FALSE
2	29.1548	0.137199		1	0	0	FALSE
2.82843	28.0179	0.201902		0	1	0	FALSE
2	28.3019	0.141333		1	0	0	FALSE
2.82843	33.6006	0.168356		1	0	0	FALSE
3.60555	33.4215	0.215762		0	1	0	FALSE
3.16228	30.2324	0.209198		0	1	0	FALSE
2	26.4197	0.151402		1	0	0	FALSE
2.23607	29.0689	0.153846		1	0	0	FALSE
1.41421	26.1725	0.108069		1	0	0	FALSE
1.41421	30.4138	0.0929981		1	0	0	FALSE
2.23607	27.313	0.163737		1	0	0	FALSE
1.41421	27.074	0.10447		1	0	0	FALSE
1.41421	24.2074	0.116841		1	0	0	FALSE
1.41421	30.0832	0.0940201		1	0	0	FALSE
2.23607	27.7308	0.161269		1	0	0	FALSE
1.41421	29.6816	0.0952921		1	0	0	FALSE
1.41421	25.4951	0.11094		1	0	0	FALSE
2	27.2947	0.146549		1	0	0	FALSE
2.23607	27.2029	0.164399		1	0	0	FALSE
1.41421	30.0167	0.0942286		1	0	0	FALSE
1.41421	28.7924	0.0982353		1	0	0	FALSE
1.41421	27.0185	0.104685		1	0	0	FALSE
2	28.4429	0.140633		1	0	0	FALSE
1.41421	27.8029	0.101731		1	0	0	FALSE
2	28.6356	0.139686		1	0	0	FALSE
2	27.6586	0.14462		1	0	0	FALSE
1	32.6956	0.0611704		1	0	0	FALSE
1	25.7099	0.077791		1	0	0	FALSE
2	27.8927	0.143407		1	0	0	FALSE
2	26.4008	0.151511		1	0	0	FALSE
2	25.1794	0.15886		1	0	0	FALSE
1	25.318	0.0789953		1	0	0	FALSE
2.23607	34.176	0.130856		1	0	0	FALSE
2.23607	35	0.127775		1	0	0	FALSE
1	33.541	0.0596285		1	0	0	FALSE
2.23607	31.0644	0.143963		1	0	0	FALSE
2.23607	28.1603	0.15881		1	0	0	FALSE
1.41421	27.2947	0.103626		1	0	0	FALSE
3.16228	29.0689	0.217571		0	1	0	FALSE
1.41421	23.8537	0.118574		1	0	0	FALSE
2.23607	26.5707	0.168311		1	0	0	FALSE
1.41421	27.2029	0.103975		1	0	0	FALSE
2.23607	32.2025	0.138875		1	0	0	FALSE
0	28.4253	0		1	0	0	FALSE
1	24.1868	0.0826898		1	0	0	FALSE
2.82843	30.4795	0.185595		0	1	0	FALSE
2	25.6125	0.156174		1	0	0	FALSE
1.41421	31.0161	0.0911922		1	0	0	FALSE
2	28.6356	0.139686		1	0	0	FALSE
3	32.0624	0.187135		0	1	0	FALSE
2.23607	27.7849	0.160956		1	0	0	FALSE
1.41421	29.9666	0.0943858		1	0	0	FALSE
1.41421	29.1548	0.0970143		1	0	0	FALSE
2.23607	33.7343	0.13257		1	0	0	FALSE
2	26.3059	0.152057		1	0	0	FALSE
1.41421	26.6271	0.106224		1	0	0	FALSE
1.41421	25.7099	0.110013		1	0	0	FALSE
2	32.0156	0.124939		1	0	0	FALSE
2.23607	28.0713	0.159313		1	0	0	FALSE
2	30.4138	0.131519		1	0	0	FALSE
1.41421	29.1204	0.0971286		1	0	0	FALSE
2.82843	30.4795	0.185595		0	1	0	FALSE
3.16228	42.7551	0.147925		1	0	0	FALSE
3.60555	40.6079	0.177579		1	0	0	FALSE
3.60555	39.6232	0.181992		1	0	0	FALSE
2	37.7359	0.106		1	0	0	FALSE
2.23607	37.7359	0.118511		1	0	0	FALSE
15.6205	39.6989	0.786949		0	0	1	FALSE
4.47214	44.5533	0.200754		0	1	0	FALSE
10.7703	38.2753	0.562782		0	0	1	FALSE
3.16228	44.6878	0.141528		1	0	0	FALSE
4.24264	45.2217	0.187637		0	1	0	FALSE
2.82843	39.6989	0.142494		1	0	0	FALSE
10.198	40.8044	0.49985		0	0	1	FALSE
3.16228	38.6005	0.163846		1	0	0	FALSE
2.23607	35.171	0.127154		1	0	0	FALSE
1.41421	29.1204	0.0971286		1	0	0	FALSE
2	34.7131	0.11523		1	0	0	FALSE
2.23607	34.2053	0.130744		1	0	0	FALSE
1.41421	31.8277	0.0888669		1	0	0	FALSE
2.82843	43.6005	0.129743		1	0	0	FALSE
3.16228	41.1825	0.153574		1	0	0	FALSE
2.23607	31.1448	0.143592		1	0	0	FALSE
17.72	41.2311	0.859548		0	0	1	FALSE
6	42.0476	0.285391		0	1	0	FALSE
2.23607	36.1248	0.123797		1	0	0	FALSE
0	37.054	0		1	0	0	FALSE
2.23607	31.7648	0.140789		1	0	0	FALSE
2	27.7308	0.144244		1	0	0	FALSE
4.12311	29.0172	0.284183		0	1	0	FALSE
1	29.1548	0.0685994		1	0	0	FALSE
3.16228	37.108	0.170437		1	0	0	FALSE
3.16228	36.6879	0.172388		1	0	0	FALSE
3.16228	34.9285	0.181071		1	0	0	FALSE
2.23607	31.6228	0.141421		1	0	0	FALSE
0	24.0416	0		1	0	0	FALSE
2	29.4279	0.135926		1	0	0	FALSE
3.60555	36.8782	0.195538		0	1	0	FALSE
3.16228	36.0555	0.175412		1	0	0	FALSE
2	35.4401	0.112867		1	0	0	FALSE
2.23607	35.8469	0.124757		1	0	0	FALSE
2.23607	30.4795	0.146726		1	0	0	FALSE
1.41421	32.5576	0.0868744		1	0	0	FALSE
3.60555	35	0.206032		0	1	0	FALSE
1	38.4708	0.0519875		1	0	0	FALSE
2.23607	34.3657	0.130134		1	0	0	FALSE
1.41421	32.6497	0.0866296		1	0	0	FALSE
2.23607	34.9857	0.127827		1	0	0	FALSE
2.82843	36.8917	0.153337		1	0	0	FALSE
1	33.2866	0.0600842		1	0	0	FALSE
7.28011	38.0789	0.38237		0	1	0	FALSE
1.41421	35.8469	0.078903		1	0	0	FALSE
1	34.4819	0.0580015		1	0	0	FALSE
1	37.5366	0.0532813		1	0	0	FALSE
1.41421	33.541	0.0843274		1	0	0	FALSE
3	37.0135	0.162103		1	0	0	FALSE
2.82843	34.8281	0.162422		1	0	0	FALSE
1	36.1248	0.0553637		1	0	0	FALSE
1.41421	38.0789	0.0742781		1	0	0	FALSE
1.41421	36.7151	0.0770371		1	0	0	FALSE
1.41421	29.4109	0.0961694		1	0	0	FALSE
2.23607	35.3836	0.12639		1	0	0	FALSE
2	33.7343	0.118574		1	0	0	FALSE
3.16228	37	0.170934		1	0	0	FALSE
1.41421	32.45	0.0871627		1	0	0	FALSE
1	32.249	0.0620174		1	0	0	FALSE
2	31.7805	0.125863		1	0	0	FALSE
2.23607	41.2311	0.108465		1	0	0	FALSE
4.47214	40.1622	0.222704		0	1	0	FALSE
3.16228	36	0.175682		1	0	0	FALSE
18.6011	45.2769	0.821658		0	0	1	FALSE
2	37.2156	0.107482		1	0	0	FALSE
3.16228	40.3113	0.156893		1	0	0	FALSE
4.24264	40.3609	0.210235		0	1	0	FALSE
11.4018	40.5216	0.562749		0	0	1	FALSE
4.12311	39.8497	0.206933		0	1	0	FALSE
3.60555	33.2866	0.216637		0	1	0	FALSE
1.41421	30	0.0942809		1	0	0	FALSE
0	28.6531	0		1	0	0	FALSE
3	28.7924	0.208389		0	1	0	FALSE
8.48528	30.6105	0.554404		0	0	1	FALSE
2.23607	30.4138	0.147043		1	0	0	FALSE
2.23607	32.2025	0.138875		1	0	0	FALSE
9.84886	26	0.757604		0	0	1	FALSE
3	32.249	0.186052		0	1	0	FALSE
11.4018	27.5136	0.828808		0	0	1	FALSE
1	30.4138	0.0657596		1	0	0	FALSE
2.82843	32.6497	0.173259		1	0	0	FALSE
1	29.0689	0.0688021		1	0	0	FALSE
2.23607	30.8869	0.144791		1	0	0	FALSE
2	33.2415	0.120331		1	0	0	FALSE
2.23607	34.1321	0.131024		1	0	0	FALSE
2.23607	33.4215	0.13381		1	0	0	FALSE
1.41421	31.3209	0.0903047		1	0	0	FALSE
0	28.178	0		1	0	0	FALSE
1.41421	29.6816	0.0952921		1	0	0	FALSE
2.23607	28.2312	0.158411		1	0	0	FALSE
0	1.41421	0		1	0	0	FALSE
251.629	252.071	1.99649		0	0	1	FALSE
2	28	0.142857		1	0	0	FALSE
1	20.5913	0.0971286		1	0	0	FALSE
2	23.3238	0.171499		1	0	0	FALSE
1	28.3019	0.0706665		1	0	0	FALSE
3.16228	30.8058	0.205304		0	1	0	FALSE
1	30.8058	0.0649227		1	0	0	FALSE
3	29	0.206897		0	1	0	FALSE
1.41421	24.7588	0.114239		1	0	0	FALSE
2.23607	31.0483	0.144038		1	0	0	FALSE
2.23607	28.4429	0.157232		1	0	0	FALSE
2	29.2746	0.136637		1	0	0	FALSE
2.23607	24.5967	0.181818		1	0	0	FALSE
1.41421	26.4197	0.107058		1	0	0	FALSE
1.41421	27.4591	0.103005		1	0	0	FALSE
2.23607	36.7967	0.121536		1	0	0	FALSE
2.23607	38.2099	0.117041		1	0	0	FALSE
2	32.6956	0.122341		1	0	0	FALSE
2.23607	32.7567	0.136526		1	0	0	FALSE
2.82843	36.6197	0.154476		1	0	0	FALSE
3	33.0151	0.181735		1	0	0	FALSE
3.60555	35.6931	0.202031		0	1	0	FALSE
2	35.0571	0.1141		1	0	0	FALSE
0	0	#DIV/0!		0	0	0	FALSE
0	0	#DIV/0!		0	0	0	FALSE
0	0	#DIV/0!		0	0	0	FALSE
0	0	#DIV/0!		0	0	0	FALSE
0	0	#DIV/0!		0	0	0	FALSE
0	0	#DIV/0!		0	0	0	FALSE
0	0	#DIV/0!		0	0	0	FALSE
0	0	#DIV/0!		0	0	0	FALSE
0	0	#DIV/0!		0	0	0	FALSE
0	0	#DIV/0!		0	0	0	FALSE
0	0	#DIV/0!		0	0	0	FALSE
0	0	#DIV/0!		0	0	0	FALSE
0	0	#DIV/0!		0	0	0	FALSE
0	0	#DIV/0!		0	0	0	FALSE
0	0	#DIV/0!		0	0	0	FALSE
0	0	#DIV/0!		0	0	0	FALSE
0	0	#DIV/0!		0	0	0	FALSE
0	0	#DIV/0!		0	0	0	FALSE
0	0	#DIV/0!		0	0	0	FALSE
0	0	#DIV/0!		0	0	0	FALSE
0	0	#DIV/0!		0	0	0	FALSE
0	0	#DIV/0!		0	0	0	FALSE
0	0	#DIV/0!		0	0	0	FALSE
0	0	#DIV/0!		0	0	0	FALSE
0	0	#DIV/0!		0	0	0	FALSE
0	0	#DIV/0!		0	0	0	FALSE
0	0	#DIV/0!		0	0	0	FALSE
0	0	#DIV/0!		0	0	0	FALSE
0	0	#DIV/0!		0	0	0	FALSE
0	0	#DIV/0!		0	0	0	FALSE
0	0	#DIV/0!		0	0	0	FALSE
0	0	#DIV/0!		0	0	0	FALSE
0	0	#DIV/0!		0	0	0	FALSE
0	0	#DIV/0!		0	0	0	FALSE
0	0	#DIV/0!		0	0	0	FALSE
0	0	#DIV/0!		0	0	0	FALSE
0	0	#DIV/0!		0	0	0	FALSE
0	0	#DIV/0!		0	0	0	FALSE
0	0	#DIV/0!		0	0	0	FALSE
0	0	#DIV/0!		0	0	0	FALSE
0	0	#DIV/0!		0	0	0	FALSE
0	0	#DIV/0!		0	0	0	FALSE
0	0	#DIV/0!		0	0	0	FALSE
0	0	#DIV/0!		0	0	0	FALSE
0	0	#DIV/0!		0	0	0	FALSE
0	0	#DIV/0!		0	0	0	FALSE
0	0	#DIV/0!		0	0	0	FALSE
0	0	#DIV/0!		0	0	0	FALSE
0	0	#DIV/0!		0	0	0	FALSE
0	0	#DIV/0!		0	0	0	FALSE
0	0	#DIV/0!		0	0	0	FALSE
0	0	#DIV/0!		0	0	0	FALSE
0	0	#DIV/0!		0	0	0	FALSE
0	0	#DIV/0!		0	0	0	FALSE
0	0	#DIV/0!		0	0	0	FALSE
0	0	#DIV/0!		0	0	0	FALSE
0	0	#DIV/0!		0	0	0	FALSE
0	0	#DIV/0!		0	0	0	FALSE
0	0	#DIV/0!		0	0	0	FALSE
0	0	#DIV/0!		0	0	0	FALSE
0	0	#DIV/0!		0	0	0	FALSE
0	0	#DIV/0!		0	0	0	FALSE
0	0	#DIV/0!		0	0	0	FALSE
0	0	#DIV/0!		0	0	0	FALSE
0	0	#DIV/0!		0	0	0	FALSE
0	0	#DIV/0!		0	0	0	FALSE
0	0	#DIV/0!		0	0	0	FALSE
0	0	#DIV/0!		0	0	0	FALSE
0	0	#DIV/0!		0	0	0	FALSE
0	0	#DIV/0!		0	0	0	FALSE
0	0	#DIV/0!		0	0	0	FALSE
0	0	#DIV/0!		0	0	0	FALSE
0	0	#DIV/0!		0	0	0	FALSE
0	0	#DIV/0!		0	0	0	FALSE
0	0	#DIV/0!		0	0	0	FALSE
0	0	#DIV/0!		0	0	0	FALSE
0	0	#DIV/0!		0	0	0	FALSE
0	0	#DIV/0!		0	0	0	FALSE
0	0	#DIV/0!		0	0	0	FALSE
0	0	#DIV/0!		0	0	0	FALSE
0	0	#DIV/0!		0	0	0	FALSE
0	0	#DIV/0!		0	0	0	FALSE
0	0	#DIV/0!		0	0	0	FALSE
0	0	#DIV/0!		0	0	0	FALSE
0	0	#DIV/0!		0	0	0	FALSE
0	0	#DIV/0!		0	0	0	FALSE
0	0	#DIV/0!		0	0	0	FALSE
0	0	#DIV/0!		0	0	0	FALSE
0	0	#DIV/0!		0	0	0	FALSE
0	0	#DIV/0!		0	0	0	FALSE
0	0	#DIV/0!		0	0	0	FALSE
0	0	#DIV/0!		0	0	0	FALSE
0	0	#DIV/0!		0	0	0	FALSE
0	0	#DIV/0!		0	0	0	FALSE
0	0	#DIV/0!		0	0	0	FALSE
0	0	#DIV/0!		0	0	0	FALSE
0	0	#DIV/0!		0	0	0	FALSE
0	0	#DIV/0!		0	0	0	FALSE
0	0	#DIV/0!		0	0	0	FALSE
0	0	#DIV/0!		0	0	0	FALSE
0	0	#DIV/0!		0	0	0	FALSE
0	0	#DIV/0!		0	0	0	FALSE
0	0	#DIV/0!		0	0	0	FALSE
0	0	#DIV/0!		0	0	0	FALSE
0	0	#DIV/0!		0	0	0	FALSE
0	0	#DIV/0!		0	0	0	FALSE
0	0	#DIV/0!		0	0	0	FALSE
0	0	#DIV/0!		0	0	0	FALSE
0	0	#DIV/0!		0	0	0	FALSE
0	0	#DIV/0!		0	0	0	FALSE
0	0	#DIV/0!		0	0	0	FALSE
0	0	#DIV/0!		0	0	0	FALSE
0	0	#DIV/0!		0	0	0	FALSE
0	0	#DIV/0!		0	0	0	FALSE
0	0	#DIV/0!		0	0	0	FALSE
0	0	#DIV/0!		0	0	0	FALSE
0	0	#DIV/0!		0	0	0	FALSE
0	0	#DIV/0!		0	0	0	FALSE
0	0	#DIV/0!		0	0	0	FALSE
0	0	#DIV/0!		0	0	0	FALSE
0	0	#DIV/0!		0	0	0	FALSE
0	0	#DIV/0!		0	0	0	FALSE
0	0	#DIV/0!		0	0	0	FALSE
0	0	#DIV/0!		0	0	0	FALSE
0	0	#DIV/0!		0	0	0	FALSE
0	0	#DIV/0!		0	0	0	FALSE
0	0	#DIV/0!		0	0	0	FALSE
0	0	#DIV/0!		0	0	0	FALSE
0	0	#DIV/0!		0	0	0	FALSE
0	0	#DIV/0!		0	0	0	FALSE
0	0	#DIV/0!		0	0	0	FALSE
0	0	#DIV/0!		0	0	0	FALSE
0	0	#DIV/0!		0	0	0	FALSE
0	0	#DIV/0!		0	0	0	FALSE
0	0	#DIV/0!		0	0	0	FALSE
0	0	#DIV/0!		0	0	0	FALSE
0	0	#DIV/0!		0	0	0	FALSE
0	0	#DIV/0!		0	0	0	FALSE
0	0	#DIV/0!		0	0	0	FALSE
0	0	#DIV/0!		0	0	0	FALSE
0	0	#DIV/0!		0	0	0	FALSE
0	0	#DIV/0!		0	0	0	FALSE
0	0	#DIV/0!		0	0	0	FALSE
0	0	#DIV/0!		0	0	0	FALSE
0	0	#DIV/0!		0	0	0	FALSE
0	0	#DIV/0!		0	0	0	FALSE
0	0	#DIV/0!		0	0	0	FALSE
0	0	#DIV/0!		0	0	0	FALSE
0	0	#DIV/0!		0	0	0	FALSE
0	0	#DIV/0!		0	0	0	FALSE
0	0	#DIV/0!		0	0	0	FALSE
0	0	#DIV/0!		0	0	0	FALSE
0	0	#DIV/0!		0	0	0	FALSE
0	0	#DIV/0!		0	0	0	FALSE
0	0	#DIV/0!		0	0	0	FALSE
0	0	#DIV/0!		0	0	0	FALSE
0	0	#DIV/0!		0	0	0	FALSE
0	0	#DIV/0!		0	0	0	FALSE
0	0	#DIV/0!		0	0	0	FALSE
0	0	#DIV/0!		0	0	0	FALSE
0	0	#DIV/0!		0	0	0	FALSE
0	0	#DIV/0!		0	0	0	FALSE
0	0	#DIV/0!		0	0	0	FALSE
0	0	#DIV/0!		0	0	0	FALSE
0	0	#DIV/0!		0	0	0	FALSE
0	0	#DIV/0!		0	0	0	FALSE
0	0	#DIV/0!		0	0	0	FALSE
0	0	#DIV/0!		0	0	0	FALSE
0	0	#DIV/0!		0	0	0	FALSE
0	0	#DIV/0!		0	0	0	FALSE
0	0	#DIV/0!		0	0	0	FALSE
0	0	#DIV/0!		0	0	0	FALSE
0	0	#DIV/0!		0	0	0	FALSE
0	0	#DIV/0!		0	0	0	FALSE
0	0	#DIV/0!		0	0	0	FALSE
0	0	#DIV/0!		0	0	0	FALSE
0	0	#DIV/0!		0	0	0	FALSE
0	0	#DIV/0!		0	0	0	FALSE
0	0	#DIV/0!		0	0	0	FALSE
0	0	#DIV/0!		0	0	0	FALSE
0	0	#DIV/0!		0	0	0	FALSE
0	0	#DIV/0!		0	0	0	FALSE
0	0	#DIV/0!		0	0	0	FALSE
0	0	#DIV/0!		0	0	0	FALSE
0	0	#DIV/0!		0	0	0	FALSE
0	0	#DIV/0!		0	0	0	FALSE
0	0	#DIV/0!		0	0	0	FALSE
0	0	#DIV/0!		0	0	0	FALSE
0	0	#DIV/0!		0	0	0	FALSE
0	0	#DIV/0!		0	0	0	FALSE
0	0	#DIV/0!		0	0	0	FALSE
0	0	#DIV/0!		0	0	0	FALSE
0	0	#DIV/0!		0	0	0	FALSE
0	0	#DIV/0!		0	0	0	FALSE
0	0	#DIV/0!		0	0	0	FALSE
0	0	#DIV/0!		0	0	0	FALSE
0	0	#DIV/0!		0	0	0	FALSE
0	0	#DIV/0!		0	0	0	FALSE
0	0	#DIV/0!		0	0	0	FALSE
0	0	#DIV/0!		0	0	0	FALSE
0	0	#DIV/0!		0	0	0	FALSE
0	0	#DIV/0!		0	0	0	FALSE
0	0	#DIV/0!		0	0	0	FALSE
0	0	#DIV/0!		0	0	0	FALSE
0	0	#DIV/0!		0	0	0	FALSE
0	0	#DIV/0!		0	0	0	FALSE
0	0	#DIV/0!		0	0	0	FALSE
0	0	#DIV/0!		0	0	0	FALSE
0	0	#DIV/0!		0	0	0	FALSE
0	0	#DIV/0!		0	0	0	FALSE
0	0	#DIV/0!		0	0	0	FALSE
0	0	#DIV/0!		0	0	0	FALSE
0	0	#DIV/0!		0	0	0	FALSE
0	0	#DIV/0!		0	0	0	FALSE
0	0	#DIV/0!		0	0	0	FALSE
0	0	#DIV/0!		0	0	0	FALSE
0	0	#DIV/0!		0	0	0	FALSE
0	0	#DIV/0!		0	0	0	FALSE
0	0	#DIV/0!		0	0	0	FALSE
0	0	#DIV/0!		0	0	0	FALSE
0	0	#DIV/0!		0	0	0	FALSE
0	0	#DIV/0!		0	0	0	FALSE
0	0	#DIV/0!		0	0	0	FALSE
0	0	#DIV/0!		0	0	0	FALSE
0	0	#DIV/0!		0	0	0	FALSE
0	0	#DIV/0!		0	0	0	FALSE
0	0	#DIV/0!		0	0	0	FALSE
0	0	#DIV/0!		0	0	0	FALSE
0	0	#DIV/0!		0	0	0	FALSE
0	0	#DIV/0!		0	0	0	FALSE
0	0	#DIV/0!		0	0	0	FALSE
0	0	#DIV/0!		0	0	0	FALSE
0	0	#DIV/0!		0	0	0	FALSE
0	0	#DIV/0!		0	0	0	FALSE
0	0	#DIV/0!		0	0	0	FALSE
0	0	#DIV/0!		0	0	0	FALSE
0	0	#DIV/0!		0	0	0	FALSE
0	0	#DIV/0!		0	0	0	FALSE
0	0	#DIV/0!		0	0	0	FALSE
0	0	#DIV/0!		0	0	0	FALSE
0	0	#DIV/0!		0	0	0	FALSE
0	0	#DIV/0!		0	0	0	FALSE
0	0	#DIV/0!		0	0	0	FALSE
0	0	#DIV/0!		0	0	0	FALSE
0	0	#DIV/0!		0	0	0	FALSE
0	0	#DIV/0!		0	0	0	FALSE
0	0	#DIV/0!		0	0	0	FALSE
0	0	#DIV/0!		0	0	0	FALSE
0	0	#DIV/0!		0	0	0	FALSE
0	0	#DIV/0!		0	0	0	FALSE
0	0	#DIV/0!		0	0	0	FALSE
0	0	#DIV/0!		0	0	0	FALSE
0	0	#DIV/0!		0	0	0	FALSE
0	0	#DIV/0!		0	0	0	FALSE
0	0	#DIV/0!		0	0	0	FALSE
0	0	#DIV/0!		0	0	0	FALSE
0	0	#DIV/0!		0	0	0	FALSE
0	0	#DIV/0!		0	0	0	FALSE
0	0	#DIV/0!		0	0	0	FALSE
0	0	#DIV/0!		0	0	0	FALSE
0	0	#DIV/0!		0	0	0	FALSE
0	0	#DIV/0!		0	0	0	FALSE
0	0	#DIV/0!		0	0	0	FALSE
0	0	#DIV/0!		0	0	0	FALSE
0	0	#DIV/0!		0	0	0	FALSE
0	0	#DIV/0!		0	0	0	FALSE
0	0	#DIV/0!		0	0	0	FALSE
0	0	#DIV/0!		0	0	0	FALSE
0	0	#DIV/0!		0	0	0	FALSE
0	0	#DIV/0!		0	0	0	FALSE
0	0	#DIV/0!		0	0	0	FALSE
0	0	#DIV/0!		0	0	0	FALSE
0	0	#DIV/0!		0	0	0	FALSE
0	0	#DIV/0!		0	0	0	FALSE
0	0	#DIV/0!		0	0	0	FALSE
0	0	#DIV/0!		0	0	0	FALSE
0	0	#DIV/0!		0	0	0	FALSE
0	0	#DIV/0!		0	0	0	FALSE
0	0	#DIV/0!		0	0	0	FALSE
0	0	#DIV/0!		0	0	0	FALSE
0	0	#DIV/0!		0	0	0	FALSE
0	0	#DIV/0!		0	0	0	FALSE
0	0	#DIV/0!		0	0	0	FALSE
0	0	#DIV/0!		0	0	0	FALSE
0	0	#DIV/0!		0	0	0	FALSE
0	0	#DIV/0!		0	0	0	FALSE
0	0	#DIV/0!		0	0	0	FALSE
0	0	#DIV/0!		0	0	0	FALSE
0	0	#DIV/0!		0	0	0	FALSE
0	0	#DIV/0!		0	0	0	FALSE
0	0	#DIV/0!		0	0	0	FALSE
0	0	#DIV/0!		0	0	0	FALSE
0	0	#DIV/0!		0	0	0	FALSE
0	0	#DIV/0!		0	0	0	FALSE
0	0	#DIV/0!		0	0	0	FALSE
0	0	#DIV/0!		0	0	0	FALSE
0	0	#DIV/0!		0	0	0	FALSE
0	0	#DIV/0!		0	0	0	FALSE
0	0	#DIV/0!		0	0	0	FALSE
0	0	#DIV/0!		0	0	0	FALSE
0	0	#DIV/0!		0	0	0	FALSE
0	0	#DIV/0!		0	0	0	FALSE
0	0	#DIV/0!		0	0	0	FALSE
0	0	#DIV/0!		0	0	0	FALSE
0	0	#DIV/0!		0	0	0	FALSE
0	0	#DIV/0!		0	0	0	FALSE
0	0	#DIV/0!		0	0	0	FALSE
0	0	#DIV/0!		0	0	0	FALSE
0	0	#DIV/0!		0	0	0	FALSE
0	0	#DIV/0!		0	0	0	FALSE
0	0	#DIV/0!		0	0	0	FALSE
0	0	#DIV/0!		0	0	0	FALSE
0	0	#DIV/0!		0	0	0	FALSE
0	0	#DIV/0!		0	0	0	FALSE
0	0	#DIV/0!		0	0	0	FALSE
0	0	#DIV/0!		0	0	0	FALSE
0	0	#DIV/0!		0	0	0	FALSE
0	0	#DIV/0!		0	0	0	FALSE
0	0	#DIV/0!		0	0	0	FALSE
0	0	#DIV/0!		0	0	0	FALSE
0	0	#DIV/0!		0	0	0	FALSE
0	0	#DIV/0!		0	0	0	FALSE
0	0	#DIV/0!		0	0	0	FALSE
0	0	#DIV/0!		0	0	0	FALSE
0	0	#DIV/0!		0	0	0	FALSE
0	0	#DIV/0!		0	0	0	FALSE
0	0	#DIV/0!		0	0	0	FALSE
0	0	#DIV/0!		0	0	0	FALSE
0	0	#DIV/0!		0	0	0	FALSE
0	0	#DIV/0!		0	0	0	FALSE
0	0	#DIV/0!		0	0	0	FALSE
0	0	#DIV/0!		0	0	0	FALSE
0	0	#DIV/0!		0	0	0	FALSE
0	0	#DIV/0!		0	0	0	FALSE
0	0	#DIV/0!		0	0	0	FALSE
0	0	#DIV/0!		0	0	0	FALSE
0	0	#DIV/0!		0	0	0	FALSE
0	0	#DIV/0!		0	0	0	FALSE
0	0	#DIV/0!		0	0	0	FALSE
0	0	#DIV/0!		0	0	0	FALSE
0	0	#DIV/0!		0	0	0	FALSE
0	0	#DIV/0!		0	0	0	FALSE
0	0	#DIV/0!		0	0	0	FALSE
0	0	#DIV/0!		0	0	0	FALSE
0	0	#DIV/0!		0	0	0	FALSE
0	0	#DIV/0!		0	0	0	FALSE
0	0	#DIV/0!		0	0	0	FALSE
0	0	#DIV/0!		0	0	0	FALSE
0	0	#DIV/0!		0	0	0	FALSE
0	0	#DIV/0!		0	0	0	FALSE
0	0	#DIV/0!		0	0	0	FALSE
0	0	#DIV/0!		0	0	0	FALSE
0	0	#DIV/0!		0	0	0	FALSE
0	0	#DIV/0!		0	0	0	FALSE
0	0	#DIV/0!		0	0	0	FALSE
0	0	#DIV/0!		0	0	0	FALSE
0	0	#DIV/0!		0	0	0	FALSE
0	0	#DIV/0!		0	0	0	FALSE
0	0	#DIV/0!		0	0	0	FALSE
0	0	#DIV/0!		0	0	0	FALSE
0	0	#DIV/0!		0	0	0	FALSE
0	0	#DIV/0!		0	0	0	FALSE
0	0	#DIV/0!		0	0	0	FALSE
0	0	#DIV/0!		0	0	0	FALSE
0	0	#DIV/0!		0	0	0	FALSE
0	0	#DIV/0!		0	0	0	FALSE
0	0	#DIV/0!		0	0	0	FALSE
0	0	#DIV/0!		0	0	0	FALSE
0	0	#DIV/0!		0	0	0	FALSE
0	0	#DIV/0!		0	0	0	FALSE
0	0	#DIV/0!		0	0	0	FALSE
0	0	#DIV/0!		0	0	0	FALSE
0	0	#DIV/0!		0	0	0	FALSE
0	0	#DIV/0!		0	0	0	FALSE
0	0	#DIV/0!		0	0	0	FALSE
0	0	#DIV/0!		0	0	0	FALSE
0	0	#DIV/0!		0	0	0	FALSE
0	0	#DIV/0!		0	0	0	FALSE
0	0	#DIV/0!		0	0	0	FALSE
0	0	#DIV/0!		0	0	0	FALSE
0	0	#DIV/0!		0	0	0	FALSE
0	0	#DIV/0!		0	0	0	FALSE
0	0	#DIV/0!		0	0	0	FALSE
0	0	#DIV/0!		0	0	0	FALSE
0	0	#DIV/0!		0	0	0	FALSE
0	0	#DIV/0!		0	0	0	FALSE
0	0	#DIV/0!		0	0	0	FALSE
0	0	#DIV/0!		0	0	0	FALSE
0	0	#DIV/0!		0	0	0	FALSE
0	0	#DIV/0!		0	0	0	FALSE
0	0	#DIV/0!		0	0	0	FALSE
0	0	#DIV/0!		0	0	0	FALSE
0	0	#DIV/0!		0	0	0	FALSE
0	0	#DIV/0!		0	0	0	FALSE
0	0	#DIV/0!		0	0	0	FALSE
0	0	#DIV/0!		0	0	0	FALSE
0	0	#DIV/0!		0	0	0	FALSE
0	0	#DIV/0!		0	0	0	FALSE
0	0	#DIV/0!		0	0	0	FALSE
0	0	#DIV/0!		0	0	0	FALSE
0	0	#DIV/0!		0	0	0	FALSE
0	0	#DIV/0!		0	0	0	FALSE
0	0	#DIV/0!		0	0	0	FALSE
0	0	#DIV/0!		0	0	0	FALSE
0	0	#DIV/0!		0	0	0	FALSE
0	0	#DIV/0!		0	0	0	FALSE
0	0	#DIV/0!		0	0	0	FALSE
0	0	#DIV/0!		0	0	0	FALSE
0	0	#DIV/0!		0	0	0	FALSE
0	0	#DIV/0!		0	0	0	FALSE
0	0	#DIV/0!		0	0	0	FALSE
0	0	#DIV/0!		0	0	0	FALSE
0	0	#DIV/0!		0	0	0	FALSE
0	0	#DIV/0!		0	0	0	FALSE
0	0	#DIV/0!		0	0	0	FALSE
0	0	#DIV/0!		0	0	0	FALSE
0	0	#DIV/0!		0	0	0	FALSE
0	0	#DIV/0!		0	0	0	FALSE
0	0	#DIV/0!		0	0	0	FALSE
0	0	#DIV/0!		0	0	0	FALSE
0	0	#DIV/0!		0	0	0	FALSE
0	0	#DIV/0!		0	0	0	FALSE
0	0	#DIV/0!		0	0	0	FALSE
0	0	#DIV/0!		0	0	0	FALSE
0	0	#DIV/0!		0	0	0	FALSE
0	0	#DIV/0!		0	0	0	FALSE
0	0	#DIV/0!		0	0	0	FALSE
0	0	#DIV/0!		0	0	0	FALSE
0	0	#DIV/0!		0	0	0	FALSE
0	0	#DIV/0!		0	0	0	FALSE
0	0	#DIV/0!		0	0	0	FALSE
0	0	#DIV/0!		0	0	0	FALSE
0	0	#DIV/0!		0	0	0	FALSE
0	0	#DIV/0!		0	0	0	FALSE
0	0	#DIV/0!		0	0	0	FALSE
0	0	#DIV/0!		0	0	0	FALSE
0	0	#DIV/0!		0	0	0	FALSE
0	0	#DIV/0!		0	0	0	FALSE
0	0	#DIV/0!		0	0	0	FALSE
0	0	#DIV/0!		0	0	0	FALSE
0	0	#DIV/0!		0	0	0	FALSE
0	0	#DIV/0!		0	0	0	FALSE
0	0	#DIV/0!		0	0	0	FALSE
0	0	#DIV/0!		0	0	0	FALSE
0	0	#DIV/0!		0	0	0	FALSE
0	0	#DIV/0!		0	0	0	FALSE
0	0	#DIV/0!		0	0	0	FALSE
0	0	#DIV/0!		0	0	0	FALSE
0	0	#DIV/0!		0	0	0	FALSE
0	0	#DIV/0!		0	0	0	FALSE
0	0	#DIV/0!		0	0	0	FALSE
0	0	#DIV/0!		0	0	0	FALSE
0	0	#DIV/0!		0	0	0	FALSE
0	0	#DIV/0!		0	0	0	FALSE
0	0	#DIV/0!		0	0	0	FALSE
0	0	#DIV/0!		0	0	0	FALSE
0	0	#DIV/0!		0	0	0	FALSE
0	0	#DIV/0!		0	0	0	FALSE
0	0	#DIV/0!		0	0	0	FALSE
0	0	#DIV/0!		0	0	0	FALSE
0	0	#DIV/0!		0	0	0	FALSE
0	0	#DIV/0!		0	0	0	FALSE
0	0	#DIV/0!		0	0	0	FALSE
0	0	#DIV/0!		0	0	0	FALSE
0	0	#DIV/0!		0	0	0	FALSE
0	0	#DIV/0!		0	0	0	FALSE
0	0	#DIV/0!		0	0	0	FALSE
0	0	#DIV/0!		0	0	0	FALSE
0	0	#DIV/0!		0	0	0	FALSE
0	0	#DIV/0!		0	0	0	FALSE
0	0	#DIV/0!		0	0	0	FALSE
0	0	#DIV/0!		0	0	0	FALSE
0	0	#DIV/0!		0	0	0	FALSE
0	0	#DIV/0!		0	0	0	FALSE
0	0	#DIV/0!		0	0	0	FALSE
0	0	#DIV/0!		0	0	0	FALSE
0	0	#DIV/0!		0	0	0	FALSE
0	0	#DIV/0!		0	0	0	FALSE
0	0	#DIV/0!		0	0	0	FALSE
0	0	#DIV/0!		0	0	0	FALSE
0	0	#DIV/0!		0	0	0	FALSE
0	0	#DIV/0!		0	0	0	FALSE
0	0	#DIV/0!		0	0	0	FALSE
0	0	#DIV/0!		0	0	0	FALSE
0	0	#DIV/0!		0	0	0	FALSE
0	0	#DIV/0!		0	0	0	FALSE
0	0	#DIV/0!		0	0	0	FALSE
0	0	#DIV/0!		0	0	0	FALSE
0	0	#DIV/0!		0	0	0	FALSE
0	0	#DIV/0!		0	0	0	FALSE
0	0	#DIV/0!		0	0	0	FALSE
0	0	#DIV/0!		0	0	0	FALSE
0	0	#DIV/0!		0	0	0	FALSE
0	0	#DIV/0!		0	0	0	FALSE
0	0	#DIV/0!		0	0	0	FALSE
0	0	#DIV/0!		0	0	0	FALSE
0	0	#DIV/0!		0	0	0	FALSE
0	0	#DIV/0!		0	0	0	FALSE
0	0	#DIV/0!		0	0	0	FALSE
0	0	#DIV/0!		0	0	0	FALSE
0	0	#DIV/0!		0	0	0	FALSE
0	0	#DIV/0!		0	0	0	FALSE
0	0	#DIV/0!		0	0	0	FALSE
0	0	#DIV/0!		0	0	0	FALSE
0	0	#DIV/0!		0	0	0	FALSE
0	0	#DIV/0!		0	0	0	FALSE
0	0	#DIV/0!		0	0	0	FALSE
0	0	#DIV/0!		0	0	0	FALSE
0	0	#DIV/0!		0	0	0	FALSE
0	0	#DIV/0!		0	0	0	FALSE
0	0	#DIV/0!		0	0	0	FALSE
0	0	#DIV/0!		0	0	0	FALSE
0	0	#DIV/0!		0	0	0	FALSE
0	0	#DIV/0!		0	0	0	FALSE
0	0	#DIV/0!		0	0	0	FALSE
0	0	#DIV/0!		0	0	0	FALSE
0	0	#DIV/0!		0	0	0	FALSE
0	0	#DIV/0!		0	0	0	FALSE
0	0	#DIV/0!		0	0	0	FALSE
0	0	#DIV/0!		0	0	0	FALSE
0	0	#DIV/0!		0	0	0	FALSE
0	0	#DIV/0!		0	0	0	FALSE
0	0	#DIV/0!		0	0	0	FALSE
0	0	#DIV/0!		0	0	0	FALSE
0	0	#DIV/0!		0	0	0	FALSE
0	0	#DIV/0!		0	0	0	FALSE
0	0	#DIV/0!		0	0	0	FALSE
0	0	#DIV/0!		0	0	0	FALSE
0	0	#DIV/0!		0	0	0	FALSE
0	0	#DIV/0!		0	0	0	FALSE
0	0	#DIV/0!		0	0	0	FALSE
0	0	#DIV/0!		0	0	0	FALSE
0	0	#DIV/0!		0	0	0	FALSE
0	0	#DIV/0!		0	0	0	FALSE
0	0	#DIV/0!		0	0	0	FALSE
0	0	#DIV/0!		0	0	0	FALSE
0	0	#DIV/0!		0	0	0	FALSE
0	0	#DIV/0!		0	0	0	FALSE
0	0	#DIV/0!		0	0	0	FALSE
0	0	#DIV/0!		0	0	0	FALSE
0	0	#DIV/0!		0	0	0	FALSE
0	0	#DIV/0!		0	0	0	FALSE
0	0	#DIV/0!		0	0	0	FALSE
0	0	#DIV/0!		0	0	0	FALSE
0	0	#DIV/0!		0	0	0	FALSE
0	0	#DIV/0!		0	0	0	FALSE
0	0	#DIV/0!		0	0	0	FALSE
0	0	#DIV/0!		0	0	0	FALSE
0	0	#DIV/0!		0	0	0	FALSE
0	0	#DIV/0!		0	0	0	FALSE
0	0	#DIV/0!		0	0	0	FALSE
0	0	#DIV/0!		0	0	0	FALSE
0	0	#DIV/0!		0	0	0	FALSE
0	0	#DIV/0!		0	0	0	FALSE
0	0	#DIV/0!		0	0	0	FALSE
0	0	#DIV/0!		0	0	0	FALSE
0	0	#DIV/0!		0	0	0	FALSE
0	0	#DIV/0!		0	0	0	FALSE
0	0	#DIV/0!		0	0	0	FALSE
0	0	#DIV/0!		0	0	0	FALSE
0	0	#DIV/0!		0	0	0	FALSE
0	0	#DIV/0!		0	0	0	FALSE
0	0	#DIV/0!		0	0	0	FALSE
0	0	#DIV/0!		0	0	0	FALSE
0	0	#DIV/0!		0	0	0	FALSE
0	0	#DIV/0!		0	0	0	FALSE
0	0	#DIV/0!		0	0	0	FALSE
0	0	#DIV/0!		0	0	0	FALSE
0	0	#DIV/0!		0	0	0	FALSE
0	0	#DIV/0!		0	0	0	FALSE
0	0	#DIV/0!		0	0	0	FALSE
0	0	#DIV/0!		0	0	0	FALSE
0	0	#DIV/0!		0	0	0	FALSE
0	0	#DIV/0!		0	0	0	FALSE
0	0	#DIV/0!		0	0	0	FALSE
0	0	#DIV/0!		0	0	0	FALSE
0	0	#DIV/0!		0	0	0	FALSE
0	0	#DIV/0!		0	0	0	FALSE
0	0	#DIV/0!		0	0	0	FALSE
0	0	#DIV/0!		0	0	0	FALSE
0	0	#DIV/0!		0	0	0	FALSE
0	0	#DIV/0!		0	0	0	FALSE
0	0	#DIV/0!		0	0	0	FALSE
0	0	#DIV/0!		0	0	0	FALSE
0	0	#DIV/0!		0	0	0	FALSE
0	0	#DIV/0!		0	0	0	FALSE
0	0	#DIV/0!		0	0	0	FALSE
0	0	#DIV/0!		0	0	0	FALSE
0	0	#DIV/0!		0	0	0	FALSE
0	0	#DIV/0!		0	0	0	FALSE
0	0	#DIV/0!		0	0	0	FALSE
0	0	#DIV/0!		0	0	0	FALSE
0	0	#DIV/0!		0	0	0	FALSE
0	0	#DIV/0!		0	0	0	FALSE
0	0	#DIV/0!		0	0	0	FALSE
0	0	#DIV/0!		0	0	0	FALSE
0	0	#DIV/0!		0	0	0	FALSE
0	0	#DIV/0!		0	0	0	FALSE
0	0	#DIV/0!		0	0	0	FALSE
0	0	#DIV/0!		0	0	0	FALSE
0	0	#DIV/0!		0	0	0	FALSE
0	0	#DIV/0!		0	0	0	FALSE
0	0	#DIV/0!		0	0	0	FALSE
0	0	#DIV/0!		0	0	0	FALSE
0	0	#DIV/0!		0	0	0	FALSE
0	0	#DIV/0!		0	0	0	FALSE
0	0	#DIV/0!		0	0	0	FALSE
0	0	#DIV/0!		0	0	0	FALSE
0	0	#DIV/0!		0	0	0	FALSE
0	0	#DIV/0!		0	0	0	FALSE
0	0	#DIV/0!		0	0	0	FALSE
0	0	#DIV/0!		0	0	0	FALSE
0	0	#DIV/0!		0	0	0	FALSE
0	0	#DIV/0!		0	0	0	FALSE
0	0	#DIV/0!		0	0	0	FALSE
0	0	#DIV/0!		0	0	0	FALSE
0	0	#DIV/0!		0	0	0	FALSE
0	0	#DIV/0!		0	0	0	FALSE
0	0	#DIV/0!		0	0	0	FALSE
0	0	#DIV/0!		0	0	0	FALSE
0	0	#DIV/0!		0	0	0	FALSE
0	0	#DIV/0!		0	0	0	FALSE
0	0	#DIV/0!		0	0	0	FALSE
0	0	#DIV/0!		0	0	0	FALSE
0	0	#DIV/0!		0	0	0	FALSE
0	0	#DIV/0!		0	0	0	FALSE
0	0	#DIV/0!		0	0	0	FALSE
0	0	#DIV/0!		0	0	0	FALSE
0	0	#DIV/0!		0	0	0	FALSE
0	0	#DIV/0!		0	0	0	FALSE
0	0	#DIV/0!		0	0	0	FALSE
0	0	#DIV/0!		0	0	0	FALSE
0	0	#DIV/0!		0	0	0	FALSE
0	0	#DIV/0!		0	0	0	FALSE
0	0	#DIV/0!		0	0	0	FALSE
0	0	#DIV/0!		0	0	0	FALSE
0	0	#DIV/0!		0	0	0	FALSE
0	0	#DIV/0!		0	0	0	FALSE
0	0	#DIV/0!		0	0	0	FALSE
0	0	#DIV/0!		0	0	0	FALSE
0	0	#DIV/0!		0	0	0	FALSE
0	0	#DIV/0!		0	0	0	FALSE
0	0	#DIV/0!		0	0	0	FALSE
0	0	#DIV/0!		0	0	0	FALSE
0	0	#DIV/0!		0	0	0	FALSE
0	0	#DIV/0!		0	0	0	FALSE
0	0	#DIV/0!		0	0	0	FALSE
0	0	#DIV/0!		0	0	0	FALSE
0	0	#DIV/0!		0	0	0	FALSE
0	0	#DIV/0!		0	0	0	FALSE
0	0	#DIV/0!		0	0	0	FALSE
0	0	#DIV/0!		0	0	0	FALSE
0	0	#DIV/0!		0	0	0	FALSE
0	0	#DIV/0!		0	0	0	FALSE
0	0	#DIV/0!		0	0	0	FALSE
0	0	#DIV/0!		0	0	0	FALSE
0	0	#DIV/0!		0	0	0	FALSE
0	0	#DIV/0!		0	0	0	FALSE
0	0	#DIV/0!		0	0	0	FALSE
0	0	#DIV/0!		0	0	0	FALSE
0	0	#DIV/0!		0	0	0	FALSE
0	0	#DIV/0!		0	0	0	FALSE
0	0	#DIV/0!		0	0	0	FALSE
0	0	#DIV/0!		0	0	0	FALSE
0	0	#DIV/0!		0	0	0	FALSE
0	0	#DIV/0!		0	0	0	FALSE
0	0	#DIV/0!		0	0	0	FALSE
0	0	#DIV/0!		0	0	0	FALSE
0	0	#DIV/0!		0	0	0	FALSE
0	0	#DIV/0!		0	0	0	FALSE
0	0	#DIV/0!		0	0	0	FALSE
0	0	#DIV/0!		0	0	0	FALSE
0	0	#DIV/0!		0	0	0	FALSE
0	0	#DIV/0!		0	0	0	FALSE
0	0	#DIV/0!		0	0	0	FALSE
0	0	#DIV/0!		0	0	0	FALSE
0	0	#DIV/0!		0	0	0	FALSE
0	0	#DIV/0!		0	0	0	FALSE
0	0	#DIV/0!		0	0	0	FALSE
0	0	#DIV/0!		0	0	0	FALSE
0	0	#DIV/0!		0	0	0	FALSE
0	0	#DIV/0!		0	0	0	FALSE
0	0	#DIV/0!		0	0	0	FALSE
0	0	#DIV/0!		0	0	0	FALSE
0	0	#DIV/0!		0	0	0	FALSE
0	0	#DIV/0!		0	0	0	FALSE
0	0	#DIV/0!		0	0	0	FALSE
0	0	#DIV/0!		0	0	0	FALSE
0	0	#DIV/0!		0	0	0	FALSE
0	0	#DIV/0!		0	0	0	FALSE
0	0	#DIV/0!		0	0	0	FALSE
0	0	#DIV/0!		0	0	0	FALSE
0	0	#DIV/0!		0	0	0	FALSE
0	0	#DIV/0!		0	0	0	FALSE
0	0	#DIV/0!		0	0	0	FALSE
0	0	#DIV/0!		0	0	0	FALSE
0	0	#DIV/0!		0	0	0	FALSE
0	0	#DIV/0!		0	0	0	FALSE
0	0	#DIV/0!		0	0	0	FALSE
0	0	#DIV/0!		0	0	0	FALSE
0	0	#DIV/0!		0	0	0	FALSE
0	0	#DIV/0!		0	0	0	FALSE
0	0	#DIV/0!		0	0	0	FALSE
0	0	#DIV/0!		0	0	0	FALSE
0	0	#DIV/0!		0	0	0	FALSE
0	0	#DIV/0!		0	0	0	FALSE
0	0	#DIV/0!		0	0	0	FALSE
0	0	#DIV/0!		0	0	0	FALSE
0	0	#DIV/0!		0	0	0	FALSE
0	0	#DIV/0!		0	0	0	FALSE
0	0	#DIV/0!		0	0	0	FALSE
0	0	#DIV/0!		0	0	0	FALSE
0	0	#DIV/0!		0	0	0	FALSE
0	0	#DIV/0!		0	0	0	FALSE
0	0	#DIV/0!		0	0	0	FALSE
0	0	#DIV/0!		0	0	0	FALSE
0	0	#DIV/0!		0	0	0	FALSE
0	0	#DIV/0!		0	0	0	FALSE
0	0	#DIV/0!		0	0	0	FALSE
0	0	#DIV/0!		0	0	0	FALSE
0	0	#DIV/0!		0	0	0	FALSE
0	0	#DIV/0!		0	0	0	FALSE
0	0	#DIV/0!		0	0	0	FALSE
0	0	#DIV/0!		0	0	0	FALSE
0	0	#DIV/0!		0	0	0	FALSE
0	0	#DIV/0!		0	0	0	FALSE
0	0	#DIV/0!		0	0	0	FALSE
0	0	#DIV/0!		0	0	0	FALSE
0	0	#DIV/0!		0	0	0	FALSE
0	0	#DIV/0!		0	0	0	FALSE
0	0	#DIV/0!		0	0	0	FALSE
0	0	#DIV/0!		0	0	0	FALSE
0	0	#DIV/0!		0	0	0	FALSE
0	0	#DIV/0!		0	0	0	FALSE
0	0	#DIV/0!		0	0	0	FALSE
0	0	#DIV/0!		0	0	0	FALSE
0	0	#DIV/0!		0	0	0	FALSE
0	0	#DIV/0!		0	0	0	FALSE
0	0	#DIV/0!		0	0	0	FALSE
0	0	#DIV/0!		0	0	0	FALSE
0	0	#DIV/0!		0	0	0	FALSE
0	0	#DIV/0!		0	0	0	FALSE
0	0	#DIV/0!		0	0	0	FALSE
0	0	#DIV/0!		0	0	0	FALSE
0	0	#DIV/0!		0	0	0	FALSE
0	0	#DIV/0!		0	0	0	FALSE
0	0	#DIV/0!		0	0	0	FALSE
0	0	#DIV/0!		0	0	0	FALSE
0	0	#DIV/0!		0	0	0	FALSE
0	0	#DIV/0!		0	0	0	FALSE
0	0	#DIV/0!		0	0	0	FALSE
0	0	#DIV/0!		0	0	0	FALSE
0	0	#DIV/0!		0	0	0	FALSE
0	0	#DIV/0!		0	0	0	FALSE
0	0	#DIV/0!		0	0	0	FALSE
0	0	#DIV/0!		0	0	0	FALSE
0	0	#DIV/0!		0	0	0	FALSE
0	0	#DIV/0!		0	0	0	FALSE
0	0	#DIV/0!		0	0	0	FALSE
0	0	#DIV/0!		0	0	0	FALSE
0	0	#DIV/0!		0	0	0	FALSE
0	0	#DIV/0!		0	0	0	FALSE
0	0	#DIV/0!		0	0	0	FALSE
0	0	#DIV/0!		0	0	0	FALSE
0	0	#DIV/0!		0	0	0	FALSE
0	0	#DIV/0!		0	0	0	FALSE
0	0	#DIV/0!		0	0	0	FALSE
0	0	#DIV/0!		0	0	0	FALSE
0	0	#DIV/0!		0	0	0	FALSE
0	0	#DIV/0!		0	0	0	FALSE
0	0	#DIV/0!		0	0	0	FALSE
0	0	#DIV/0!		0	0	0	FALSE
0	0	#DIV/0!		0	0	0	FALSE
0	0	#DIV/0!		0	0	0	FALSE
0	0	#DIV/0!		0	0	0	FALSE
0	0	#DIV/0!		0	0	0	FALSE
0	0	#DIV/0!		0	0	0	FALSE
0	0	#DIV/0!		0	0	0	FALSE
0	0	#DIV/0!		0	0	0	FALSE
0	0	#DIV/0!		0	0	0	FALSE
0	0	#DIV/0!		0	0	0	FALSE
0	0	#DIV/0!		0	0	0	FALSE
0	0	#DIV/0!		0	0	0	FALSE
0	0	#DIV/0!		0	0	0	FALSE
0	0	#DIV/0!		0	0	0	FALSE
0	0	#DIV/0!		0	0	0	FALSE
0	0	#DIV/0!		0	0	0	FALSE
0	0	#DIV/0!		0	0	0	FALSE
0	0	#DIV/0!		0	0	0	FALSE
0	0	#DIV/0!		0	0	0	FALSE
0	0	#DIV/0!		0	0	0	FALSE
0	0	#DIV/0!		0	0	0	FALSE
0	0	#DIV/0!		0	0	0	FALSE
0	0	#DIV/0!		0	0	0	FALSE
0	0	#DIV/0!		0	0	0	FALSE
0	0	#DIV/0!		0	0	0	FALSE
0	0	#DIV/0!		0	0	0	FALSE
0	0	#DIV/0!		0	0	0	FALSE
0	0	#DIV/0!		0	0	0	FALSE
0	0	#DIV/0!		0	0	0	FALSE
0	0	#DIV/0!		0	0	0	FALSE
0	0	#DIV/0!		0	0	0	FALSE
0	0	#DIV/0!		0	0	0	FALSE
0	0	#DIV/0!		0	0	0	FALSE
0	0	#DIV/0!		0	0	0	FALSE
0	0	#DIV/0!		0	0	0	FALSE
0	0	#DIV/0!		0	0	0	FALSE
0	0	#DIV/0!		0	0	0	FALSE
0	0	#DIV/0!		0	0	0	FALSE
0	0	#DIV/0!		0	0	0	FALSE
0	0	#DIV/0!		0	0	0	FALSE
0	0	#DIV/0!		0	0	0	FALSE
0	0	#DIV/0!		0	0	0	FALSE
0	0	#DIV/0!		0	0	0	FALSE
0	0	#DIV/0!		0	0	0	FALSE
0	0	#DIV/0!		0	0	0	FALSE
0	0	#DIV/0!		0	0	0	FALSE
0	0	#DIV/0!		0	0	0	FALSE
0	0	#DIV/0!		0	0	0	FALSE
0	0	#DIV/0!		0	0	0	FALSE
0	0	#DIV/0!		0	0	0	FALSE
0	0	#DIV/0!		0	0	0	FALSE
0	0	#DIV/0!		0	0	0	FALSE
0	0	#DIV/0!		0	0	0	FALSE
0	0	#DIV/0!		0	0	0	FALSE
0	0	#DIV/0!		0	0	0	FALSE
0	0	#DIV/0!		0	0	0	FALSE
0	0	#DIV/0!		0	0	0	FALSE
0	0	#DIV/0!		0	0	0	FALSE
0	0	#DIV/0!		0	0	0	FALSE
0	0	#DIV/0!		0	0	0	FALSE
0	0	#DIV/0!		0	0	0	FALSE
0	0	#DIV/0!		0	0	0	FALSE
0	0	#DIV/0!		0	0	0	FALSE
0	0	#DIV/0!		0	0	0	FALSE
0	0	#DIV/0!		0	0	0	FALSE
0	0	#DIV/0!		0	0	0	FALSE
0	0	#DIV/0!		0	0	0	FALSE
0	0	#DIV/0!		0	0	0	FALSE
0	0	#DIV/0!		0	0	0	FALSE
0	0	#DIV/0!		0	0	0	FALSE
0	0	#DIV/0!		0	0	0	FALSE
0	0	#DIV/0!		0	0	0	FALSE
0	0	#DIV/0!		0	0	0	FALSE
0	0	#DIV/0!		0	0	0	FALSE
0	0	#DIV/0!		0	0	0	FALSE
0	0	#DIV/0!		0	0	0	FALSE
0	0	#DIV/0!		0	0	0	FALSE
0	0	#DIV/0!		0	0	0	FALSE
0	0	#DIV/0!		0	0	0	FALSE
0	0	#DIV/0!		0	0	0	FALSE
0	0	#DIV/0!		0	0	0	FALSE
0	0	#DIV/0!		0	0	0	FALSE
0	0	#DIV/0!		0	0	0	FALSE
0	0	#DIV/0!		0	0	0	FALSE
0	0	#DIV/0!		0	0	0	FALSE
0	0	#DIV/0!		0	0	0	FALSE
0	0	#DIV/0!		0	0	0	FALSE
0	0	#DIV/0!		0	0	0	FALSE
0	0	#DIV/0!		0	0	0	FALSE
0	0	#DIV/0!		0	0	0	FALSE
0	0	#DIV/0!		0	0	0	FALSE
0	0	#DIV/0!		0	0	0	FALSE
0	0	#DIV/0!		0	0	0	FALSE
0	0	#DIV/0!		0	0	0	FALSE
0	0	#DIV/0!		0	0	0	FALSE
0	0	#DIV/0!		0	0	0	FALSE
0	0	#DIV/0!		0	0	0	FALSE
0	0	#DIV/0!		0	0	0	FALSE
0	0	#DIV/0!		0	0	0	FALSE
0	0	#DIV/0!		0	0	0	FALSE
0	0	#DIV/0!		0	0	0	FALSE
0	0	#DIV/0!		0	0	0	FALSE
0	0	#DIV/0!		0	0	0	FALSE
0	0	#DIV/0!		0	0	0	FALSE
0	0	#DIV/0!		0	0	0	FALSE
0	0	#DIV/0!		0	0	0	FALSE
0	0	#DIV/0!		0	0	0	FALSE
0	0	#DIV/0!		0	0	0	FALSE
0	0	#DIV/0!		0	0	0	FALSE
0	0	#DIV/0!		0	0	0	FALSE
0	0	#DIV/0!		0	0	0	FALSE
0	0	#DIV/0!		0	0	0	FALSE
0	0	#DIV/0!		0	0	0	FALSE
0	0	#DIV/0!		0	0	0	FALSE
0	0	#DIV/0!		0	0	0	FALSE
0	0	#DIV/0!		0	0	0	FALSE
0	0	#DIV/0!		0	0	0	FALSE
0	0	#DIV/0!		0	0	0	FALSE
0	0	#DIV/0!		0	0	0	FALSE
0	0	#DIV/0!		0	0	0	FALSE
0	0	#DIV/0!		0	0	0	FALSE
0	0	#DIV/0!		0	0	0	FALSE
0	0	#DIV/0!		0	0	0	FALSE
0	0	#DIV/0!		0	0	0	FALSE
0	0	#DIV/0!		0	0	0	FALSE
0	0	#DIV/0!		0	0	0	FALSE
0	0	#DIV/0!		0	0	0	FALSE
0	0	#DIV/0!		0	0	0	FALSE
0	0	#DIV/0!		0	0	0	FALSE
0	0	#DIV/0!		0	0	0	FALSE
0	0	#DIV/0!		0	0	0	FALSE
0	0	#DIV/0!		0	0	0	FALSE
0	0	#DIV/0!		0	0	0	FALSE
0	0	#DIV/0!		0	0	0	FALSE
0	0	#DIV/0!		0	0	0	FALSE
0	0	#DIV/0!		0	0	0	FALSE
0	0	#DIV/0!		0	0	0	FALSE
0	0	#DIV/0!		0	0	0	FALSE
0	0	#DIV/0!		0	0	0	FALSE
0	0	#DIV/0!		0	0	0	FALSE
0	0	#DIV/0!		0	0	0	FALSE
0	0	#DIV/0!		0	0	0	FALSE
0	0	#DIV/0!		0	0	0	FALSE
0	0	#DIV/0!		0	0	0	FALSE
0	0	#DIV/0!		0	0	0	FALSE
0	0	#DIV/0!		0	0	0	FALSE
0	0	#DIV/0!		0	0	0	FALSE
0	0	#DIV/0!		0	0	0	FALSE
0	0	#DIV/0!		0	0	0	FALSE
0	0	#DIV/0!		0	0	0	FALSE
0	0	#DIV/0!		0	0	0	FALSE
0	0	#DIV/0!		0	0	0	FALSE
0	0	#DIV/0!		0	0	0	FALSE
0	0	#DIV/0!		0	0	0	FALSE
0	0	#DIV/0!		0	0	0	FALSE
0	0	#DIV/0!		0	0	0	FALSE
0	0	#DIV/0!		0	0	0	FALSE
0	0	#DIV/0!		0	0	0	FALSE
0	0	#DIV/0!		0	0	0	FALSE
0	0	#DIV/0!		0	0	0	FALSE
0	0	#DIV/0!		0	0	0	FALSE
0	0	#DIV/0!		0	0	0	FALSE
0	0	#DIV/0!		0	0	0	FALSE
0	0	#DIV/0!		0	0	0	FALSE
0	0	#DIV/0!		0	0	0	FALSE
0	0	#DIV/0!		0	0	0	FALSE
0	0	#DIV/0!		0	0	0	FALSE
0	0	#DIV/0!		0	0	0	FALSE
0	0	#DIV/0!		0	0	0	FALSE
0	0	#DIV/0!		0	0	0	FALSE
0	0	#DIV/0!		0	0	0	FALSE
0	0	#DIV/0!		0	0	0	FALSE
0	0	#DIV/0!		0	0	0	FALSE
0	0	#DIV/0!		0	0	0	FALSE
0	0	#DIV/0!		0	0	0	FALSE
0	0	#DIV/0!		0	0	0	FALSE
0	0	#DIV/0!		0	0	0	FALSE
0	0	#DIV/0!		0	0	0	FALSE
0	0	#DIV/0!		0	0	0	FALSE
0	0	#DIV/0!		0	0	0	FALSE
0	0	#DIV/0!		0	0	0	FALSE
0	0	#DIV/0!		0	0	0	FALSE
0	0	#DIV/0!		0	0	0	FALSE
0	0	#DIV/0!		0	0	0	FALSE
0	0	#DIV/0!		0	0	0	FALSE
0	0	#DIV/0!		0	0	0	FALSE
0	0	#DIV/0!		0	0	0	FALSE
0	0	#DIV/0!		0	0	0	FALSE
0	0	#DIV/0!		0	0	0	FALSE
0	0	#DIV/0!		0	0	0	FALSE
0	0	#DIV/0!		0	0	0	FALSE
0	0	#DIV/0!		0	0	0	FALSE
0	0	#DIV/0!		0	0	0	FALSE
0	0	#DIV/0!		0	0	0	FALSE
0	0	#DIV/0!		0	0	0	FALSE
0	0	#DIV/0!		0	0	0	FALSE
0	0	#DIV/0!		0	0	0	FALSE
0	0	#DIV/0!		0	0	0	FALSE
0	0	#DIV/0!		0	0	0	FALSE
0	0	#DIV/0!		0	0	0	FALSE
0	0	#DIV/0!		0	0	0	FALSE
0	0	#DIV/0!		0	0	0	FALSE
0	0	#DIV/0!		0	0	0	FALSE
0	0	#DIV/0!		0	0	0	FALSE
0	0	#DIV/0!		0	0	0	FALSE
0	0	#DIV/0!		0	0	0	FALSE
0	0	#DIV/0!		0	0	0	FALSE
0	0	#DIV/0!		0	0	0	FALSE
0	0	#DIV/0!		0	0	0	FALSE
0	0	#DIV/0!		0	0	0	FALSE
0	0	#DIV/0!		0	0	0	FALSE

## Sheet: GW1710 rep 2
0					%	pore diam
					#DIV/0!	0	#DIV/0!
				1	2	3
				33	33	33
				27.668	42.6877	29.6443	100
pore-spot	pore diam	A/B*2		70	108	75	253
3.16228	36.4005	0.173749		1	0	0	FALSE
5	36.8782	0.271163		0	1	0	FALSE
3.16228	34.0147	0.185936		0	1	0	FALSE
1.41421	32.0156	0.0883452		1	0	0	FALSE
7.28011	32.8938	0.442644		0	0	1	FALSE
2.82843	38.0132	0.148813		1	0	0	FALSE
7.2111	37.8021	0.381518		0	1	0	FALSE
6.32456	33.5261	0.377291		0	1	0	FALSE
5.38516	35.3553	0.304631		0	1	0	FALSE
2.23607	41.6293	0.107428		1	0	0	FALSE
5.09902	38.3275	0.266076		0	1	0	FALSE
2.23607	38.6005	0.115857		1	0	0	FALSE
9.43398	39.8497	0.473478		0	0	1	FALSE
5.09902	37.054	0.275221		0	1	0	FALSE
13.9284	40.2616	0.691894		0	0	1	FALSE
15.5242	36.4966	0.85072		0	0	1	FALSE
10.198	41.4367	0.492223		0	0	1	FALSE
9.48683	41.3038	0.459369		0	0	1	FALSE
7.07107	34.7131	0.4074		0	1	0	FALSE
3	40.4475	0.14834		1	0	0	FALSE
7.81025	39.4081	0.396378		0	1	0	FALSE
6.08276	38.6264	0.314954		0	1	0	FALSE
8.06226	38.0132	0.424183		0	0	1	FALSE
10.198	38.6005	0.528389		0	0	1	FALSE
10.2956	37.8021	0.544712		0	0	1	FALSE
18	52.0384	0.691796		0	0	1	FALSE
3.16228	53.0377	0.119246		1	0	0	FALSE
18.6011	48.7955	0.76241		0	0	1	FALSE
15.2971	52.1728	0.5864		0	0	1	FALSE
19.105	44.4072	0.860445		0	0	1	FALSE
17.0294	48.9183	0.696238		0	0	1	FALSE
21.9317	48.1664	0.910665		0	0	1	FALSE
11.6619	47.8017	0.487929		0	0	1	FALSE
2.82843	48.4665	0.116717		1	0	0	FALSE
1	31.0644	0.0643823		1	0	0	FALSE
2	29.4109	0.136004		1	0	0	FALSE
0	27.8927	0		1	0	0	FALSE
1.41421	25.7099	0.110013		1	0	0	FALSE
3	27.4591	0.218507		0	1	0	FALSE
2	30.8869	0.129505		1	0	0	FALSE
2.23607	26.1725	0.170872		1	0	0	FALSE
3.16228	28.0179	0.225733		0	1	0	FALSE
11.1803	28.178	0.793551		0	0	1	FALSE
2.82843	31.3847	0.180242		1	0	0	FALSE
4.24264	31.1127	0.272727		0	1	0	FALSE
3.16228	27.6586	0.228665		0	1	0	FALSE
1	27.2947	0.0732743		1	0	0	FALSE
0	29.0689	0		1	0	0	FALSE
1	28.0179	0.0713831		1	0	0	FALSE
1	31.0483	0.0644157		1	0	0	FALSE
2	27.0185	0.148047		1	0	0	FALSE
1.41421	24.6982	0.11452		1	0	0	FALSE
12.2066	28.3019	0.862595		0	0	1	FALSE
2.23607	31.0161	0.144187		1	0	0	FALSE
2.23607	30.8869	0.144791		1	0	0	FALSE
10.0499	25.4951	0.788377		0	0	1	FALSE
4.12311	30.0167	0.274721		0	1	0	FALSE
0	32.2025	0		1	0	0	FALSE
1	30.0167	0.0666297		1	0	0	FALSE
1.41421	26.0768	0.108465		1	0	0	FALSE
2	37.0135	0.108069		1	0	0	FALSE
8.60233	39.4081	0.436576		0	0	1	FALSE
6.40312	38.0132	0.33689		0	1	0	FALSE
11.7047	36.6742	0.638306		0	0	1	FALSE
8.94427	39.8121	0.449325		0	0	1	FALSE
6.40312	40	0.320156		0	1	0	FALSE
1.41421	30.8869	0.0915737		1	0	0	FALSE
1.41421	29.4109	0.0961694		1	0	0	FALSE
2.82843	36.0555	0.156893		1	0	0	FALSE
2.82843	36.0694	0.156833		1	0	0	FALSE
11.4018	36.8917	0.61812		0	0	1	FALSE
4	39.0128	0.205061		0	1	0	FALSE
5	38.2884	0.261176		0	1	0	FALSE
6.40312	36.0694	0.355045		0	1	0	FALSE
12.7279	37.4833	0.679124		0	0	1	FALSE
4	33.0606	0.24198		0	1	0	FALSE
7.07107	31.1448	0.454077		0	0	1	FALSE
4.47214	39.8246	0.224592		0	1	0	FALSE
12.8062	39.6989	0.645169		0	0	1	FALSE
4.12311	36.6742	0.22485		0	1	0	FALSE
2.23607	32.6497	0.136973		1	0	0	FALSE
4.12311	33.6155	0.24531		0	1	0	FALSE
4.47214	33.8378	0.264327		0	1	0	FALSE
3.60555	33.3017	0.216539		0	1	0	FALSE
5.09902	33.3766	0.305544		0	1	0	FALSE
4.24264	35.4683	0.239236		0	1	0	FALSE
3	35	0.171429		1	0	0	FALSE
2	33.4215	0.119683		1	0	0	FALSE
2.82843	33.8378	0.167175		1	0	0	FALSE
4.24264	37.1214	0.228582		0	1	0	FALSE
0	29.7321	0		1	0	0	FALSE
9.43398	34.1321	0.552792		0	0	1	FALSE
7.2111	27.2947	0.528389		0	0	1	FALSE
2.23607	29.5466	0.151359		1	0	0	FALSE
2.23607	31.3847	0.142494		1	0	0	FALSE
7.61577	31.7805	0.479273		0	0	1	FALSE
1	28.1603	0.0710221		1	0	0	FALSE
13.0384	45.1774	0.577209		0	0	1	FALSE
20.025	44	0.910227		0	0	1	FALSE
5.83095	31.6228	0.368782		0	1	0	FALSE
10.4403	30.5941	0.682504		0	0	1	FALSE
8.24621	35.1283	0.469491		0	0	1	FALSE
4.47214	35.3553	0.252982		0	1	0	FALSE
5.09902	34.5254	0.295378		0	1	0	FALSE
11.1803	32.249	0.693375		0	0	1	FALSE
9.21954	34.6554	0.532069		0	0	1	FALSE
3.16228	32.3883	0.195273		0	1	0	FALSE
2.82843	29.1548	0.194029		0	1	0	FALSE
5.65685	23.4307	0.482857		0	0	1	FALSE
2.82843	33.4215	0.169258		1	0	0	FALSE
13.6015	34.8281	0.781062		0	0	1	FALSE
3.16228	33.1361	0.190866		0	1	0	FALSE
3.60555	36.3593	0.198329		0	1	0	FALSE
3.16228	31.7805	0.199007		0	1	0	FALSE
6.32456	36.7696	0.34401		0	1	0	FALSE
5.83095	37.5899	0.31024		0	1	0	FALSE
2.23607	37.0135	0.120824		1	0	0	FALSE
4.47214	38.5876	0.231792		0	1	0	FALSE
16.1245	34.6699	0.930175		0	0	1	FALSE
5.09902	31.7805	0.32089		0	1	0	FALSE
4.47214	44.6878	0.20015		0	1	0	FALSE
11.4018	44.9444	0.507371		0	0	1	FALSE
2.23607	39.2173	0.114035		1	0	0	FALSE
4.24264	38.8973	0.218146		0	1	0	FALSE
10.0499	29.1548	0.689416		0	0	1	FALSE
4.12311	32.8024	0.25139		0	1	0	FALSE
1	29.6816	0.0673817		1	0	0	FALSE
9.84886	34.1321	0.577102		0	0	1	FALSE
3.60555	34.8855	0.206708		0	1	0	FALSE
4	36.2215	0.220863		0	1	0	FALSE
3.16228	34.6699	0.182422		1	0	0	FALSE
8.48528	30.6105	0.554404		0	0	1	FALSE
3.16228	32.5576	0.194257		0	1	0	FALSE
12.6491	33.6155	0.752577		0	0	1	FALSE
1	36.2353	0.0551947		1	0	0	FALSE
5.09902	35.0143	0.291254		0	1	0	FALSE
5	33.9411	0.294628		0	1	0	FALSE
11.0454	30.0167	0.735949		0	0	1	FALSE
11.1803	33.0151	0.677285		0	0	1	FALSE
9.43398	27.8029	0.678633		0	0	1	FALSE
4.12311	38.6264	0.213486		0	1	0	FALSE
9.21954	39.2046	0.47033		0	0	1	FALSE
2.82843	38.2099	0.148047		1	0	0	FALSE
3.60555	33.541	0.214994		0	1	0	FALSE
12.083	34.6699	0.697034		0	0	1	FALSE
4.24264	33.5261	0.253095		0	1	0	FALSE
6.40312	34.7131	0.368917		0	1	0	FALSE
5.83095	33.9411	0.343592		0	1	0	FALSE
5.38516	31.3209	0.34387		0	1	0	FALSE
5.09902	35.1141	0.290426		0	1	0	FALSE
3.60555	37.4833	0.192382		0	1	0	FALSE
7.81025	31.4006	0.497458		0	0	1	FALSE
10	34.6554	0.57711		0	0	1	FALSE
12.1655	33.7343	0.721256		0	0	1	FALSE
5.65685	29.4109	0.384678		0	1	0	FALSE
6	32.7567	0.366338		0	1	0	FALSE
12.0416	34.0147	0.708023		0	0	1	FALSE
9.21954	35.0571	0.525973		0	0	1	FALSE
2	32.249	0.124035		1	0	0	FALSE
4.24264	33.6155	0.252422		0	1	0	FALSE
3.16228	31.1448	0.203069		0	1	0	FALSE
3.60555	30.8869	0.233468		0	1	0	FALSE
2.23607	37.5766	0.119014		1	0	0	FALSE
3.60555	35	0.206032		0	1	0	FALSE
5.83095	35.609	0.327499		0	1	0	FALSE
3.60555	42.1545	0.171064		1	0	0	FALSE
13.6015	42.638	0.637997		0	0	1	FALSE
6.32456	42.0595	0.300743		0	1	0	FALSE
5	40	0.25		0	1	0	FALSE
7.28011	36.1386	0.402899		0	1	0	FALSE
6.7082	32.28	0.415626		0	1	0	FALSE
9.21954	36.2215	0.509064		0	0	1	FALSE
2.82843	40.7185	0.138926		1	0	0	FALSE
5.65685	42.19	0.268161		0	1	0	FALSE
4.12311	49.366	0.167042		1	0	0	FALSE
7.81025	42.5206	0.367363		0	1	0	FALSE
8.60233	40.3113	0.426795		0	0	1	FALSE
8.06226	39.0512	0.412907		0	1	0	FALSE
9.48683	37.4833	0.506189		0	0	1	FALSE
5.09902	39.2046	0.260124		0	1	0	FALSE
14.1421	38.4708	0.735215		0	0	1	FALSE
2.23607	40.8167	0.109566		1	0	0	FALSE
4.24264	37.8021	0.224466		0	1	0	FALSE
5	40.3113	0.248069		0	1	0	FALSE
10.2956	41.2311	0.499411		0	0	1	FALSE
4.12311	32.1403	0.256569		0	1	0	FALSE
6.32456	30.4631	0.415227		0	1	0	FALSE
5	47.0425	0.212574		0	1	0	FALSE
1.41421	42.0119	0.0673244		1	0	0	FALSE
4.12311	49.0408	0.16815		1	0	0	FALSE
14.3178	46.4004	0.617142		0	0	1	FALSE
15	46.8188	0.640768		0	0	1	FALSE
1	41.1825	0.0485643		1	0	0	FALSE
4.47214	41.6173	0.214917		0	1	0	FALSE
10.4403	42.9535	0.486122		0	0	1	FALSE
6.7082	43.4626	0.308688		0	1	0	FALSE
7.07107	39	0.362619		0	1	0	FALSE
7.61577	42.4853	0.358513		0	1	0	FALSE
13.0384	39.6611	0.657491		0	0	1	FALSE
11.1803	41.7732	0.535288		0	0	1	FALSE
14.8661	41.7732	0.711752		0	0	1	FALSE
2.23607	28.0179	0.159617		1	0	0	FALSE
2	32.0624	0.124757		1	0	0	FALSE
8.60233	27.6586	0.622035		0	0	1	FALSE
13.6015	31.8277	0.854695		0	0	1	FALSE
6.40312	31.241	0.409918		0	1	0	FALSE
1	28.6356	0.069843		1	0	0	FALSE
0	26.4008	0		1	0	0	FALSE
3.60555	35.2278	0.204699		0	1	0	FALSE
2.82843	26.6271	0.212448		0	1	0	FALSE
5.09902	37.054	0.275221		0	1	0	FALSE
2.23607	30	0.149071		1	0	0	FALSE
2.23607	23.3452	0.191565		0	1	0	FALSE
2	26.0768	0.153393		1	0	0	FALSE
3.16228	26.1725	0.241649		0	1	0	FALSE
0	25.9422	0		1	0	0	FALSE
0	25.4951	0		1	0	0	FALSE
2.23607	20.5183	0.217959		0	1	0	FALSE
1.41421	25.9422	0.109028		1	0	0	FALSE
2.23607	29.6985	0.150585		1	0	0	FALSE
3	24.5153	0.244745		0	1	0	FALSE
10.8167	49.5177	0.436881		0	0	1	FALSE
7	48.0104	0.291603		0	1	0	FALSE
12.1655	52.2398	0.465757		0	0	1	FALSE
15.6205	46.0435	0.678511		0	0	1	FALSE
4.12311	47.0956	0.175095		1	0	0	FALSE
11.6619	46.4004	0.502664		0	0	1	FALSE
4.12311	40.8044	0.202091		0	1	0	FALSE
12.53	40.3113	0.62166		0	0	1	FALSE
5.38516	40.3113	0.267179		0	1	0	FALSE
6.7082	37.1618	0.361027		0	1	0	FALSE
3.60555	37.5366	0.192108		0	1	0	FALSE
7	41.0122	0.341362		0	1	0	FALSE
7.07107	42.19	0.335201		0	1	0	FALSE
2.23607	40.3113	0.11094		1	0	0	FALSE
5.83095	38.9487	0.299417		0	1	0	FALSE
2.82843	40.3113	0.140329		1	0	0	FALSE
5.38516	38.4708	0.279961		0	1	0	FALSE
6.32456	37.3363	0.338788		0	1	0	FALSE
7.07107	40.3113	0.350823		0	1	0	FALSE
5.38516	42.5441	0.253157		0	1	0	FALSE
7.2111	46.5296	0.309958		0	1	0	FALSE
7.61577	41.9762	0.362862		0	1	0	FALSE
12.1655	40.025	0.607896		0	0	1	FALSE
2.23607	32.6956	0.136781		1	0	0	FALSE
5.09902	43.0116	0.2371		0	1	0	FALSE
2.23607	38.0789	0.117444		1	0	0	FALSE
9.21954	47.4342	0.38873		0	1	0	FALSE
6.40312	38.833	0.329778		0	1	0	FALSE
9.21954	31.8277	0.579342		0	0	1	FALSE
4.47214	40.8534	0.218936		0	1	0	FALSE
11.3137	39.8246	0.568177		0	0	1	FALSE
4.47214	36.4005	0.245718		0	1	0	FALSE
0	0	#DIV/0!		0	0	0	FALSE
0	0	#DIV/0!		0	0	0	FALSE
0	0	#DIV/0!		0	0	0	FALSE
0	0	#DIV/0!		0	0	0	FALSE
0	0	#DIV/0!		0	0	0	FALSE
0	0	#DIV/0!		0	0	0	FALSE
0	0	#DIV/0!		0	0	0	FALSE
0	0	#DIV/0!		0	0	0	FALSE
0	0	#DIV/0!		0	0	0	FALSE
0	0	#DIV/0!		0	0	0	FALSE
0	0	#DIV/0!		0	0	0	FALSE
0	0	#DIV/0!		0	0	0	FALSE
0	0	#DIV/0!		0	0	0	FALSE
0	0	#DIV/0!		0	0	0	FALSE
0	0	#DIV/0!		0	0	0	FALSE
0	0	#DIV/0!		0	0	0	FALSE
0	0	#DIV/0!		0	0	0	FALSE
0	0	#DIV/0!		0	0	0	FALSE
0	0	#DIV/0!		0	0	0	FALSE
0	0	#DIV/0!		0	0	0	FALSE
0	0	#DIV/0!		0	0	0	FALSE
0	0	#DIV/0!		0	0	0	FALSE
0	0	#DIV/0!		0	0	0	FALSE
0	0	#DIV/0!		0	0	0	FALSE
0	0	#DIV/0!		0	0	0	FALSE
0	0	#DIV/0!		0	0	0	FALSE
0	0	#DIV/0!		0	0	0	FALSE
0	0	#DIV/0!		0	0	0	FALSE
0	0	#DIV/0!		0	0	0	FALSE
0	0	#DIV/0!		0	0	0	FALSE
0	0	#DIV/0!		0	0	0	FALSE
0	0	#DIV/0!		0	0	0	FALSE
0	0	#DIV/0!		0	0	0	FALSE
0	0	#DIV/0!		0	0	0	FALSE
0	0	#DIV/0!		0	0	0	FALSE
0	0	#DIV/0!		0	0	0	FALSE
0	0	#DIV/0!		0	0	0	FALSE
0	0	#DIV/0!		0	0	0	FALSE
0	0	#DIV/0!		0	0	0	FALSE
0	0	#DIV/0!		0	0	0	FALSE
0	0	#DIV/0!		0	0	0	FALSE
0	0	#DIV/0!		0	0	0	FALSE
0	0	#DIV/0!		0	0	0	FALSE
0	0	#DIV/0!		0	0	0	FALSE
0	0	#DIV/0!		0	0	0	FALSE
0	0	#DIV/0!		0	0	0	FALSE
0	0	#DIV/0!		0	0	0	FALSE
0	0	#DIV/0!		0	0	0	FALSE
0	0	#DIV/0!		0	0	0	FALSE
0	0	#DIV/0!		0	0	0	FALSE
0	0	#DIV/0!		0	0	0	FALSE
0	0	#DIV/0!		0	0	0	FALSE
0	0	#DIV/0!		0	0	0	FALSE
0	0	#DIV/0!		0	0	0	FALSE
0	0	#DIV/0!		0	0	0	FALSE
0	0	#DIV/0!		0	0	0	FALSE
0	0	#DIV/0!		0	0	0	FALSE
0	0	#DIV/0!		0	0	0	FALSE
0	0	#DIV/0!		0	0	0	FALSE
0	0	#DIV/0!		0	0	0	FALSE
0	0	#DIV/0!		0	0	0	FALSE
0	0	#DIV/0!		0	0	0	FALSE
0	0	#DIV/0!		0	0	0	FALSE
0	0	#DIV/0!		0	0	0	FALSE
0	0	#DIV/0!		0	0	0	FALSE
0	0	#DIV/0!		0	0	0	FALSE
0	0	#DIV/0!		0	0	0	FALSE
0	0	#DIV/0!		0	0	0	FALSE
0	0	#DIV/0!		0	0	0	FALSE
0	0	#DIV/0!		0	0	0	FALSE
0	0	#DIV/0!		0	0	0	FALSE
0	0	#DIV/0!		0	0	0	FALSE
0	0	#DIV/0!		0	0	0	FALSE
0	0	#DIV/0!		0	0	0	FALSE
0	0	#DIV/0!		0	0	0	FALSE
0	0	#DIV/0!		0	0	0	FALSE
0	0	#DIV/0!		0	0	0	FALSE
0	0	#DIV/0!		0	0	0	FALSE
0	0	#DIV/0!		0	0	0	FALSE
0	0	#DIV/0!		0	0	0	FALSE
0	0	#DIV/0!		0	0	0	FALSE
0	0	#DIV/0!		0	0	0	FALSE
0	0	#DIV/0!		0	0	0	FALSE
0	0	#DIV/0!		0	0	0	FALSE
0	0	#DIV/0!		0	0	0	FALSE
0	0	#DIV/0!		0	0	0	FALSE
0	0	#DIV/0!		0	0	0	FALSE
0	0	#DIV/0!		0	0	0	FALSE
0	0	#DIV/0!		0	0	0	FALSE
0	0	#DIV/0!		0	0	0	FALSE
0	0	#DIV/0!		0	0	0	FALSE
0	0	#DIV/0!		0	0	0	FALSE
0	0	#DIV/0!		0	0	0	FALSE
0	0	#DIV/0!		0	0	0	FALSE
0	0	#DIV/0!		0	0	0	FALSE
0	0	#DIV/0!		0	0	0	FALSE
0	0	#DIV/0!		0	0	0	FALSE
0	0	#DIV/0!		0	0	0	FALSE
0	0	#DIV/0!		0	0	0	FALSE
0	0	#DIV/0!		0	0	0	FALSE
0	0	#DIV/0!		0	0	0	FALSE
0	0	#DIV/0!		0	0	0	FALSE
0	0	#DIV/0!		0	0	0	FALSE
0	0	#DIV/0!		0	0	0	FALSE
0	0	#DIV/0!		0	0	0	FALSE
0	0	#DIV/0!		0	0	0	FALSE
0	0	#DIV/0!		0	0	0	FALSE
0	0	#DIV/0!		0	0	0	FALSE
0	0	#DIV/0!		0	0	0	FALSE
0	0	#DIV/0!		0	0	0	FALSE
0	0	#DIV/0!		0	0	0	FALSE
0	0	#DIV/0!		0	0	0	FALSE
0	0	#DIV/0!		0	0	0	FALSE
0	0	#DIV/0!		0	0	0	FALSE
0	0	#DIV/0!		0	0	0	FALSE
0	0	#DIV/0!		0	0	0	FALSE
0	0	#DIV/0!		0	0	0	FALSE
0	0	#DIV/0!		0	0	0	FALSE
0	0	#DIV/0!		0	0	0	FALSE
0	0	#DIV/0!		0	0	0	FALSE
0	0	#DIV/0!		0	0	0	FALSE
0	0	#DIV/0!		0	0	0	FALSE
0	0	#DIV/0!		0	0	0	FALSE
0	0	#DIV/0!		0	0	0	FALSE
0	0	#DIV/0!		0	0	0	FALSE
0	0	#DIV/0!		0	0	0	FALSE
0	0	#DIV/0!		0	0	0	FALSE
0	0	#DIV/0!		0	0	0	FALSE
0	0	#DIV/0!		0	0	0	FALSE
0	0	#DIV/0!		0	0	0	FALSE
0	0	#DIV/0!		0	0	0	FALSE
0	0	#DIV/0!		0	0	0	FALSE
0	0	#DIV/0!		0	0	0	FALSE
0	0	#DIV/0!		0	0	0	FALSE
0	0	#DIV/0!		0	0	0	FALSE
0	0	#DIV/0!		0	0	0	FALSE
0	0	#DIV/0!		0	0	0	FALSE
0	0	#DIV/0!		0	0	0	FALSE
0	0	#DIV/0!		0	0	0	FALSE
0	0	#DIV/0!		0	0	0	FALSE
0	0	#DIV/0!		0	0	0	FALSE
0	0	#DIV/0!		0	0	0	FALSE
0	0	#DIV/0!		0	0	0	FALSE
0	0	#DIV/0!		0	0	0	FALSE
0	0	#DIV/0!		0	0	0	FALSE
0	0	#DIV/0!		0	0	0	FALSE
0	0	#DIV/0!		0	0	0	FALSE
0	0	#DIV/0!		0	0	0	FALSE
0	0	#DIV/0!		0	0	0	FALSE
0	0	#DIV/0!		0	0	0	FALSE
0	0	#DIV/0!		0	0	0	FALSE
0	0	#DIV/0!		0	0	0	FALSE
0	0	#DIV/0!		0	0	0	FALSE
0	0	#DIV/0!		0	0	0	FALSE
0	0	#DIV/0!		0	0	0	FALSE
0	0	#DIV/0!		0	0	0	FALSE
0	0	#DIV/0!		0	0	0	FALSE
0	0	#DIV/0!		0	0	0	FALSE
0	0	#DIV/0!		0	0	0	FALSE
0	0	#DIV/0!		0	0	0	FALSE
0	0	#DIV/0!		0	0	0	FALSE
0	0	#DIV/0!		0	0	0	FALSE
0	0	#DIV/0!		0	0	0	FALSE
0	0	#DIV/0!		0	0	0	FALSE
0	0	#DIV/0!		0	0	0	FALSE
0	0	#DIV/0!		0	0	0	FALSE
0	0	#DIV/0!		0	0	0	FALSE
0	0	#DIV/0!		0	0	0	FALSE
0	0	#DIV/0!		0	0	0	FALSE
0	0	#DIV/0!		0	0	0	FALSE
0	0	#DIV/0!		0	0	0	FALSE
0	0	#DIV/0!		0	0	0	FALSE
0	0	#DIV/0!		0	0	0	FALSE
0	0	#DIV/0!		0	0	0	FALSE
0	0	#DIV/0!		0	0	0	FALSE
0	0	#DIV/0!		0	0	0	FALSE
0	0	#DIV/0!		0	0	0	FALSE
0	0	#DIV/0!		0	0	0	FALSE
0	0	#DIV/0!		0	0	0	FALSE
0	0	#DIV/0!		0	0	0	FALSE
0	0	#DIV/0!		0	0	0	FALSE
0	0	#DIV/0!		0	0	0	FALSE
0	0	#DIV/0!		0	0	0	FALSE
0	0	#DIV/0!		0	0	0	FALSE
0	0	#DIV/0!		0	0	0	FALSE
0	0	#DIV/0!		0	0	0	FALSE
0	0	#DIV/0!		0	0	0	FALSE
0	0	#DIV/0!		0	0	0	FALSE
0	0	#DIV/0!		0	0	0	FALSE
0	0	#DIV/0!		0	0	0	FALSE
0	0	#DIV/0!		0	0	0	FALSE
0	0	#DIV/0!		0	0	0	FALSE
0	0	#DIV/0!		0	0	0	FALSE
0	0	#DIV/0!		0	0	0	FALSE
0	0	#DIV/0!		0	0	0	FALSE
0	0	#DIV/0!		0	0	0	FALSE
0	0	#DIV/0!		0	0	0	FALSE
0	0	#DIV/0!		0	0	0	FALSE
0	0	#DIV/0!		0	0	0	FALSE
0	0	#DIV/0!		0	0	0	FALSE
0	0	#DIV/0!		0	0	0	FALSE
0	0	#DIV/0!		0	0	0	FALSE
0	0	#DIV/0!		0	0	0	FALSE
0	0	#DIV/0!		0	0	0	FALSE
0	0	#DIV/0!		0	0	0	FALSE
0	0	#DIV/0!		0	0	0	FALSE
0	0	#DIV/0!		0	0	0	FALSE
0	0	#DIV/0!		0	0	0	FALSE
0	0	#DIV/0!		0	0	0	FALSE
0	0	#DIV/0!		0	0	0	FALSE
0	0	#DIV/0!		0	0	0	FALSE
0	0	#DIV/0!		0	0	0	FALSE
0	0	#DIV/0!		0	0	0	FALSE
0	0	#DIV/0!		0	0	0	FALSE
0	0	#DIV/0!		0	0	0	FALSE
0	0	#DIV/0!		0	0	0	FALSE
0	0	#DIV/0!		0	0	0	FALSE
0	0	#DIV/0!		0	0	0	FALSE
0	0	#DIV/0!		0	0	0	FALSE
0	0	#DIV/0!		0	0	0	FALSE
0	0	#DIV/0!		0	0	0	FALSE
0	0	#DIV/0!		0	0	0	FALSE
0	0	#DIV/0!		0	0	0	FALSE
0	0	#DIV/0!		0	0	0	FALSE
0	0	#DIV/0!		0	0	0	FALSE
0	0	#DIV/0!		0	0	0	FALSE
0	0	#DIV/0!		0	0	0	FALSE
0	0	#DIV/0!		0	0	0	FALSE
0	0	#DIV/0!		0	0	0	FALSE
0	0	#DIV/0!		0	0	0	FALSE
0	0	#DIV/0!		0	0	0	FALSE
0	0	#DIV/0!		0	0	0	FALSE
0	0	#DIV/0!		0	0	0	FALSE
0	0	#DIV/0!		0	0	0	FALSE
0	0	#DIV/0!		0	0	0	FALSE
0	0	#DIV/0!		0	0	0	FALSE
0	0	#DIV/0!		0	0	0	FALSE
0	0	#DIV/0!		0	0	0	FALSE
0	0	#DIV/0!		0	0	0	FALSE
0	0	#DIV/0!		0	0	0	FALSE
0	0	#DIV/0!		0	0	0	FALSE
0	0	#DIV/0!		0	0	0	FALSE
0	0	#DIV/0!		0	0	0	FALSE
0	0	#DIV/0!		0	0	0	FALSE
0	0	#DIV/0!		0	0	0	FALSE
0	0	#DIV/0!		0	0	0	FALSE
0	0	#DIV/0!		0	0	0	FALSE
0	0	#DIV/0!		0	0	0	FALSE
0	0	#DIV/0!		0	0	0	FALSE
0	0	#DIV/0!		0	0	0	FALSE
0	0	#DIV/0!		0	0	0	FALSE
0	0	#DIV/0!		0	0	0	FALSE
0	0	#DIV/0!		0	0	0	FALSE
0	0	#DIV/0!		0	0	0	FALSE
0	0	#DIV/0!		0	0	0	FALSE
0	0	#DIV/0!		0	0	0	FALSE
0	0	#DIV/0!		0	0	0	FALSE
0	0	#DIV/0!		0	0	0	FALSE
0	0	#DIV/0!		0	0	0	FALSE
0	0	#DIV/0!		0	0	0	FALSE
0	0	#DIV/0!		0	0	0	FALSE
0	0	#DIV/0!		0	0	0	FALSE
0	0	#DIV/0!		0	0	0	FALSE
0	0	#DIV/0!		0	0	0	FALSE
0	0	#DIV/0!		0	0	0	FALSE
0	0	#DIV/0!		0	0	0	FALSE
0	0	#DIV/0!		0	0	0	FALSE
0	0	#DIV/0!		0	0	0	FALSE
0	0	#DIV/0!		0	0	0	FALSE
0	0	#DIV/0!		0	0	0	FALSE
0	0	#DIV/0!		0	0	0	FALSE
0	0	#DIV/0!		0	0	0	FALSE
0	0	#DIV/0!		0	0	0	FALSE
0	0	#DIV/0!		0	0	0	FALSE
0	0	#DIV/0!		0	0	0	FALSE
0	0	#DIV/0!		0	0	0	FALSE
0	0	#DIV/0!		0	0	0	FALSE
0	0	#DIV/0!		0	0	0	FALSE
0	0	#DIV/0!		0	0	0	FALSE
0	0	#DIV/0!		0	0	0	FALSE
0	0	#DIV/0!		0	0	0	FALSE
0	0	#DIV/0!		0	0	0	FALSE
0	0	#DIV/0!		0	0	0	FALSE
0	0	#DIV/0!		0	0	0	FALSE
0	0	#DIV/0!		0	0	0	FALSE
0	0	#DIV/0!		0	0	0	FALSE
0	0	#DIV/0!		0	0	0	FALSE
0	0	#DIV/0!		0	0	0	FALSE
0	0	#DIV/0!		0	0	0	FALSE
0	0	#DIV/0!		0	0	0	FALSE
0	0	#DIV/0!		0	0	0	FALSE
0	0	#DIV/0!		0	0	0	FALSE
0	0	#DIV/0!		0	0	0	FALSE
0	0	#DIV/0!		0	0	0	FALSE
0	0	#DIV/0!		0	0	0	FALSE
0	0	#DIV/0!		0	0	0	FALSE
0	0	#DIV/0!		0	0	0	FALSE
0	0	#DIV/0!		0	0	0	FALSE
0	0	#DIV/0!		0	0	0	FALSE
0	0	#DIV/0!		0	0	0	FALSE
0	0	#DIV/0!		0	0	0	FALSE
0	0	#DIV/0!		0	0	0	FALSE
0	0	#DIV/0!		0	0	0	FALSE
0	0	#DIV/0!		0	0	0	FALSE
0	0	#DIV/0!		0	0	0	FALSE
0	0	#DIV/0!		0	0	0	FALSE
0	0	#DIV/0!		0	0	0	FALSE
0	0	#DIV/0!		0	0	0	FALSE
0	0	#DIV/0!		0	0	0	FALSE
0	0	#DIV/0!		0	0	0	FALSE
0	0	#DIV/0!		0	0	0	FALSE
0	0	#DIV/0!		0	0	0	FALSE
0	0	#DIV/0!		0	0	0	FALSE
0	0	#DIV/0!		0	0	0	FALSE
0	0	#DIV/0!		0	0	0	FALSE
0	0	#DIV/0!		0	0	0	FALSE
0	0	#DIV/0!		0	0	0	FALSE
0	0	#DIV/0!		0	0	0	FALSE
0	0	#DIV/0!		0	0	0	FALSE
0	0	#DIV/0!		0	0	0	FALSE
0	0	#DIV/0!		0	0	0	FALSE
0	0	#DIV/0!		0	0	0	FALSE
0	0	#DIV/0!		0	0	0	FALSE
0	0	#DIV/0!		0	0	0	FALSE
0	0	#DIV/0!		0	0	0	FALSE
0	0	#DIV/0!		0	0	0	FALSE
0	0	#DIV/0!		0	0	0	FALSE
0	0	#DIV/0!		0	0	0	FALSE
0	0	#DIV/0!		0	0	0	FALSE
0	0	#DIV/0!		0	0	0	FALSE
0	0	#DIV/0!		0	0	0	FALSE
0	0	#DIV/0!		0	0	0	FALSE
0	0	#DIV/0!		0	0	0	FALSE
0	0	#DIV/0!		0	0	0	FALSE
0	0	#DIV/0!		0	0	0	FALSE
0	0	#DIV/0!		0	0	0	FALSE
0	0	#DIV/0!		0	0	0	FALSE
0	0	#DIV/0!		0	0	0	FALSE
0	0	#DIV/0!		0	0	0	FALSE
0	0	#DIV/0!		0	0	0	FALSE
0	0	#DIV/0!		0	0	0	FALSE
0	0	#DIV/0!		0	0	0	FALSE
0	0	#DIV/0!		0	0	0	FALSE
0	0	#DIV/0!		0	0	0	FALSE
0	0	#DIV/0!		0	0	0	FALSE
0	0	#DIV/0!		0	0	0	FALSE
0	0	#DIV/0!		0	0	0	FALSE
0	0	#DIV/0!		0	0	0	FALSE
0	0	#DIV/0!		0	0	0	FALSE
0	0	#DIV/0!		0	0	0	FALSE
0	0	#DIV/0!		0	0	0	FALSE
0	0	#DIV/0!		0	0	0	FALSE
0	0	#DIV/0!		0	0	0	FALSE
0	0	#DIV/0!		0	0	0	FALSE
0	0	#DIV/0!		0	0	0	FALSE
0	0	#DIV/0!		0	0	0	FALSE
0	0	#DIV/0!		0	0	0	FALSE
0	0	#DIV/0!		0	0	0	FALSE
0	0	#DIV/0!		0	0	0	FALSE
0	0	#DIV/0!		0	0	0	FALSE
0	0	#DIV/0!		0	0	0	FALSE
0	0	#DIV/0!		0	0	0	FALSE
0	0	#DIV/0!		0	0	0	FALSE
0	0	#DIV/0!		0	0	0	FALSE
0	0	#DIV/0!		0	0	0	FALSE
0	0	#DIV/0!		0	0	0	FALSE
0	0	#DIV/0!		0	0	0	FALSE
0	0	#DIV/0!		0	0	0	FALSE
0	0	#DIV/0!		0	0	0	FALSE
0	0	#DIV/0!		0	0	0	FALSE
0	0	#DIV/0!		0	0	0	FALSE
0	0	#DIV/0!		0	0	0	FALSE
0	0	#DIV/0!		0	0	0	FALSE
0	0	#DIV/0!		0	0	0	FALSE
0	0	#DIV/0!		0	0	0	FALSE
0	0	#DIV/0!		0	0	0	FALSE
0	0	#DIV/0!		0	0	0	FALSE
0	0	#DIV/0!		0	0	0	FALSE
0	0	#DIV/0!		0	0	0	FALSE
0	0	#DIV/0!		0	0	0	FALSE
0	0	#DIV/0!		0	0	0	FALSE
0	0	#DIV/0!		0	0	0	FALSE
0	0	#DIV/0!		0	0	0	FALSE
0	0	#DIV/0!		0	0	0	FALSE
0	0	#DIV/0!		0	0	0	FALSE
0	0	#DIV/0!		0	0	0	FALSE
0	0	#DIV/0!		0	0	0	FALSE
0	0	#DIV/0!		0	0	0	FALSE
0	0	#DIV/0!		0	0	0	FALSE
0	0	#DIV/0!		0	0	0	FALSE
0	0	#DIV/0!		0	0	0	FALSE
0	0	#DIV/0!		0	0	0	FALSE
0	0	#DIV/0!		0	0	0	FALSE
0	0	#DIV/0!		0	0	0	FALSE
0	0	#DIV/0!		0	0	0	FALSE
0	0	#DIV/0!		0	0	0	FALSE
0	0	#DIV/0!		0	0	0	FALSE
0	0	#DIV/0!		0	0	0	FALSE
0	0	#DIV/0!		0	0	0	FALSE
0	0	#DIV/0!		0	0	0	FALSE
0	0	#DIV/0!		0	0	0	FALSE
0	0	#DIV/0!		0	0	0	FALSE
0	0	#DIV/0!		0	0	0	FALSE
0	0	#DIV/0!		0	0	0	FALSE
0	0	#DIV/0!		0	0	0	FALSE
0	0	#DIV/0!		0	0	0	FALSE
0	0	#DIV/0!		0	0	0	FALSE
0	0	#DIV/0!		0	0	0	FALSE
0	0	#DIV/0!		0	0	0	FALSE
0	0	#DIV/0!		0	0	0	FALSE
0	0	#DIV/0!		0	0	0	FALSE
0	0	#DIV/0!		0	0	0	FALSE
0	0	#DIV/0!		0	0	0	FALSE
0	0	#DIV/0!		0	0	0	FALSE
0	0	#DIV/0!		0	0	0	FALSE
0	0	#DIV/0!		0	0	0	FALSE
0	0	#DIV/0!		0	0	0	FALSE
0	0	#DIV/0!		0	0	0	FALSE
0	0	#DIV/0!		0	0	0	FALSE
0	0	#DIV/0!		0	0	0	FALSE
0	0	#DIV/0!		0	0	0	FALSE
0	0	#DIV/0!		0	0	0	FALSE
0	0	#DIV/0!		0	0	0	FALSE
0	0	#DIV/0!		0	0	0	FALSE
0	0	#DIV/0!		0	0	0	FALSE
0	0	#DIV/0!		0	0	0	FALSE
0	0	#DIV/0!		0	0	0	FALSE
0	0	#DIV/0!		0	0	0	FALSE
0	0	#DIV/0!		0	0	0	FALSE
0	0	#DIV/0!		0	0	0	FALSE
0	0	#DIV/0!		0	0	0	FALSE
0	0	#DIV/0!		0	0	0	FALSE
0	0	#DIV/0!		0	0	0	FALSE
0	0	#DIV/0!		0	0	0	FALSE
0	0	#DIV/0!		0	0	0	FALSE
0	0	#DIV/0!		0	0	0	FALSE
0	0	#DIV/0!		0	0	0	FALSE
0	0	#DIV/0!		0	0	0	FALSE
0	0	#DIV/0!		0	0	0	FALSE
0	0	#DIV/0!		0	0	0	FALSE
0	0	#DIV/0!		0	0	0	FALSE
0	0	#DIV/0!		0	0	0	FALSE
0	0	#DIV/0!		0	0	0	FALSE
0	0	#DIV/0!		0	0	0	FALSE
0	0	#DIV/0!		0	0	0	FALSE
0	0	#DIV/0!		0	0	0	FALSE
0	0	#DIV/0!		0	0	0	FALSE
0	0	#DIV/0!		0	0	0	FALSE
0	0	#DIV/0!		0	0	0	FALSE
0	0	#DIV/0!		0	0	0	FALSE
0	0	#DIV/0!		0	0	0	FALSE
0	0	#DIV/0!		0	0	0	FALSE
0	0	#DIV/0!		0	0	0	FALSE
0	0	#DIV/0!		0	0	0	FALSE
0	0	#DIV/0!		0	0	0	FALSE
0	0	#DIV/0!		0	0	0	FALSE
0	0	#DIV/0!		0	0	0	FALSE
0	0	#DIV/0!		0	0	0	FALSE
0	0	#DIV/0!		0	0	0	FALSE
0	0	#DIV/0!		0	0	0	FALSE
0	0	#DIV/0!		0	0	0	FALSE
0	0	#DIV/0!		0	0	0	FALSE
0	0	#DIV/0!		0	0	0	FALSE
0	0	#DIV/0!		0	0	0	FALSE
0	0	#DIV/0!		0	0	0	FALSE
0	0	#DIV/0!		0	0	0	FALSE
0	0	#DIV/0!		0	0	0	FALSE
0	0	#DIV/0!		0	0	0	FALSE
0	0	#DIV/0!		0	0	0	FALSE
0	0	#DIV/0!		0	0	0	FALSE
0	0	#DIV/0!		0	0	0	FALSE
0	0	#DIV/0!		0	0	0	FALSE
0	0	#DIV/0!		0	0	0	FALSE
0	0	#DIV/0!		0	0	0	FALSE
0	0	#DIV/0!		0	0	0	FALSE
0	0	#DIV/0!		0	0	0	FALSE
0	0	#DIV/0!		0	0	0	FALSE
0	0	#DIV/0!		0	0	0	FALSE
0	0	#DIV/0!		0	0	0	FALSE
0	0	#DIV/0!		0	0	0	FALSE
0	0	#DIV/0!		0	0	0	FALSE
0	0	#DIV/0!		0	0	0	FALSE
0	0	#DIV/0!		0	0	0	FALSE
0	0	#DIV/0!		0	0	0	FALSE
0	0	#DIV/0!		0	0	0	FALSE
0	0	#DIV/0!		0	0	0	FALSE
0	0	#DIV/0!		0	0	0	FALSE
0	0	#DIV/0!		0	0	0	FALSE
0	0	#DIV/0!		0	0	0	FALSE
0	0	#DIV/0!		0	0	0	FALSE
0	0	#DIV/0!		0	0	0	FALSE
0	0	#DIV/0!		0	0	0	FALSE
0	0	#DIV/0!		0	0	0	FALSE
0	0	#DIV/0!		0	0	0	FALSE
0	0	#DIV/0!		0	0	0	FALSE
0	0	#DIV/0!		0	0	0	FALSE
0	0	#DIV/0!		0	0	0	FALSE
0	0	#DIV/0!		0	0	0	FALSE
0	0	#DIV/0!		0	0	0	FALSE
0	0	#DIV/0!		0	0	0	FALSE
0	0	#DIV/0!		0	0	0	FALSE
0	0	#DIV/0!		0	0	0	FALSE
0	0	#DIV/0!		0	0	0	FALSE
0	0	#DIV/0!		0	0	0	FALSE
0	0	#DIV/0!		0	0	0	FALSE
0	0	#DIV/0!		0	0	0	FALSE
0	0	#DIV/0!		0	0	0	FALSE
0	0	#DIV/0!		0	0	0	FALSE
0	0	#DIV/0!		0	0	0	FALSE
0	0	#DIV/0!		0	0	0	FALSE
0	0	#DIV/0!		0	0	0	FALSE
0	0	#DIV/0!		0	0	0	FALSE
0	0	#DIV/0!		0	0	0	FALSE
0	0	#DIV/0!		0	0	0	FALSE
0	0	#DIV/0!		0	0	0	FALSE
0	0	#DIV/0!		0	0	0	FALSE
0	0	#DIV/0!		0	0	0	FALSE
0	0	#DIV/0!		0	0	0	FALSE
0	0	#DIV/0!		0	0	0	FALSE
0	0	#DIV/0!		0	0	0	FALSE
0	0	#DIV/0!		0	0	0	FALSE
0	0	#DIV/0!		0	0	0	FALSE
0	0	#DIV/0!		0	0	0	FALSE
0	0	#DIV/0!		0	0	0	FALSE
0	0	#DIV/0!		0	0	0	FALSE
0	0	#DIV/0!		0	0	0	FALSE
0	0	#DIV/0!		0	0	0	FALSE
0	0	#DIV/0!		0	0	0	FALSE
0	0	#DIV/0!		0	0	0	FALSE
0	0	#DIV/0!		0	0	0	FALSE
0	0	#DIV/0!		0	0	0	FALSE
0	0	#DIV/0!		0	0	0	FALSE
0	0	#DIV/0!		0	0	0	FALSE
0	0	#DIV/0!		0	0	0	FALSE
0	0	#DIV/0!		0	0	0	FALSE
0	0	#DIV/0!		0	0	0	FALSE
0	0	#DIV/0!		0	0	0	FALSE
0	0	#DIV/0!		0	0	0	FALSE
0	0	#DIV/0!		0	0	0	FALSE
0	0	#DIV/0!		0	0	0	FALSE
0	0	#DIV/0!		0	0	0	FALSE
0	0	#DIV/0!		0	0	0	FALSE
0	0	#DIV/0!		0	0	0	FALSE
0	0	#DIV/0!		0	0	0	FALSE
0	0	#DIV/0!		0	0	0	FALSE
0	0	#DIV/0!		0	0	0	FALSE
0	0	#DIV/0!		0	0	0	FALSE
0	0	#DIV/0!		0	0	0	FALSE
0	0	#DIV/0!		0	0	0	FALSE
0	0	#DIV/0!		0	0	0	FALSE
0	0	#DIV/0!		0	0	0	FALSE
0	0	#DIV/0!		0	0	0	FALSE
0	0	#DIV/0!		0	0	0	FALSE
0	0	#DIV/0!		0	0	0	FALSE
0	0	#DIV/0!		0	0	0	FALSE
0	0	#DIV/0!		0	0	0	FALSE
0	0	#DIV/0!		0	0	0	FALSE
0	0	#DIV/0!		0	0	0	FALSE
0	0	#DIV/0!		0	0	0	FALSE
0	0	#DIV/0!		0	0	0	FALSE
0	0	#DIV/0!		0	0	0	FALSE
0	0	#DIV/0!		0	0	0	FALSE
0	0	#DIV/0!		0	0	0	FALSE
0	0	#DIV/0!		0	0	0	FALSE
0	0	#DIV/0!		0	0	0	FALSE
0	0	#DIV/0!		0	0	0	FALSE
0	0	#DIV/0!		0	0	0	FALSE
0	0	#DIV/0!		0	0	0	FALSE
0	0	#DIV/0!		0	0	0	FALSE
0	0	#DIV/0!		0	0	0	FALSE
0	0	#DIV/0!		0	0	0	FALSE
0	0	#DIV/0!		0	0	0	FALSE
0	0	#DIV/0!		0	0	0	FALSE
0	0	#DIV/0!		0	0	0	FALSE
0	0	#DIV/0!		0	0	0	FALSE
0	0	#DIV/0!		0	0	0	FALSE
0	0	#DIV/0!		0	0	0	FALSE
0	0	#DIV/0!		0	0	0	FALSE
0	0	#DIV/0!		0	0	0	FALSE
0	0	#DIV/0!		0	0	0	FALSE
0	0	#DIV/0!		0	0	0	FALSE
0	0	#DIV/0!		0	0	0	FALSE
0	0	#DIV/0!		0	0	0	FALSE
0	0	#DIV/0!		0	0	0	FALSE
0	0	#DIV/0!		0	0	0	FALSE
0	0	#DIV/0!		0	0	0	FALSE
0	0	#DIV/0!		0	0	0	FALSE
0	0	#DIV/0!		0	0	0	FALSE
0	0	#DIV/0!		0	0	0	FALSE
0	0	#DIV/0!		0	0	0	FALSE
0	0	#DIV/0!		0	0	0	FALSE
0	0	#DIV/0!		0	0	0	FALSE
0	0	#DIV/0!		0	0	0	FALSE
0	0	#DIV/0!		0	0	0	FALSE
0	0	#DIV/0!		0	0	0	FALSE
0	0	#DIV/0!		0	0	0	FALSE
0	0	#DIV/0!		0	0	0	FALSE
0	0	#DIV/0!		0	0	0	FALSE
0	0	#DIV/0!		0	0	0	FALSE
0	0	#DIV/0!		0	0	0	FALSE
0	0	#DIV/0!		0	0	0	FALSE
0	0	#DIV/0!		0	0	0	FALSE
0	0	#DIV/0!		0	0	0	FALSE
0	0	#DIV/0!		0	0	0	FALSE
0	0	#DIV/0!		0	0	0	FALSE
0	0	#DIV/0!		0	0	0	FALSE
0	0	#DIV/0!		0	0	0	FALSE
0	0	#DIV/0!		0	0	0	FALSE
0	0	#DIV/0!		0	0	0	FALSE
0	0	#DIV/0!		0	0	0	FALSE
0	0	#DIV/0!		0	0	0	FALSE
0	0	#DIV/0!		0	0	0	FALSE
0	0	#DIV/0!		0	0	0	FALSE
0	0	#DIV/0!		0	0	0	FALSE
0	0	#DIV/0!		0	0	0	FALSE
0	0	#DIV/0!		0	0	0	FALSE
0	0	#DIV/0!		0	0	0	FALSE
0	0	#DIV/0!		0	0	0	FALSE
0	0	#DIV/0!		0	0	0	FALSE
0	0	#DIV/0!		0	0	0	FALSE
0	0	#DIV/0!		0	0	0	FALSE
0	0	#DIV/0!		0	0	0	FALSE
0	0	#DIV/0!		0	0	0	FALSE
0	0	#DIV/0!		0	0	0	FALSE
0	0	#DIV/0!		0	0	0	FALSE
0	0	#DIV/0!		0	0	0	FALSE
0	0	#DIV/0!		0	0	0	FALSE
0	0	#DIV/0!		0	0	0	FALSE
0	0	#DIV/0!		0	0	0	FALSE
0	0	#DIV/0!		0	0	0	FALSE
0	0	#DIV/0!		0	0	0	FALSE
0	0	#DIV/0!		0	0	0	FALSE
0	0	#DIV/0!		0	0	0	FALSE
0	0	#DIV/0!		0	0	0	FALSE
0	0	#DIV/0!		0	0	0	FALSE
0	0	#DIV/0!		0	0	0	FALSE
0	0	#DIV/0!		0	0	0	FALSE
0	0	#DIV/0!		0	0	0	FALSE
0	0	#DIV/0!		0	0	0	FALSE
0	0	#DIV/0!		0	0	0	FALSE
0	0	#DIV/0!		0	0	0	FALSE
0	0	#DIV/0!		0	0	0	FALSE
0	0	#DIV/0!		0	0	0	FALSE
0	0	#DIV/0!		0	0	0	FALSE
0	0	#DIV/0!		0	0	0	FALSE
0	0	#DIV/0!		0	0	0	FALSE
0	0	#DIV/0!		0	0	0	FALSE
0	0	#DIV/0!		0	0	0	FALSE
0	0	#DIV/0!		0	0	0	FALSE
0	0	#DIV/0!		0	0	0	FALSE
0	0	#DIV/0!		0	0	0	FALSE
0	0	#DIV/0!		0	0	0	FALSE
0	0	#DIV/0!		0	0	0	FALSE
0	0	#DIV/0!		0	0	0	FALSE
0	0	#DIV/0!		0	0	0	FALSE
0	0	#DIV/0!		0	0	0	FALSE
0	0	#DIV/0!		0	0	0	FALSE
0	0	#DIV/0!		0	0	0	FALSE
0	0	#DIV/0!		0	0	0	FALSE
0	0	#DIV/0!		0	0	0	FALSE
0	0	#DIV/0!		0	0	0	FALSE
0	0	#DIV/0!		0	0	0	FALSE
0	0	#DIV/0!		0	0	0	FALSE
0	0	#DIV/0!		0	0	0	FALSE
0	0	#DIV/0!		0	0	0	FALSE
0	0	#DIV/0!		0	0	0	FALSE
0	0	#DIV/0!		0	0	0	FALSE
0	0	#DIV/0!		0	0	0	FALSE
0	0	#DIV/0!		0	0	0	FALSE
0	0	#DIV/0!		0	0	0	FALSE
0	0	#DIV/0!		0	0	0	FALSE
0	0	#DIV/0!		0	0	0	FALSE
0	0	#DIV/0!		0	0	0	FALSE
0	0	#DIV/0!		0	0	0	FALSE
0	0	#DIV/0!		0	0	0	FALSE
0	0	#DIV/0!		0	0	0	FALSE
0	0	#DIV/0!		0	0	0	FALSE
0	0	#DIV/0!		0	0	0	FALSE
0	0	#DIV/0!		0	0	0	FALSE
0	0	#DIV/0!		0	0	0	FALSE
0	0	#DIV/0!		0	0	0	FALSE
0	0	#DIV/0!		0	0	0	FALSE
0	0	#DIV/0!		0	0	0	FALSE
0	0	#DIV/0!		0	0	0	FALSE
0	0	#DIV/0!		0	0	0	FALSE
0	0	#DIV/0!		0	0	0	FALSE
0	0	#DIV/0!		0	0	0	FALSE
0	0	#DIV/0!		0	0	0	FALSE
0	0	#DIV/0!		0	0	0	FALSE
0	0	#DIV/0!		0	0	0	FALSE
0	0	#DIV/0!		0	0	0	FALSE
0	0	#DIV/0!		0	0	0	FALSE
0	0	#DIV/0!		0	0	0	FALSE
0	0	#DIV/0!		0	0	0	FALSE
0	0	#DIV/0!		0	0	0	FALSE
0	0	#DIV/0!		0	0	0	FALSE
0	0	#DIV/0!		0	0	0	FALSE
0	0	#DIV/0!		0	0	0	FALSE
0	0	#DIV/0!		0	0	0	FALSE
0	0	#DIV/0!		0	0	0	FALSE
0	0	#DIV/0!		0	0	0	FALSE
0	0	#DIV/0!		0	0	0	FALSE
0	0	#DIV/0!		0	0	0	FALSE
0	0	#DIV/0!		0	0	0	FALSE
0	0	#DIV/0!		0	0	0	FALSE
0	0	#DIV/0!		0	0	0	FALSE
0	0	#DIV/0!		0	0	0	FALSE
0	0	#DIV/0!		0	0	0	FALSE
0	0	#DIV/0!		0	0	0	FALSE
0	0	#DIV/0!		0	0	0	FALSE
0	0	#DIV/0!		0	0	0	FALSE
0	0	#DIV/0!		0	0	0	FALSE
0	0	#DIV/0!		0	0	0	FALSE
0	0	#DIV/0!		0	0	0	FALSE
0	0	#DIV/0!		0	0	0	FALSE
0	0	#DIV/0!		0	0	0	FALSE
0	0	#DIV/0!		0	0	0	FALSE
0	0	#DIV/0!		0	0	0	FALSE
0	0	#DIV/0!		0	0	0	FALSE
0	0	#DIV/0!		0	0	0	FALSE
0	0	#DIV/0!		0	0	0	FALSE
0	0	#DIV/0!		0	0	0	FALSE
0	0	#DIV/0!		0	0	0	FALSE
0	0	#DIV/0!		0	0	0	FALSE
0	0	#DIV/0!		0	0	0	FALSE
0	0	#DIV/0!		0	0	0	FALSE
0	0	#DIV/0!		0	0	0	FALSE
0	0	#DIV/0!		0	0	0	FALSE
0	0	#DIV/0!		0	0	0	FALSE
0	0	#DIV/0!		0	0	0	FALSE
0	0	#DIV/0!		0	0	0	FALSE
0	0	#DIV/0!		0	0	0	FALSE
0	0	#DIV/0!		0	0	0	FALSE
0	0	#DIV/0!		0	0	0	FALSE
0	0	#DIV/0!		0	0	0	FALSE
0	0	#DIV/0!		0	0	0	FALSE
0	0	#DIV/0!		0	0	0	FALSE
0	0	#DIV/0!		0	0	0	FALSE
0	0	#DIV/0!		0	0	0	FALSE
0	0	#DIV/0!		0	0	0	FALSE
0	0	#DIV/0!		0	0	0	FALSE
0	0	#DIV/0!		0	0	0	FALSE
0	0	#DIV/0!		0	0	0	FALSE
0	0	#DIV/0!		0	0	0	FALSE
0	0	#DIV/0!		0	0	0	FALSE
0	0	#DIV/0!		0	0	0	FALSE
0	0	#DIV/0!		0	0	0	FALSE
0	0	#DIV/0!		0	0	0	FALSE
0	0	#DIV/0!		0	0	0	FALSE
0	0	#DIV/0!		0	0	0	FALSE
0	0	#DIV/0!		0	0	0	FALSE
0	0	#DIV/0!		0	0	0	FALSE
0	0	#DIV/0!		0	0	0	FALSE
0	0	#DIV/0!		0	0	0	FALSE
0	0	#DIV/0!		0	0	0	FALSE
0	0	#DIV/0!		0	0	0	FALSE
0	0	#DIV/0!		0	0	0	FALSE
0	0	#DIV/0!		0	0	0	FALSE
0	0	#DIV/0!		0	0	0	FALSE
0	0	#DIV/0!		0	0	0	FALSE
0	0	#DIV/0!		0	0	0	FALSE
0	0	#DIV/0!		0	0	0	FALSE
0	0	#DIV/0!		0	0	0	FALSE
0	0	#DIV/0!		0	0	0	FALSE
0	0	#DIV/0!		0	0	0	FALSE
0	0	#DIV/0!		0	0	0	FALSE
0	0	#DIV/0!		0	0	0	FALSE
0	0	#DIV/0!		0	0	0	FALSE
0	0	#DIV/0!		0	0	0	FALSE
0	0	#DIV/0!		0	0	0	FALSE
0	0	#DIV/0!		0	0	0	FALSE
0	0	#DIV/0!		0	0	0	FALSE
0	0	#DIV/0!		0	0	0	FALSE
0	0	#DIV/0!		0	0	0	FALSE
0	0	#DIV/0!		0	0	0	FALSE
0	0	#DIV/0!		0	0	0	FALSE
0	0	#DIV/0!		0	0	0	FALSE
0	0	#DIV/0!		0	0	0	FALSE
0	0	#DIV/0!		0	0	0	FALSE
0	0	#DIV/0!		0	0	0	FALSE
0	0	#DIV/0!		0	0	0	FALSE
0	0	#DIV/0!		0	0	0	FALSE
0	0	#DIV/0!		0	0	0	FALSE
0	0	#DIV/0!		0	0	0	FALSE
0	0	#DIV/0!		0	0	0	FALSE
0	0	#DIV/0!		0	0	0	FALSE
0	0	#DIV/0!		0	0	0	FALSE
0	0	#DIV/0!		0	0	0	FALSE
0	0	#DIV/0!		0	0	0	FALSE
0	0	#DIV/0!		0	0	0	FALSE
0	0	#DIV/0!		0	0	0	FALSE
0	0	#DIV/0!		0	0	0	FALSE
0	0	#DIV/0!		0	0	0	FALSE
0	0	#DIV/0!		0	0	0	FALSE
0	0	#DIV/0!		0	0	0	FALSE
0	0	#DIV/0!		0	0	0	FALSE
0	0	#DIV/0!		0	0	0	FALSE
0	0	#DIV/0!		0	0	0	FALSE
0	0	#DIV/0!		0	0	0	FALSE
0	0	#DIV/0!		0	0	0	FALSE
0	0	#DIV/0!		0	0	0	FALSE
0	0	#DIV/0!		0	0	0	FALSE
0	0	#DIV/0!		0	0	0	FALSE
0	0	#DIV/0!		0	0	0	FALSE
0	0	#DIV/0!		0	0	0	FALSE
0	0	#DIV/0!		0	0	0	FALSE
0	0	#DIV/0!		0	0	0	FALSE
0	0	#DIV/0!		0	0	0	FALSE
0	0	#DIV/0!		0	0	0	FALSE
0	0	#DIV/0!		0	0	0	FALSE
0	0	#DIV/0!		0	0	0	FALSE
0	0	#DIV/0!		0	0	0	FALSE
0	0	#DIV/0!		0	0	0	FALSE
0	0	#DIV/0!		0	0	0	FALSE
0	0	#DIV/0!		0	0	0	FALSE
0	0	#DIV/0!		0	0	0	FALSE
0	0	#DIV/0!		0	0	0	FALSE
0	0	#DIV/0!		0	0	0	FALSE
0	0	#DIV/0!		0	0	0	FALSE
0	0	#DIV/0!		0	0	0	FALSE
0	0	#DIV/0!		0	0	0	FALSE
0	0	#DIV/0!		0	0	0	FALSE
0	0	#DIV/0!		0	0	0	FALSE
0	0	#DIV/0!		0	0	0	FALSE
0	0	#DIV/0!		0	0	0	FALSE
0	0	#DIV/0!		0	0	0	FALSE
0	0	#DIV/0!		0	0	0	FALSE
0	0	#DIV/0!		0	0	0	FALSE
0	0	#DIV/0!		0	0	0	FALSE
0	0	#DIV/0!		0	0	0	FALSE
0	0	#DIV/0!		0	0	0	FALSE
0	0	#DIV/0!		0	0	0	FALSE
0	0	#DIV/0!		0	0	0	FALSE
0	0	#DIV/0!		0	0	0	FALSE
0	0	#DIV/0!		0	0	0	FALSE
0	0	#DIV/0!		0	0	0	FALSE
0	0	#DIV/0!		0	0	0	FALSE
0	0	#DIV/0!		0	0	0	FALSE
0	0	#DIV/0!		0	0	0	FALSE
0	0	#DIV/0!		0	0	0	FALSE
0	0	#DIV/0!		0	0	0	FALSE
0	0	#DIV/0!		0	0	0	FALSE
0	0	#DIV/0!		0	0	0	FALSE
0	0	#DIV/0!		0	0	0	FALSE
0	0	#DIV/0!		0	0	0	FALSE
0	0	#DIV/0!		0	0	0	FALSE
0	0	#DIV/0!		0	0	0	FALSE
0	0	#DIV/0!		0	0	0	FALSE
0	0	#DIV/0!		0	0	0	FALSE
0	0	#DIV/0!		0	0	0	FALSE
0	0	#DIV/0!		0	0	0	FALSE
0	0	#DIV/0!		0	0	0	FALSE
0	0	#DIV/0!		0	0	0	FALSE
0	0	#DIV/0!		0	0	0	FALSE
0	0	#DIV/0!		0	0	0	FALSE
0	0	#DIV/0!		0	0	0	FALSE
0	0	#DIV/0!		0	0	0	FALSE
0	0	#DIV/0!		0	0	0	FALSE
0	0	#DIV/0!		0	0	0	FALSE
0	0	#DIV/0!		0	0	0	FALSE
0	0	#DIV/0!		0	0	0	FALSE
0	0	#DIV/0!		0	0	0	FALSE
0	0	#DIV/0!		0	0	0	FALSE
0	0	#DIV/0!		0	0	0	FALSE
0	0	#DIV/0!		0	0	0	FALSE
0	0	#DIV/0!		0	0	0	FALSE
0	0	#DIV/0!		0	0	0	FALSE
0	0	#DIV/0!		0	0	0	FALSE
0	0	#DIV/0!		0	0	0	FALSE
0	0	#DIV/0!		0	0	0	FALSE
0	0	#DIV/0!		0	0	0	FALSE
0	0	#DIV/0!		0	0	0	FALSE
0	0	#DIV/0!		0	0	0	FALSE
0	0	#DIV/0!		0	0	0	FALSE
0	0	#DIV/0!		0	0	0	FALSE
0	0	#DIV/0!		0	0	0	FALSE
0	0	#DIV/0!		0	0	0	FALSE
0	0	#DIV/0!		0	0	0	FALSE
0	0	#DIV/0!		0	0	0	FALSE
0	0	#DIV/0!		0	0	0	FALSE
0	0	#DIV/0!		0	0	0	FALSE
0	0	#DIV/0!		0	0	0	FALSE
0	0	#DIV/0!		0	0	0	FALSE
0	0	#DIV/0!		0	0	0	FALSE
0	0	#DIV/0!		0	0	0	FALSE
0	0	#DIV/0!		0	0	0	FALSE
0	0	#DIV/0!		0	0	0	FALSE
0	0	#DIV/0!		0	0	0	FALSE
0	0	#DIV/0!		0	0	0	FALSE
0	0	#DIV/0!		0	0	0	FALSE
0	0	#DIV/0!		0	0	0	FALSE
0	0	#DIV/0!		0	0	0	FALSE
0	0	#DIV/0!		0	0	0	FALSE
0	0	#DIV/0!		0	0	0	FALSE
0	0	#DIV/0!		0	0	0	FALSE
0	0	#DIV/0!		0	0	0	FALSE
0	0	#DIV/0!		0	0	0	FALSE
0	0	#DIV/0!		0	0	0	FALSE
0	0	#DIV/0!		0	0	0	FALSE
0	0	#DIV/0!		0	0	0	FALSE
0	0	#DIV/0!		0	0	0	FALSE
0	0	#DIV/0!		0	0	0	FALSE
0	0	#DIV/0!		0	0	0	FALSE
0	0	#DIV/0!		0	0	0	FALSE
0	0	#DIV/0!		0	0	0	FALSE
0	0	#DIV/0!		0	0	0	FALSE
0	0	#DIV/0!		0	0	0	FALSE
0	0	#DIV/0!		0	0	0	FALSE
0	0	#DIV/0!		0	0	0	FALSE
0	0	#DIV/0!		0	0	0	FALSE
0	0	#DIV/0!		0	0	0	FALSE
0	0	#DIV/0!		0	0	0	FALSE
0	0	#DIV/0!		0	0	0	FALSE
0	0	#DIV/0!		0	0	0	FALSE
0	0	#DIV/0!		0	0	0	FALSE
0	0	#DIV/0!		0	0	0	FALSE
0	0	#DIV/0!		0	0	0	FALSE

[truncated: 9 more sheets: GW1709 rep 2, GW639 rep 2, GW637 rep 2, GW76 rep 2, GW1710 rep 1, GW1709 rep 1, GW639 rep 1, GW637 rep 1, GW76 rep 1]
