# Supplementary material for: SETDB1-like MET-2 promotes transcriptional silencing and development independently of its H3K9me-associated catalytic activity
Source: Nat Struct Mol Biol. 2022 Jan 31;29(2):85–96. doi: 10.1038/s41594-021-00712-4 (PMC8850192; doi:10.1038/s41594-021-00712-4)
Supplement: Source Data Extended Data Fig. 3 — Statistical source data. [file 41594_2021_712_MOESM16_ESM.xlsx]

## Sheet: Sheet1
Extended Data Figure 3a: Quantification of Western blot signal for panH3ac
trial	WT	met-2Δ	met-2-CD
1	1	1.24091	0.801724
2	1	1.34142	0.605987
3	1	1.15306	0.635058
Extended Data Figure 3a: Quantification of Western blot signal for panH4ac
trial	WT	met-2Δ	met-2-CD
1	1	2.22622	0.915431
2	1	1.94721	0.91127
3	1	1.37157	0.651927
4	1	1.53634	0.597255

## Sheet: Source Data Ext. data Figure 3b
Source Data Extended data Figure 3b: ChIP qPCR H3K9me1 (met-2D(n4256) and met-2-CD(gw1660))
H3K9me1	single values to plot
	% of input												mean % of input
		C55C3.3	col-166	bcl-11	F10D11.6	grl-16	glf-1	nep-17	unc-119				C55C3.3	col-166	bcl-11	F10D11.6	grl-16	glf-1	nep-17	unc-119
	WT	3.42696	4.55335	3.40329	2.20676	3.28736	1.32586	3.60982	0.408081			WT	3.45369	4.12389	3.23773	1.37046	3.68008	1.49555	3.74703	0.692918
	met-2D	0.101667	0.162885	0.672184	0.429857	0.0594132	0.164588	0.378123	0.0146997			met-2D	0.627753	0.41245	0.649543	0.289477	0.0853789	1.00431	0.837818	0.856366
	met-2cd	0.13697	0.0696819	0.0628009	0.0696819	0.681567	0.284584	0.300811	0.468762			met-2cd	0.612869	0.74851	0.592654	0.231895	0.232166	0.623214	0.664246	0.888695
	WT	3.13166	5.03478	2.37336	1.5932	3.63493	0.527385	4.26317	1.07321
	met-2D	0.231957	0.165732	0.498936	0.101316	0.189062	1.78624	1.51249	0.717936				SD
	met-2cd	0.33377	0.109722	0.303955	0.078125	0.0128858	0.782915	1.33046	0.947323				C55C3.3	col-166	bcl-11	F10D11.6	grl-16	glf-1	nep-17	unc-119
	WT	3.80245	2.78355	3.93654	0.311419	4.11796	2.6334	3.36808	0.597466			WT	0.274499	0.967928	0.648816	0.789636	0.34059	0.86811	0.378079	0.279799
	met-2(n4256)	1.54963	0.908733	0.777507	0.337259	0.00766195	1.06211	0.622838	1.83646			met-2D	0.654035	0.350927	0.114847	0.138316	0.0762982	0.663298	0.487416	0.750145
	met-2cd	1.36787	2.06613	1.41121	0.547879	0.00204587	0.802141	0.361465	1.25			met-2cd	0.539876	0.931838	0.587117	0.223461	0.317805	0.239576	0.471737	0.321622
