# Supplementary material for: SETDB1-like MET-2 promotes transcriptional silencing and development independently of its H3K9me-associated catalytic activity
Source: Nat Struct Mol Biol. 2022 Jan 31;29(2):85–96. doi: 10.1038/s41594-021-00712-4 (PMC8850192; doi:10.1038/s41594-021-00712-4)
Supplement: Source Data Extended Data Fig. 4 — Statistical source data. [file 41594_2021_712_MOESM18_ESM.xlsx]

## Sheet: Source Data Ext Data Figure 4a
Source Data Extended Data Figure 4a: Number of progeny per day in the indicated genotypes
replica 1						replica 2						replica 3
strain	day 1	day 2	day 3-5	total		strain	day 1	day 2	day 3-5	total		strain	day 1	day 2	day 3-5	total
N2	41	105	83	229		N2	75	119	37	231		N2	0	0	0	0
	48	115	77	240			59	108	50	217			61	106	93	260
	61	116	46	223			83	105	46	234			45	46	30	121
	23	91	22	136			62	106	70	238			63	100	53	216
	50	94	43	187			51	71	62	184			43	91	51	185
	29	110	104	243			54	93	38	185			14	21	5	40
	43	99	35	177			58	78	60	196			73	92	94	259
	46	110	48	204			73	104	46	223			85	97	44	226
	41	132	50	223			59	105	68	232			77	116	45	238
	39	111	53	203			60	107	74	241			20	57	28	105
	25	66	49	140			68	76	59	203			69	70	21	160
	19	72	15	106			64	82	71	217			67	101	57	225
	47	113	50	210			81	89	41	211			60	88	47	195
	44	108	75	227			65	112	57	234			0	0	0	0
	44	98	44	186			48	94	52	194			28	28	0	56
	62	113	34	209			57	90	26	173			48	51	40	139
	49	113	46	208			57	75	38	170			63	112	62	237
	45	112	20	177			68	104	81	253			80	88	76	244
	56	112	74	242			72	94	38	204			74	87	19	180
	37	110	61	208			67	99	54	220			49	82	74	205
				198.9						213						164.55
				8.28851						5.29796						18.9077
907	0	21	15	36		907	20	10	15	45		907	13	25	25	63
met-2(N4256)	7	19	6	32		met-2(N4256)	0	11	8	19		met-2(N4256)	0	1	0	1
	0	0	0	0			0	0	0	0			3	31	21	55
	8	22	8	38			11	23	8	42			0	13	12	25
	0	10	17	27			0	11	2	13			1	16	2	19
	23	34	16	73			2	7	0	9			0	6	10	16
	5	15	0	20			0	0	11	11			0	0	0	0
	1	3	3	7			5	18	27	50			0	5	5	10
	0	0	0	0			5	18	14	37			0	0	0	0
	0	0	0	0			5	19	28	52			0	0	0	0
	0	11	8	19			0	11	11	22			0	4	7	11
	0	0	0	0			0	0	0	0			17	22	15	54
	27	68	23	118			12	28	15	55			17	27	18	62
	0	8	5	13			20	19	13	52			17	32	11	60
	12	39	20	71			0	0	0	0			0	0	0	0
	0	0	0	0			0	0	0	0			0	9	12	21
	0	8	6	14			31	48	41	120			0	20	0	20
	15	24	0	39			13	23	31	67			16	23	12	51
	10	55	44	109			0	0	12	12			1	7	6	14
	6	14	2	22			0	0	0	0			0	0	20	20
				28.1667						33						26
				7.86327						6.8783						5.19509
1684	11	57	48	116		1684	72	87	75	234		1684	66	80	37	183
met-2(gw1660_	18	67	16	101		met-2(gw1660_	50	83	55	188		met-2(gw1660_	61	79	62	202
sib of 1852	31	81	115	227		sib of 1852	62	76	62	200		sib of 1852	45	47	71	163
	46	87	57	190			19	40	32	91			72	60	38	170
	25	87	65	177			62	84	66	212			59	93	56	208
	48	99	74	221			15	41	29	85			29	21	2	52
	43	84	58	185			61	71	43	175			66	80	49	195
	18	17	0	35			37	75	50	162			30	45	23	98
	21	50	73	144			27	51	46	124			7	9	0	16
	3	37	73	113			11	34	19	64			0	0	0	0
	42	92	74	208			44	74	88	206			23	42	54	119
	25	100	99	224			62	78	40	180			54	83	94	231
	38	86	47	171			23	0	0	23			10	52	76	138
	0	8	0	8			0	1	19	20			22	32	4	58
	24	103	78	205			63	94	39	196			29	75	67	171
	27	79	77	183			39	84	80	203			1	5	0	6
	23	51	69	143			33	57	56	146			50	59	50	159
	0	1	6	7			56	83	52	191			20	37	6	63
	51	92	68	211			34	81	61	176			54	39	29	122
	29	92	74	195			43	93	68	204			48	81	42	171
				153.2						154						126.25
				15.5859						14.3591						16.0112
1852	0	0	0	0		1852	0	0	0	0		1852	0	0	0	0
arle-14 met-2-CD	0	0	0	0		arle-14 met-2-CD	4	7	4	15		arle-14 met-2-CD	0	0	0	0
	0	0	0	0			0	0	0	0			0	0	0	0
	0	0	0	0			7	23	31	61			2	9	15	26
	3	14	2	19			13	18	5	36			0	0	0	0
	5	35	26	66			36	57	34	127			0	0	0	0
	15	65	52	132			41	52	23	116			0	0	0	0
	0	0	0	0			0	0	0	0			0	0	0	0
	26	80	73	179			0	0	0	0			21	8	18	47
	3	17	0	20			0	0	0	0			23	35	5	63
	0	0	0	0			0	0	0	0			0	0	0	0
	1	0	0	1			0	0	0	0			0	0	0	0
	0	0	0	0			0	0	0	0			37	48	35	120
	0	0	0	0			0	0	0	0			0	0	0	0
	0	0	0	0			8	13	0	21			0	0	0	0
	0	0	0	0			8	43	0	51			11	16	16	43
	0	14	0	14			0	0	0	0			18	0	0	18
	0	0	0	0			0	0	0	0			0	0	0	0
	0	0	0	0			0	0	0	0			0	0	0	0
	0	0	0	0			6	7	5	18			1	6	0	7
				21.55						22.25						16.2
				10.9413						8.62856						6.92577

## Sheet: Source Data Ext Data Figure 4c
Source Data Extended Data Figure 4c: Automated quantification of nuclear MET-2::mCherry in WT (1419) and met-2-CD (1679) treated with RNAi against vector or arle-14
strain	temperature	rnai	replica	Mean		strain	temperature	rnai	replica	Mean		strain	temperature	rnai	replica	Mean
1419	25C	arle14rnai	10	2648.41		1419	25C	arle14rnai	10	3008.51		1419	25C	arle14rnai	10	2773.49
1419	25C	arle14rnai	10	3624.93		1419	25C	arle14rnai	10	3170.66		1419	25C	arle14rnai	10	2733.67
1419	25C	arle14rnai	10	3034.4		1419	25C	arle14rnai	10	3038.43		1419	25C	arle14rnai	10	3074.5
1419	25C	arle14rnai	10	3211.18		1419	25C	arle14rnai	10	2833.61		1419	25C	arle14rnai	10	3318.28
1419	25C	arle14rnai	10	3300.2		1419	25C	arle14rnai	10	3447.27		1419	25C	arle14rnai	10	2847.06
1419	25C	arle14rnai	10	2606.66		1419	25C	arle14rnai	10	2600.64		1419	25C	arle14rnai	10	2495.57
1419	25C	arle14rnai	10	3380.38		1419	25C	arle14rnai	10	2612.16		1419	25C	arle14rnai	10	2687.81
1419	25C	arle14rnai	10	2786.33		1419	25C	arle14rnai	10	2720		1419	25C	arle14rnai	10	2629.5
1419	25C	arle14rnai	10	3118.05		1419	25C	arle14rnai	10	2985.09		1419	25C	arle14rnai	10	2670.75
1419	25C	arle14rnai	10	3629.79		1419	25C	arle14rnai	10	2504.19		1419	25C	arle14rnai	10	2518.8
1419	25C	arle14rnai	10	2666.99		1419	25C	arle14rnai	10	3126.93		1419	25C	arle14rnai	10	3266.51
1419	25C	arle14rnai	10	3034.39		1419	25C	arle14rnai	10	3083.06		1419	25C	arle14rnai	10	2537.67
1419	25C	arle14rnai	10	2888.36		1419	25C	arle14rnai	10	2663.73		1419	25C	arle14rnai	10	2746.71
1419	25C	arle14rnai	10	2755.55		1419	25C	arle14rnai	10	2540.84		1419	25C	arle14rnai	10	3385.33
1419	25C	arle14rnai	10	3380.64		1419	25C	arle14rnai	10	3264.06		1419	25C	arle14rnai	10	3550.82
1419	25C	arle14rnai	10	2904.2		1419	25C	arle14rnai	10	2583.56		1419	25C	arle14rnai	10	2872.36
1419	25C	arle14rnai	10	2965.12		1419	25C	arle14rnai	10	2515.66		1419	25C	arle14rnai	10	2944.43
1419	25C	arle14rnai	10	3445.15		1419	25C	arle14rnai	10	3048.91		1419	25C	arle14rnai	11	2668.17
1419	25C	arle14rnai	10	3070.39		1419	25C	arle14rnai	10	2859.7		1419	25C	arle14rnai	11	2835.26
1419	25C	arle14rnai	10	3152.39		1419	25C	arle14rnai	10	3195.95		1419	25C	arle14rnai	11	3364.6
1419	25C	arle14rnai	10	2923.5		1419	25C	arle14rnai	10	5068.48		1419	25C	arle14rnai	11	3279.53
1419	25C	arle14rnai	10	3388.85		1419	25C	arle14rnai	10	3210.56		1419	25C	arle14rnai	11	3648.84
1419	25C	arle14rnai	10	2881.42		1419	25C	arle14rnai	11	3355.8		1419	25C	arle14rnai	11	2776.93
1419	25C	arle14rnai	10	3395.08		1419	25C	arle14rnai	11	2993.23		1419	25C	arle14rnai	11	2749.96
1419	25C	arle14rnai	10	2825.82		1419	25C	arle14rnai	11	2983.38		1419	25C	arle14rnai	11	2958.33
1419	25C	arle14rnai	10	2894.41		1419	25C	arle14rnai	11	3031.04		1419	25C	arle14rnai	11	2656.43
1419	25C	arle14rnai	10	2985.43		1419	25C	arle14rnai	11	2902.96		1419	25C	arle14rnai	11	2908.32
1419	25C	arle14rnai	10	3114.55		1419	25C	arle14rnai	11	2973.18		1419	25C	arle14rnai	11	2936.12
1419	25C	arle14rnai	10	3083.56		1419	25C	arle14rnai	11	3260.93		1419	25C	arle14rnai	11	2867.11
1419	25C	arle14rnai	10	3069.83		1419	25C	arle14rnai	11	2975.82		1419	25C	arle14rnai	11	2807.78
1419	25C	arle14rnai	10	3113.42		1419	25C	arle14rnai	11	2763.33		1419	25C	arle14rnai	11	2829.95
1419	25C	arle14rnai	10	2788.04		1419	25C	arle14rnai	11	2746.52		1419	25C	arle14rnai	11	2684.28
1419	25C	arle14rnai	10	2712.83		1419	25C	arle14rnai	11	2746.05		1419	25C	arle14rnai	11	3151.64
1419	25C	arle14rnai	10	2856.29		1419	25C	arle14rnai	11	3018.73		1419	25C	arle14rnai	11	2873.32
1419	25C	arle14rnai	10	3316.2		1419	25C	arle14rnai	11	3062.4		1419	25C	arle14rnai	11	2744.47
1419	25C	arle14rnai	10	2892.81		1419	25C	arle14rnai	11	3186.41		1419	25C	arle14rnai	11	2926.85
1419	25C	arle14rnai	10	3112.29		1419	25C	arle14rnai	11	2787.43		1419	25C	arle14rnai	11	2666.54
1419	25C	arle14rnai	10	3327.66		1419	25C	arle14rnai	11	2840.6		1419	25C	arle14rnai	11	2896.3
1419	25C	arle14rnai	10	3592.42		1419	25C	arle14rnai	11	2671.95		1419	25C	arle14rnai	11	3624.32
1419	25C	arle14rnai	10	3276.68		1419	25C	arle14rnai	11	3246.41		1419	25C	arle14rnai	11	3149.28
1419	25C	arle14rnai	10	3369.68		1419	25C	arle14rnai	11	3081.2		1419	25C	arle14rnai	11	2944.48
1419	25C	arle14rnai	10	2889.44		1419	25C	arle14rnai	11	2650.63		1419	25C	arle14rnai	11	2742.21
1419	25C	arle14rnai	10	3024.95		1419	25C	arle14rnai	11	2782.31		1419	25C	arle14rnai	11	3536.59
1419	25C	arle14rnai	10	3289.97		1419	25C	arle14rnai	11	2824.91		1419	25C	arle14rnai	11	2996.89
1419	25C	arle14rnai	10	2803.79		1419	25C	arle14rnai	11	2968.91		1419	25C	arle14rnai	11	3081.83
1419	25C	arle14rnai	10	3474.31		1419	25C	arle14rnai	11	2797.4		1419	25C	arle14rnai	11	2747.8
1419	25C	arle14rnai	10	3100.54		1419	25C	arle14rnai	11	2939.28		1419	25C	arle14rnai	11	3286.79
1419	25C	arle14rnai	10	2869.82		1419	25C	arle14rnai	11	2832.45		1419	25C	arle14rnai	11	3268.49
1419	25C	arle14rnai	10	2728.4		1419	25C	arle14rnai	11	2604.72		1419	25C	arle14rnai	11	2774.44
1419	25C	arle14rnai	10	2827.42		1419	25C	arle14rnai	11	2748.15		1419	25C	arle14rnai	11	2866.2
1419	25C	arle14rnai	10	3064.34		1419	25C	arle14rnai	11	2744.38		1419	25C	arle14rnai	11	2898.01
1419	25C	arle14rnai	10	2813.8		1419	25C	arle14rnai	11	3074.78		1419	25C	arle14rnai	11	2855.07
1419	25C	arle14rnai	10	3617.49		1419	25C	arle14rnai	11	2994.88		1419	25C	arle14rnai	11	10280.9
1419	25C	arle14rnai	10	2769.1		1419	25C	arle14rnai	11	2904.54		1419	25C	arle14rnai	11	2981.56
1419	25C	arle14rnai	10	3055.61		1419	25C	arle14rnai	11	2774.41		1419	25C	arle14rnai	11	2882.65
1419	25C	arle14rnai	10	3165.05		1419	25C	arle14rnai	11	2523.51		1419	25C	arle14rnai	11	2823.21
1419	25C	arle14rnai	10	2905.9		1419	25C	arle14rnai	11	3042.04		1419	25C	arle14rnai	11	3282.31
1419	25C	arle14rnai	11	2937.38		1419	25C	arle14rnai	11	2976.93		1419	25C	arle14rnai	11	2663.59
1419	25C	arle14rnai	11	3006.11		1419	25C	arle14rnai	11	3134.76		1419	25C	arle14rnai	11	2782.48
1419	25C	arle14rnai	11	2865.99		1419	25C	arle14rnai	11	2701.35		1419	25C	arle14rnai	12	4800.46
1419	25C	arle14rnai	11	3337.32		1419	25C	arle14rnai	11	3114.43		1419	25C	arle14rnai	12	5904.91
1419	25C	arle14rnai	11	3109.37		1419	25C	arle14rnai	11	3176.83		1419	25C	arle14rnai	12	6199.75
1419	25C	arle14rnai	11	2694.42		1419	25C	arle14rnai	11	2791.18		1419	25C	arle14rnai	12	3353.48
1419	25C	arle14rnai	11	3082.71		1419	25C	arle14rnai	11	3108.77		1419	25C	arle14rnai	12	2904.43
1419	25C	arle14rnai	11	2883.57		1419	25C	arle14rnai	11	3054.93		1419	25C	arle14rnai	12	5711.25
1419	25C	arle14rnai	11	2704.26		1419	25C	arle14rnai	11	3086.92		1419	25C	arle14rnai	12	4636.77
1419	25C	arle14rnai	11	2814		1419	25C	arle14rnai	11	3175.51		1419	25C	arle14rnai	12	3736.38
1419	25C	arle14rnai	11	2922.56		1419	25C	arle14rnai	11	2974.85		1419	25C	arle14rnai	12	3117.9
1419	25C	arle14rnai	11	2766.68		1419	25C	arle14rnai	11	3193.91		1419	25C	arle14rnai	12	2833.28
1419	25C	arle14rnai	11	2733.23		1419	25C	arle14rnai	11	2961.18		1419	25C	arle14rnai	12	3622.85
1419	25C	arle14rnai	11	2920.88		1419	25C	arle14rnai	11	3013.64		1419	25C	arle14rnai	12	3293
1419	25C	arle14rnai	11	3186.23		1419	25C	arle14rnai	11	3115.92		1419	25C	arle14rnai	12	3668.31
1419	25C	arle14rnai	11	2624.13		1419	25C	arle14rnai	11	2872.32		1419	25C	arle14rnai	12	8299.16
1419	25C	arle14rnai	11	2605.08		1419	25C	arle14rnai	11	3219.11		1419	25C	arle14rnai	12	2778.22
1419	25C	arle14rnai	11	3039.36		1419	25C	arle14rnai	11	2617.25		1419	25C	arle14rnai	12	2747.12
1419	25C	arle14rnai	11	3278.07		1419	25C	arle14rnai	11	2744.49		1419	25C	arle14rnai	12	2681.74
1419	25C	arle14rnai	11	3230.73		1419	25C	arle14rnai	11	2950.02		1419	25C	arle14rnai	12	3489.53
1419	25C	arle14rnai	11	2721.82		1419	25C	arle14rnai	12	2993.84		1419	25C	arle14rnai	12	3008.92
1419	25C	arle14rnai	11	2919.32		1419	25C	arle14rnai	12	3306.15		1419	25C	arle14rnai	12	4204.74
1419	25C	arle14rnai	11	2721.92		1419	25C	arle14rnai	12	3326.01		1419	25C	arle14rnai	12	5451.81
1419	25C	arle14rnai	11	2616.25		1419	25C	arle14rnai	12	2729.62		1419	25C	arle14rnai	12	2842.7
1419	25C	arle14rnai	11	2637.75		1419	25C	arle14rnai	12	3360.08		1419	25C	arle14rnai	12	4026.31
1419	25C	arle14rnai	11	2824.26		1419	25C	arle14rnai	12	2808.13		1419	25C	arle14rnai	12	4270.73
1419	25C	arle14rnai	11	2879.68		1419	25C	arle14rnai	12	2729.71		1419	25C	arle14rnai	12	2648.28
1419	25C	arle14rnai	11	2575.93		1419	25C	arle14rnai	12	2899.35		1419	25C	arle14rnai	12	3081.73
1419	25C	arle14rnai	11	2715.42		1419	25C	arle14rnai	12	2555.42		1419	25C	arle14rnai	12	3709.75
1419	25C	arle14rnai	11	3182.55		1419	25C	arle14rnai	12	3083.29		1419	25C	arle14rnai	12	2921.47
1419	25C	arle14rnai	11	2774.53		1419	25C	arle14rnai	12	2763.29		1419	25C	arle14rnai	12	4961.17
1419	25C	arle14rnai	11	3052.85		1419	25C	arle14rnai	12	3010.07		1419	25C	arle14rnai	12	2681.1
1419	25C	arle14rnai	11	2976.89		1419	25C	arle14rnai	12	2666.63		1419	25C	arle14rnai	12	4222.67
1419	25C	arle14rnai	11	3225.11		1419	25C	arle14rnai	12	3364.03		1419	25C	arle14rnai	12	2961.26
1419	25C	arle14rnai	11	2899.08		1419	25C	arle14rnai	12	2854.71		1419	25C	arle14rnai	12	2829.77
1419	25C	arle14rnai	11	3230.63		1419	25C	arle14rnai	12	2993.03		1419	25C	arle14rnai	12	2948.23
1419	25C	arle14rnai	11	3234.57		1419	25C	arle14rnai	12	3085.58		1419	25C	arle14rnai	12	2665.92
1419	25C	arle14rnai	11	2832.4		1419	25C	arle14rnai	12	3044.92		1419	25C	arle14rnai	13	3150.26
1419	25C	arle14rnai	11	3047.2		1419	25C	arle14rnai	12	3157.95		1419	25C	arle14rnai	13	3240.97
1419	25C	arle14rnai	11	3198.28		1419	25C	arle14rnai	12	2812.9		1419	25C	arle14rnai	13	3237.88
1419	25C	arle14rnai	11	2712.09		1419	25C	arle14rnai	12	3212.73		1419	25C	arle14rnai	13	3140.55
1419	25C	arle14rnai	11	2696.25		1419	25C	arle14rnai	12	2816.03		1419	25C	arle14rnai	13	3114.34
1419	25C	arle14rnai	11	3014.74		1419	25C	arle14rnai	12	2773.27		1419	25C	arle14rnai	13	3054.63
1419	25C	arle14rnai	11	2580.27		1419	25C	arle14rnai	12	2921.15		1419	25C	arle14rnai	13	2757.61
1419	25C	arle14rnai	11	2814.46		1419	25C	arle14rnai	12	2734.46		1419	25C	arle14rnai	13	3275.33
1419	25C	arle14rnai	11	3176.4		1419	25C	arle14rnai	12	2681.51		1419	25C	arle14rnai	13	2902.24
1419	25C	arle14rnai	11	3016.05		1419	25C	arle14rnai	12	3227.18		1419	25C	arle14rnai	13	3517.51
1419	25C	arle14rnai	11	2815.31		1419	25C	arle14rnai	12	2664.49		1419	25C	arle14rnai	13	3180.84
1419	25C	arle14rnai	11	3083.95		1419	25C	arle14rnai	12	2790.77		1419	25C	arle14rnai	13	3327.08
1419	25C	arle14rnai	11	3130.59		1419	25C	arle14rnai	12	2896.16		1419	25C	arle14rnai	13	3626.09
1419	25C	arle14rnai	11	3043.55		1419	25C	arle14rnai	12	2933.66		1419	25C	arle14rnai	13	2825.03
1419	25C	arle14rnai	11	2927.54		1419	25C	arle14rnai	12	2984.55		1419	25C	arle14rnai	13	3653.45
1419	25C	arle14rnai	12	2872.59		1419	25C	arle14rnai	12	2974.31		1419	25C	arle14rnai	13	3001.27
1419	25C	arle14rnai	12	6773.22		1419	25C	arle14rnai	12	2794.28		1419	25C	arle14rnai	13	3387.57
1419	25C	arle14rnai	12	2954.76		1419	25C	arle14rnai	12	3137.12		1419	25C	arle14rnai	13	3235.72
1419	25C	arle14rnai	12	3009.11		1419	25C	arle14rnai	12	2964.74		1419	25C	arle14rnai	13	3520.52
1419	25C	arle14rnai	12	3467.46		1419	25C	arle14rnai	12	2846.14		1419	25C	arle14rnai	13	2830.79
1419	25C	arle14rnai	12	3143.66		1419	25C	arle14rnai	12	3120.46		1419	25C	arle14rnai	13	3512.18
1419	25C	arle14rnai	12	2887.14		1419	25C	arle14rnai	12	3417.18		1419	25C	arle14rnai	13	3481.46
1419	25C	arle14rnai	12	3092.43		1419	25C	arle14rnai	12	3454.51		1419	25C	arle14rnai	13	5024.78
1419	25C	arle14rnai	12	2879.65		1419	25C	arle14rnai	12	2851.51		1419	25C	arle14rnai	13	3252.11
1419	25C	arle14rnai	12	3052.32		1419	25C	arle14rnai	12	3370.21		1419	25C	arle14rnai	13	2861.9
1419	25C	arle14rnai	12	2745.26		1419	25C	arle14rnai	12	2907.11		1419	25C	arle14rnai	13	2903.48
1419	25C	arle14rnai	12	2817.63		1419	25C	arle14rnai	12	3252.81		1419	25C	arle14rnai	13	3476.79
1419	25C	arle14rnai	12	2826.61		1419	25C	arle14rnai	12	3346.44		1419	25C	arle14rnai	13	2686.61
1419	25C	arle14rnai	12	3002.27		1419	25C	arle14rnai	12	3444.26		1419	25C	arle14rnai	13	3185.55
1419	25C	arle14rnai	12	2833.58		1419	25C	arle14rnai	12	3198.28		1419	25C	arle14rnai	13	3209.74
1419	25C	arle14rnai	12	2741.32		1419	25C	arle14rnai	12	2996.01		1419	25C	arle14rnai	13	3056.53
1419	25C	arle14rnai	12	2977.62		1419	25C	arle14rnai	12	2858.23		1419	25C	arle14rnai	14	3417.05
1419	25C	arle14rnai	12	2580.82		1419	25C	arle14rnai	12	3075.61		1419	25C	arle14rnai	14	3409.26
1419	25C	arle14rnai	12	3166.89		1419	25C	arle14rnai	12	3489.04		1419	25C	arle14rnai	14	3362.59
1419	25C	arle14rnai	12	2999.71		1419	25C	arle14rnai	12	3302.76		1419	25C	arle14rnai	14	2898.08
1419	25C	arle14rnai	12	2849.64		1419	25C	arle14rnai	12	3036.57		1419	25C	arle14rnai	14	3363.55
1419	25C	arle14rnai	12	2859.07		1419	25C	arle14rnai	12	2962.54		1419	25C	arle14rnai	14	3215.34
1419	25C	arle14rnai	12	3235.34		1419	25C	arle14rnai	13	3125.26		1419	25C	arle14rnai	14	2793.25
1419	25C	arle14rnai	12	2702.25		1419	25C	arle14rnai	13	3272.72		1419	25C	arle14rnai	14	3618.79
1419	25C	arle14rnai	12	3106.32		1419	25C	arle14rnai	13	2948.8		1419	25C	arle14rnai	14	3213.43
1419	25C	arle14rnai	12	2862.53		1419	25C	arle14rnai	13	3005.54		1419	25C	arle14rnai	14	3319.28
1419	25C	arle14rnai	12	2888.4		1419	25C	arle14rnai	13	3307.51		1419	25C	arle14rnai	14	2755.18
1419	25C	arle14rnai	12	2930.89		1419	25C	arle14rnai	13	3092.24		1419	25C	arle14rnai	14	3134.98
1419	25C	arle14rnai	12	2742.69		1419	25C	arle14rnai	13	3300.96		1419	25C	arle14rnai	14	3341.38
1419	25C	arle14rnai	12	3299.77		1419	25C	arle14rnai	13	2741.91		1419	25C	arle14rnai	14	2898.12
1419	25C	arle14rnai	12	2621.8		1419	25C	arle14rnai	13	2803.43		1419	25C	arle14rnai	14	3209.52
1419	25C	arle14rnai	12	2721.47		1419	25C	arle14rnai	13	3110.09		1419	25C	arle14rnai	14	3253.56
1419	25C	arle14rnai	12	2935.67		1419	25C	arle14rnai	13	3179.61		1419	25C	arle14rnai	14	3618.29
1419	25C	arle14rnai	12	2681.7		1419	25C	arle14rnai	13	3174.4		1419	25C	arle14rnai	14	2770.3
1419	25C	arle14rnai	12	2687.39		1419	25C	arle14rnai	13	2623.69		1419	25C	arle14rnai	14	3604.16
1419	25C	arle14rnai	12	3199.92		1419	25C	arle14rnai	13	2799.15		1419	25C	arle14rnai	14	3053.07
1419	25C	arle14rnai	12	3060.44		1419	25C	arle14rnai	13	2905.01		1419	25C	arle14rnai	14	3501.55
1419	25C	arle14rnai	12	3068.53		1419	25C	arle14rnai	13	3104.36		1419	25C	arle14rnai	14	3222.94
1419	25C	arle14rnai	12	2778.18		1419	25C	arle14rnai	13	3293.29		1419	25C	arle14rnai	14	2638.25
1419	25C	arle14rnai	12	3019.14		1419	25C	arle14rnai	13	3427.89		1419	25C	arle14rnai	15	3196.41
1419	25C	arle14rnai	12	2774.86		1419	25C	arle14rnai	13	3017.8		1419	25C	arle14rnai	15	3142.55
1419	25C	arle14rnai	12	2590.54		1419	25C	arle14rnai	13	2885.27		1419	25C	arle14rnai	15	2853.96
1419	25C	arle14rnai	12	2634.12		1419	25C	arle14rnai	13	2807.13		1419	25C	arle14rnai	15	2858.49
1419	25C	arle14rnai	12	3042.97		1419	25C	arle14rnai	13	3080.43		1419	25C	arle14rnai	15	2929.98
1419	25C	arle14rnai	12	2941.94		1419	25C	arle14rnai	13	3178.01		1419	25C	arle14rnai	15	3109.75
1419	25C	arle14rnai	13	2940.79		1419	25C	arle14rnai	13	3003.25		1419	25C	arle14rnai	15	2856.15
1419	25C	arle14rnai	13	2635.94		1419	25C	arle14rnai	13	2661.06		1419	25C	arle14rnai	15	3373.12
1419	25C	arle14rnai	13	2760		1419	25C	arle14rnai	13	3013.19		1419	25C	arle14rnai	15	2931.54
1419	25C	arle14rnai	13	2971.18		1419	25C	arle14rnai	13	2915.2		1419	25C	arle14rnai	15	2546.73
1419	25C	arle14rnai	13	2733.9		1419	25C	arle14rnai	13	2723.75		1419	25C	arle14rnai	15	3018.4
1419	25C	arle14rnai	13	2489.72		1419	25C	arle14rnai	13	2972.74		1419	25C	arle14rnai	15	3022.58
1419	25C	arle14rnai	13	3003.21		1419	25C	arle14rnai	13	3264.74		1419	25C	arle14rnai	15	2825.62
1419	25C	arle14rnai	13	2741.74		1419	25C	arle14rnai	13	2972.25		1419	25C	arle14rnai	15	3251.65
1419	25C	arle14rnai	14	3044.6		1419	25C	arle14rnai	13	2818.85		1419	25C	arle14rnai	15	2651.04
1419	25C	arle14rnai	14	2767.24		1419	25C	arle14rnai	13	2733.05		1419	25C	arle14rnai	15	2812.08
1419	25C	arle14rnai	14	2619.5		1419	25C	arle14rnai	13	2876.63		1419	25C	arle14rnai	15	3168.77
1419	25C	arle14rnai	14	2835.29		1419	25C	arle14rnai	13	2924.03		1419	25C	arle14rnai	15	3118.12
1419	25C	arle14rnai	14	2730.37		1419	25C	arle14rnai	13	2993.77		1419	25C	arle14rnai	15	3288.27
1419	25C	arle14rnai	14	2961.92		1419	25C	arle14rnai	13	3318.82		1419	25C	arle14rnai	15	3229.74
1419	25C	arle14rnai	14	2726.25		1419	25C	arle14rnai	13	2594.21		1419	25C	arle14rnai	15	2885.17
1419	25C	arle14rnai	14	3154.33		1419	25C	arle14rnai	13	3399.61		1419	25C	arle14rnai	15	2732.57
1419	25C	arle14rnai	14	3116.35		1419	25C	arle14rnai	13	3011.43		1419	25C	arle14rnai	15	3307.5
1419	25C	arle14rnai	14	3050.21		1419	25C	arle14rnai	13	3118.24		1419	25C	arle14rnai	15	3129.14
1419	25C	arle14rnai	14	3241.7		1419	25C	arle14rnai	13	2884.87		1419	25C	arle14rnai	15	2945.57
1419	25C	arle14rnai	14	2829.38		1419	25C	arle14rnai	13	2933.05		1419	25C	arle14rnai	15	2881.38
1419	25C	arle14rnai	14	2783.1		1419	25C	arle14rnai	13	2947.08		1419	25C	arle14rnai	15	3185.68
1419	25C	arle14rnai	14	3298.22		1419	25C	arle14rnai	13	3228.48		1419	25C	arle14rnai	15	3022.88
1419	25C	arle14rnai	14	3307.24		1419	25C	arle14rnai	13	2966.43		1419	25C	arle14rnai	15	3379.79
1419	25C	arle14rnai	14	3550.96		1419	25C	arle14rnai	13	3335.46		1419	25C	arle14rnai	15	2878.62
1419	25C	arle14rnai	14	3092.8		1419	25C	arle14rnai	13	2896.58		1419	25C	arle14rnai	15	2805.98
1419	25C	arle14rnai	14	3364.78		1419	25C	arle14rnai	13	3191.64		1419	25C	arle14rnai	15	3138.16
1419	25C	arle14rnai	14	3362.26		1419	25C	arle14rnai	13	2951.06		1419	25C	arle14rnai	15	2733.69
1419	25C	arle14rnai	14	2940.63		1419	25C	arle14rnai	13	2697.72		1419	25C	arle14rnai	15	2962.87
1419	25C	arle14rnai	14	3328.95		1419	25C	arle14rnai	13	3167.05		1419	25C	arle14rnai	15	2765.23
1419	25C	arle14rnai	14	3719.85		1419	25C	arle14rnai	13	2794.22		1419	25C	arle14rnai	15	2776.68
1419	25C	arle14rnai	14	3249.94		1419	25C	arle14rnai	13	2646.9		1419	25C	arle14rnai	15	3311.19
1419	25C	arle14rnai	14	2781.8		1419	25C	arle14rnai	13	2890.59		1419	25C	arle14rnai	15	3189.45
1419	25C	arle14rnai	14	3525.32		1419	25C	arle14rnai	13	2626.92		1419	25C	arle14rnai	15	3303.8
1419	25C	arle14rnai	14	3321.81		1419	25C	arle14rnai	13	2851.18		1419	25C	arle14rnai	15	2893.79
1419	25C	arle14rnai	14	3105.82		1419	25C	arle14rnai	13	2738.6		1419	25C	arle14rnai	15	2714.59
1419	25C	arle14rnai	14	3272.39		1419	25C	arle14rnai	13	3430.02		1419	25C	arle14rnai	15	3331.59
1419	25C	arle14rnai	14	3373		1419	25C	arle14rnai	13	3316.36		1419	25C	arle14rnai	15	3306.13
1419	25C	arle14rnai	15	2589.54		1419	25C	arle14rnai	13	3025.64		1419	25C	arle14rnai	15	2975.2
1419	25C	arle14rnai	15	2727.7		1419	25C	arle14rnai	13	3319.27		1419	25C	arle14rnai	15	2689.63
1419	25C	arle14rnai	15	2875.86		1419	25C	arle14rnai	13	3057.17		1419	25C	arle14rnai	15	3103.94
1419	25C	arle14rnai	15	2590.78		1419	25C	arle14rnai	13	3075.86		1419	25C	arle14rnai	15	3147.07
1419	25C	arle14rnai	15	2857.47		1419	25C	arle14rnai	13	2566.47		1419	25C	arle14rnai	15	3205.8
1419	25C	arle14rnai	15	3123.07		1419	25C	arle14rnai	13	3107.28		1419	25C	arle14rnai	15	2696.87
1419	25C	arle14rnai	15	2525.64		1419	25C	arle14rnai	13	3191.54		1419	25C	arle14rnai	15	6354.67
1419	25C	arle14rnai	15	2898.02		1419	25C	arle14rnai	13	3089.52		1419	25C	arle14rnai	15	2937.57
1419	25C	arle14rnai	15	2642.51		1419	25C	arle14rnai	13	2784.62		1419	25C	arle14rnai	15	3105.78
1419	25C	arle14rnai	15	2977.32		1419	25C	arle14rnai	13	3183.44		1419	25C	arle14rnai	15	2868.19
1419	25C	arle14rnai	15	2639.37		1419	25C	arle14rnai	13	3128.47		1419	25C	arle14rnai	1	3449.86
1419	25C	arle14rnai	15	2670.11		1419	25C	arle14rnai	13	3204.18		1419	25C	arle14rnai	1	3282.33
1419	25C	arle14rnai	15	2499.99		1419	25C	arle14rnai	13	2709.41		1419	25C	arle14rnai	1	3438.01
1419	25C	arle14rnai	15	2812.44		1419	25C	arle14rnai	13	2836.11		1419	25C	arle14rnai	1	3147.35
1419	25C	arle14rnai	15	2692.52		1419	25C	arle14rnai	13	2641.64		1419	25C	arle14rnai	1	3591.49
1419	25C	arle14rnai	15	2596.98		1419	25C	arle14rnai	13	3307.92		1419	25C	arle14rnai	1	3320.72
1419	25C	arle14rnai	15	2827.84		1419	25C	arle14rnai	13	2825.86		1419	25C	arle14rnai	1	3203.6
1419	25C	arle14rnai	15	2611.14		1419	25C	arle14rnai	13	3045.45		1419	25C	arle14rnai	1	2903.26
1419	25C	arle14rnai	15	2582.09		1419	25C	arle14rnai	13	3048.26		1419	25C	arle14rnai	1	2619.84
1419	25C	arle14rnai	15	2571.62		1419	25C	arle14rnai	13	3120.48		1419	25C	arle14rnai	1	2891.25
1419	25C	arle14rnai	15	2786.69		1419	25C	arle14rnai	13	3121.6		1419	25C	arle14rnai	1	2757.12
1419	25C	arle14rnai	15	2928.73		1419	25C	arle14rnai	13	2863.32		1419	25C	arle14rnai	1	3122.68
1419	25C	arle14rnai	15	2779.8		1419	25C	arle14rnai	13	3045.1		1419	25C	arle14rnai	1	2986.98
1419	25C	arle14rnai	15	2805.91		1419	25C	arle14rnai	13	3333.18		1419	25C	arle14rnai	1	3382.73
1419	25C	arle14rnai	15	2656.69		1419	25C	arle14rnai	13	2818.03		1419	25C	arle14rnai	1	2790.07
1419	25C	arle14rnai	15	2845.93		1419	25C	arle14rnai	14	2889.44		1419	25C	arle14rnai	1	3198.06
1419	25C	arle14rnai	15	3222.21		1419	25C	arle14rnai	14	2672.86		1419	25C	arle14rnai	1	2967.78
1419	25C	arle14rnai	15	2796.44		1419	25C	arle14rnai	14	3220.51		1419	25C	arle14rnai	1	4002.74
1419	25C	arle14rnai	15	2872.8		1419	25C	arle14rnai	14	3078.6		1419	25C	arle14rnai	1	3293.11
1419	25C	arle14rnai	15	2640.95		1419	25C	arle14rnai	14	2666.64		1419	25C	arle14rnai	1	2807.55
1419	25C	arle14rnai	15	2732.79		1419	25C	arle14rnai	14	2597.47		1419	25C	arle14rnai	1	3265.57
1419	25C	arle14rnai	15	2535.98		1419	25C	arle14rnai	14	3534.48		1419	25C	arle14rnai	1	3092.11
1419	25C	arle14rnai	15	2928.5		1419	25C	arle14rnai	14	3376.55		1419	25C	arle14rnai	1	3204.66
1419	25C	arle14rnai	15	2750.66		1419	25C	arle14rnai	14	2605.72		1419	25C	arle14rnai	1	2720.92
1419	25C	arle14rnai	15	2806.79		1419	25C	arle14rnai	14	2792.23		1419	25C	arle14rnai	1	2922.46
1419	25C	arle14rnai	15	2637.3		1419	25C	arle14rnai	14	2732.19		1419	25C	arle14rnai	1	3106.65
1419	25C	arle14rnai	15	2755.63		1419	25C	arle14rnai	14	2800.69		1419	25C	arle14rnai	1	3393.46
1419	25C	arle14rnai	15	3080.27		1419	25C	arle14rnai	14	2779.23		1419	25C	arle14rnai	1	2795.61
1419	25C	arle14rnai	15	2557.1		1419	25C	arle14rnai	14	3256.31		1419	25C	arle14rnai	1	3203.15
1419	25C	arle14rnai	15	2787.47		1419	25C	arle14rnai	14	2988.34		1419	25C	arle14rnai	1	4143.81
1419	25C	arle14rnai	15	2786.8		1419	25C	arle14rnai	14	2784.9		1419	25C	arle14rnai	1	2945.74
1419	25C	arle14rnai	1	3034.93		1419	25C	arle14rnai	14	2617.74		1419	25C	arle14rnai	1	2903.22
1419	25C	arle14rnai	1	2857.69		1419	25C	arle14rnai	14	3206.01		1419	25C	arle14rnai	1	3675.31
1419	25C	arle14rnai	1	2783.4		1419	25C	arle14rnai	14	3452.33		1419	25C	arle14rnai	1	3299.9
1419	25C	arle14rnai	1	3331.54		1419	25C	arle14rnai	14	2900.06		1419	25C	arle14rnai	1	3527.69
1419	25C	arle14rnai	1	2873.99		1419	25C	arle14rnai	14	2931.8		1419	25C	arle14rnai	1	2975.27
1419	25C	arle14rnai	1	3323.83		1419	25C	arle14rnai	14	3025.79		1419	25C	arle14rnai	1	3061.93
1419	25C	arle14rnai	1	2859.84		1419	25C	arle14rnai	14	2798.32		1419	25C	arle14rnai	1	3145.27
1419	25C	arle14rnai	1	2662.17		1419	25C	arle14rnai	14	3002.36		1419	25C	arle14rnai	1	6240.51
1419	25C	arle14rnai	1	2846.53		1419	25C	arle14rnai	14	2623.29		1419	25C	arle14rnai	1	2727.96
1419	25C	arle14rnai	1	2686.61		1419	25C	arle14rnai	14	3279.61		1419	25C	arle14rnai	1	3199.31
1419	25C	arle14rnai	1	2852.79		1419	25C	arle14rnai	14	2906.77		1419	25C	arle14rnai	1	3229.45
1419	25C	arle14rnai	1	3081.77		1419	25C	arle14rnai	14	2901.68		1419	25C	arle14rnai	1	3068.39
1419	25C	arle14rnai	1	2907.35		1419	25C	arle14rnai	14	2710.64		1419	25C	arle14rnai	1	2840.32
1419	25C	arle14rnai	1	2874.42		1419	25C	arle14rnai	14	2735.42		1419	25C	arle14rnai	1	3004.28
1419	25C	arle14rnai	1	3083.1		1419	25C	arle14rnai	14	3148.35		1419	25C	arle14rnai	1	2716.51
1419	25C	arle14rnai	1	3296.15		1419	25C	arle14rnai	14	2828.23		1419	25C	arle14rnai	1	3335.82
1419	25C	arle14rnai	1	2949.05		1419	25C	arle14rnai	14	2713.79		1419	25C	arle14rnai	1	3373.7
1419	25C	arle14rnai	1	3229.35		1419	25C	arle14rnai	14	3128.07		1419	25C	arle14rnai	2	3281.26
1419	25C	arle14rnai	1	3306.66		1419	25C	arle14rnai	14	2919.79		1419	25C	arle14rnai	2	2960.28
1419	25C	arle14rnai	1	3143.55		1419	25C	arle14rnai	14	2571.41		1419	25C	arle14rnai	2	3293.49
1419	25C	arle14rnai	1	2647.81		1419	25C	arle14rnai	15	2931.18		1419	25C	arle14rnai	2	2936.37
1419	25C	arle14rnai	1	3159.47		1419	25C	arle14rnai	15	3021.58		1419	25C	arle14rnai	2	3185.3
1419	25C	arle14rnai	1	3194.95		1419	25C	arle14rnai	15	3470.02		1419	25C	arle14rnai	2	3280.61
1419	25C	arle14rnai	1	2590.78		1419	25C	arle14rnai	15	2646.76		1419	25C	arle14rnai	2	3068.15
1419	25C	arle14rnai	1	2763.89		1419	25C	arle14rnai	15	3168.87		1419	25C	arle14rnai	2	3236.36
1419	25C	arle14rnai	1	3192.99		1419	25C	arle14rnai	15	2834.18		1419	25C	arle14rnai	2	2953.83
1419	25C	arle14rnai	1	3446.27		1419	25C	arle14rnai	15	2883.08		1419	25C	arle14rnai	2	3540.14
1419	25C	arle14rnai	1	2811.81		1419	25C	arle14rnai	15	2731.31		1419	25C	arle14rnai	2	2786.35
1419	25C	arle14rnai	1	2956.16		1419	25C	arle14rnai	15	2845.38		1419	25C	arle14rnai	2	3355.28
1419	25C	arle14rnai	1	2813.37		1419	25C	arle14rnai	15	2610.44		1419	25C	arle14rnai	2	3688.67
1419	25C	arle14rnai	1	2735.86		1419	25C	arle14rnai	15	2637.03		1419	25C	arle14rnai	2	3000.54
1419	25C	arle14rnai	1	3395.38		1419	25C	arle14rnai	15	3046.49		1419	25C	arle14rnai	2	2854.91
1419	25C	arle14rnai	1	2547.71		1419	25C	arle14rnai	15	2781.63		1419	25C	arle14rnai	2	2796.03
1419	25C	arle14rnai	1	2579.21		1419	25C	arle14rnai	15	2689.27		1419	25C	arle14rnai	2	3331.97
1419	25C	arle14rnai	1	2636.64		1419	25C	arle14rnai	15	2986.98		1419	25C	arle14rnai	2	2885.87
1419	25C	arle14rnai	2	2695.02		1419	25C	arle14rnai	15	2603.96		1419	25C	arle14rnai	2	3721.69
1419	25C	arle14rnai	2	2864.94		1419	25C	arle14rnai	15	3634.81		1419	25C	arle14rnai	2	3132.24
1419	25C	arle14rnai	2	2858.62		1419	25C	arle14rnai	15	2904.84		1419	25C	arle14rnai	2	3046.73
1419	25C	arle14rnai	2	2696.4		1419	25C	arle14rnai	15	3405.31		1419	25C	arle14rnai	2	2889.31
1419	25C	arle14rnai	2	2604.68		1419	25C	arle14rnai	15	3325.55		1419	25C	arle14rnai	2	3457.48
1419	25C	arle14rnai	2	2655		1419	25C	arle14rnai	15	3205.34		1419	25C	arle14rnai	2	3162.2
1419	25C	arle14rnai	2	2714.3		1419	25C	arle14rnai	15	3280.79		1419	25C	arle14rnai	2	3344.27
1419	25C	arle14rnai	2	3047.94		1419	25C	arle14rnai	15	3320.77		1419	25C	arle14rnai	2	2712.57
1419	25C	arle14rnai	2	2957.59		1419	25C	arle14rnai	15	2697.99		1419	25C	arle14rnai	2	3265.97
1419	25C	arle14rnai	2	2574.17		1419	25C	arle14rnai	15	3106.35		1419	25C	arle14rnai	2	2813.68
1419	25C	arle14rnai	2	2890.37		1419	25C	arle14rnai	15	2752.06		1419	25C	arle14rnai	2	2948.21
1419	25C	arle14rnai	2	3027.01		1419	25C	arle14rnai	15	3233.57		1419	25C	arle14rnai	2	3701.8
1419	25C	arle14rnai	2	2829.68		1419	25C	arle14rnai	15	2681.65		1419	25C	arle14rnai	2	3335.62
1419	25C	arle14rnai	2	2636.17		1419	25C	arle14rnai	15	3078.7		1419	25C	arle14rnai	3	2792.25
1419	25C	arle14rnai	2	2626.09		1419	25C	arle14rnai	15	2834.08		1419	25C	arle14rnai	3	2979.81
1419	25C	arle14rnai	2	2645.67		1419	25C	arle14rnai	15	2860.47		1419	25C	arle14rnai	3	3347.6
1419	25C	arle14rnai	2	2787.6		1419	25C	arle14rnai	15	3012.57		1419	25C	arle14rnai	3	2911.83
1419	25C	arle14rnai	2	3000.07		1419	25C	arle14rnai	15	3359.2		1419	25C	arle14rnai	3	2777.46
1419	25C	arle14rnai	2	2865.12		1419	25C	arle14rnai	15	3268.02		1419	25C	arle14rnai	3	2987.86
1419	25C	arle14rnai	2	2811.8		1419	25C	arle14rnai	15	2685.22		1419	25C	arle14rnai	3	2959.08
1419	25C	arle14rnai	2	2907.62		1419	25C	arle14rnai	15	3036.87		1419	25C	arle14rnai	3	3262.58
1419	25C	arle14rnai	2	3173.38		1419	25C	arle14rnai	15	2491		1419	25C	arle14rnai	3	2969.96
1419	25C	arle14rnai	2	2992.9		1419	25C	arle14rnai	15	3118.05		1419	25C	arle14rnai	3	2849.14
1419	25C	arle14rnai	2	2926.7		1419	25C	arle14rnai	1	2963.01		1419	25C	arle14rnai	3	3274.89
1419	25C	arle14rnai	2	2639.09		1419	25C	arle14rnai	1	2858		1419	25C	arle14rnai	3	2820.29
1419	25C	arle14rnai	2	2719.04		1419	25C	arle14rnai	1	3278.66		1419	25C	arle14rnai	3	3208.34
1419	25C	arle14rnai	2	3203.64		1419	25C	arle14rnai	1	3358.82		1419	25C	arle14rnai	3	3005.9
1419	25C	arle14rnai	2	2761.47		1419	25C	arle14rnai	1	2711.7		1419	25C	arle14rnai	3	2871.64
1419	25C	arle14rnai	2	2637.55		1419	25C	arle14rnai	1	3149.63		1419	25C	arle14rnai	3	2885.08
1419	25C	arle14rnai	2	3036.78		1419	25C	arle14rnai	1	2935.97		1419	25C	arle14rnai	3	3001.31
1419	25C	arle14rnai	2	2794.84		1419	25C	arle14rnai	1	2985.5		1419	25C	arle14rnai	3	3103.31
1419	25C	arle14rnai	2	2638.97		1419	25C	arle14rnai	1	2784.74		1419	25C	arle14rnai	3	3153.61
1419	25C	arle14rnai	2	3096.38		1419	25C	arle14rnai	1	2626.3		1419	25C	arle14rnai	3	2912.96
1419	25C	arle14rnai	2	2764.56		1419	25C	arle14rnai	1	3042.04		1419	25C	arle14rnai	3	3256.29
1419	25C	arle14rnai	2	2952.49		1419	25C	arle14rnai	1	2827.16		1419	25C	arle14rnai	3	3011.38
1419	25C	arle14rnai	2	2789.58		1419	25C	arle14rnai	1	2832.11		1419	25C	arle14rnai	3	3214.09
1419	25C	arle14rnai	2	2790.15		1419	25C	arle14rnai	1	3068.86		1419	25C	arle14rnai	3	3244.8
1419	25C	arle14rnai	2	2745.1		1419	25C	arle14rnai	1	3372.03		1419	25C	arle14rnai	3	3241.39
1419	25C	arle14rnai	2	2776.39		1419	25C	arle14rnai	1	3273.81		1419	25C	arle14rnai	3	2925.9
1419	25C	arle14rnai	2	2746.55		1419	25C	arle14rnai	1	2850.75		1419	25C	arle14rnai	3	2896.34
1419	25C	arle14rnai	2	3019.76		1419	25C	arle14rnai	1	3427.19		1419	25C	arle14rnai	3	3243.73
1419	25C	arle14rnai	2	2760.33		1419	25C	arle14rnai	1	2874.26		1419	25C	arle14rnai	3	2614.44
1419	25C	arle14rnai	3	3022.13		1419	25C	arle14rnai	1	3561.44		1419	25C	arle14rnai	3	3002.03
1419	25C	arle14rnai	3	3216.79		1419	25C	arle14rnai	1	3442.33		1419	25C	arle14rnai	3	10777.6
1419	25C	arle14rnai	3	2930.6		1419	25C	arle14rnai	1	3555.43		1419	25C	arle14rnai	3	3991.06
1419	25C	arle14rnai	3	3113.66		1419	25C	arle14rnai	1	2663.49		1419	25C	arle14rnai	3	3393.32
1419	25C	arle14rnai	3	3279.69		1419	25C	arle14rnai	1	3354.83		1419	25C	arle14rnai	3	5336
1419	25C	arle14rnai	3	2729.26		1419	25C	arle14rnai	1	3200.76		1419	25C	arle14rnai	3	4319.4
1419	25C	arle14rnai	3	2955.65		1419	25C	arle14rnai	1	3372.39		1419	25C	arle14rnai	3	2767.38
1419	25C	arle14rnai	3	3070.55		1419	25C	arle14rnai	1	2745.3		1419	25C	arle14rnai	3	2757.62
1419	25C	arle14rnai	3	2580.22		1419	25C	arle14rnai	1	3209.1		1419	25C	arle14rnai	4	3456.26
1419	25C	arle14rnai	3	2900.6		1419	25C	arle14rnai	1	2643.04		1419	25C	arle14rnai	4	2718.74
1419	25C	arle14rnai	3	3364.5		1419	25C	arle14rnai	1	3459.24		1419	25C	arle14rnai	4	3650.02
1419	25C	arle14rnai	3	2669.81		1419	25C	arle14rnai	1	3110.69		1419	25C	arle14rnai	4	3635.28
1419	25C	arle14rnai	3	2847.05		1419	25C	arle14rnai	1	3750.04		1419	25C	arle14rnai	4	3101.65
1419	25C	arle14rnai	3	2835.52		1419	25C	arle14rnai	1	2946.71		1419	25C	arle14rnai	4	3449.08
1419	25C	arle14rnai	3	2702.25		1419	25C	arle14rnai	1	3525.78		1419	25C	arle14rnai	4	3554.39
1419	25C	arle14rnai	3	3063.78		1419	25C	arle14rnai	1	3485.46		1419	25C	arle14rnai	4	3496.22
1419	25C	arle14rnai	3	3038.05		1419	25C	arle14rnai	1	3497.85		1419	25C	arle14rnai	4	3535.5
1419	25C	arle14rnai	3	2880.62		1419	25C	arle14rnai	1	3397.05		1419	25C	arle14rnai	4	2700.12
1419	25C	arle14rnai	3	2914.21		1419	25C	arle14rnai	1	3278.48		1419	25C	arle14rnai	4	3077.17
1419	25C	arle14rnai	3	3107.33		1419	25C	arle14rnai	2	3004.46		1419	25C	arle14rnai	4	3185.18
1419	25C	arle14rnai	3	2840.19		1419	25C	arle14rnai	2	2713.67		1419	25C	arle14rnai	4	2595.18
1419	25C	arle14rnai	3	2717.02		1419	25C	arle14rnai	2	3108.48		1419	25C	arle14rnai	4	3060.43
1419	25C	arle14rnai	3	2748.13		1419	25C	arle14rnai	2	2706.47		1419	25C	arle14rnai	4	2896.86
1419	25C	arle14rnai	3	2832.76		1419	25C	arle14rnai	2	2804.27		1419	25C	arle14rnai	4	3657.14
1419	25C	arle14rnai	3	2841.62		1419	25C	arle14rnai	2	2745.26		1419	25C	arle14rnai	4	3347.73
1419	25C	arle14rnai	3	2691.51		1419	25C	arle14rnai	2	3485.26		1419	25C	arle14rnai	4	3537.78
1419	25C	arle14rnai	3	2662.87		1419	25C	arle14rnai	2	2937.93		1419	25C	arle14rnai	4	2867.44
1419	25C	arle14rnai	3	2583.35		1419	25C	arle14rnai	2	3535.97		1419	25C	arle14rnai	4	3477.41
1419	25C	arle14rnai	3	3120.29		1419	25C	arle14rnai	2	3325.67		1419	25C	arle14rnai	4	3578.83
1419	25C	arle14rnai	3	3182.89		1419	25C	arle14rnai	2	2717.48		1419	25C	arle14rnai	4	3413.16
1419	25C	arle14rnai	3	3059.94		1419	25C	arle14rnai	2	3442.76		1419	25C	arle14rnai	4	2925.03
1419	25C	arle14rnai	3	2761.19		1419	25C	arle14rnai	2	2667.83		1419	25C	arle14rnai	4	2805.08
1419	25C	arle14rnai	3	2648.91		1419	25C	arle14rnai	2	3351.89		1419	25C	arle14rnai	4	3709.39
1419	25C	arle14rnai	3	3135.94		1419	25C	arle14rnai	2	2587.65		1419	25C	arle14rnai	4	3517.25
1419	25C	arle14rnai	3	2957.82		1419	25C	arle14rnai	2	3596.28		1419	25C	arle14rnai	4	3453.23
1419	25C	arle14rnai	3	2718.63		1419	25C	arle14rnai	2	2759.06		1419	25C	arle14rnai	5	3521.56
1419	25C	arle14rnai	3	2819.85		1419	25C	arle14rnai	2	3485.77		1419	25C	arle14rnai	5	2706.93
1419	25C	arle14rnai	3	2871.62		1419	25C	arle14rnai	2	2502.86		1419	25C	arle14rnai	5	3342.55
1419	25C	arle14rnai	3	2763.58		1419	25C	arle14rnai	2	2462.68		1419	25C	arle14rnai	5	3320.14
1419	25C	arle14rnai	3	2785.81		1419	25C	arle14rnai	3	3032.27		1419	25C	arle14rnai	5	2682.24
1419	25C	arle14rnai	3	3057.58		1419	25C	arle14rnai	3	2823.24		1419	25C	arle14rnai	5	3418.97
1419	25C	arle14rnai	3	2774.77		1419	25C	arle14rnai	3	3002.48		1419	25C	arle14rnai	5	3007.61
1419	25C	arle14rnai	3	2742.89		1419	25C	arle14rnai	3	2604.84		1419	25C	arle14rnai	5	3121.53
1419	25C	arle14rnai	3	2676.95		1419	25C	arle14rnai	3	3029.95		1419	25C	arle14rnai	5	3307.97
1419	25C	arle14rnai	3	2691.96		1419	25C	arle14rnai	3	3052.51		1419	25C	arle14rnai	5	2833.16
1419	25C	arle14rnai	3	2770.37		1419	25C	arle14rnai	3	2775.11		1419	25C	arle14rnai	5	3413.76
1419	25C	arle14rnai	3	2664.06		1419	25C	arle14rnai	3	2749.63		1419	25C	arle14rnai	5	3118.95
1419	25C	arle14rnai	3	2867.41		1419	25C	arle14rnai	3	2650.54		1419	25C	arle14rnai	5	3443.08
1419	25C	arle14rnai	3	2621.8		1419	25C	arle14rnai	3	2854.58		1419	25C	arle14rnai	5	3364.13
1419	25C	arle14rnai	3	2665.44		1419	25C	arle14rnai	3	2907.16		1419	25C	arle14rnai	5	3337.02
1419	25C	arle14rnai	4	3077.81		1419	25C	arle14rnai	3	3106.18		1419	25C	arle14rnai	5	3104.58
1419	25C	arle14rnai	4	2650.42		1419	25C	arle14rnai	3	2940.29		1419	25C	arle14rnai	5	3360.16
1419	25C	arle14rnai	4	2766.62		1419	25C	arle14rnai	3	2785.6		1419	25C	arle14rnai	5	3533.3
1419	25C	arle14rnai	4	3219.34		1419	25C	arle14rnai	3	2794.15		1419	25C	arle14rnai	5	3424.58
1419	25C	arle14rnai	4	2638.47		1419	25C	arle14rnai	3	3027.7		1419	25C	arle14rnai	5	3030.29
1419	25C	arle14rnai	4	3089.95		1419	25C	arle14rnai	3	3188.34		1419	25C	arle14rnai	5	3328.35
1419	25C	arle14rnai	4	2897.27		1419	25C	arle14rnai	3	2772.27		1419	25C	arle14rnai	5	3388.12
1419	25C	arle14rnai	4	2987.75		1419	25C	arle14rnai	3	2864.52		1419	25C	arle14rnai	5	3526.21
1419	25C	arle14rnai	4	2870.71		1419	25C	arle14rnai	3	3298.89		1419	25C	arle14rnai	5	3126.62
1419	25C	arle14rnai	4	3311.36		1419	25C	arle14rnai	3	2903.62		1419	25C	arle14rnai	5	3417.97
1419	25C	arle14rnai	4	2953.5		1419	25C	arle14rnai	3	2961.03		1419	25C	arle14rnai	5	3514.26
1419	25C	arle14rnai	4	3053.48		1419	25C	arle14rnai	3	2525.61		1419	25C	arle14rnai	5	2862.21
1419	25C	arle14rnai	4	2782.66		1419	25C	arle14rnai	3	3216.75		1419	25C	arle14rnai	5	3525.32
1419	25C	arle14rnai	4	2662.11		1419	25C	arle14rnai	3	3135.4		1419	25C	arle14rnai	5	2532.06
1419	25C	arle14rnai	4	2932.41		1419	25C	arle14rnai	3	3031.76		1419	25C	arle14rnai	5	3040.9
1419	25C	arle14rnai	4	2831.01		1419	25C	arle14rnai	3	2741.37		1419	25C	arle14rnai	6	3295.41
1419	25C	arle14rnai	4	2780.46		1419	25C	arle14rnai	3	3048.23		1419	25C	arle14rnai	6	2941.84
1419	25C	arle14rnai	4	3206.03		1419	25C	arle14rnai	3	2860.54		1419	25C	arle14rnai	6	2873.5
1419	25C	arle14rnai	4	3251.9		1419	25C	arle14rnai	3	3082.68		1419	25C	arle14rnai	6	2855.47
1419	25C	arle14rnai	4	3001.68		1419	25C	arle14rnai	3	2697.75		1419	25C	arle14rnai	6	3036.32
1419	25C	arle14rnai	4	2641.45		1419	25C	arle14rnai	3	3173.44		1419	25C	arle14rnai	6	2913.65
1419	25C	arle14rnai	4	2946.61		1419	25C	arle14rnai	3	2858.16		1419	25C	arle14rnai	6	3163.14
1419	25C	arle14rnai	4	3062.44		1419	25C	arle14rnai	3	2946.09		1419	25C	arle14rnai	6	3104.13
1419	25C	arle14rnai	4	2759.73		1419	25C	arle14rnai	3	2785.85		1419	25C	arle14rnai	6	3006.03
1419	25C	arle14rnai	4	2631.7		1419	25C	arle14rnai	3	2837.87		1419	25C	arle14rnai	6	2687.2
1419	25C	arle14rnai	4	3335.57		1419	25C	arle14rnai	3	2806.32		1419	25C	arle14rnai	6	2997.15
1419	25C	arle14rnai	4	2799.64		1419	25C	arle14rnai	3	2829.49		1419	25C	arle14rnai	6	3141.41
1419	25C	arle14rnai	4	2872.28		1419	25C	arle14rnai	3	3030.51		1419	25C	arle14rnai	6	2932.34
1419	25C	arle14rnai	4	2719.39		1419	25C	arle14rnai	3	3112.46		1419	25C	arle14rnai	6	2836.8
1419	25C	arle14rnai	4	2862.12		1419	25C	arle14rnai	3	2800.72		1419	25C	arle14rnai	6	3074.37
1419	25C	arle14rnai	4	3856.07		1419	25C	arle14rnai	3	2980.96		1419	25C	arle14rnai	6	2921.66
1419	25C	arle14rnai	4	2808.63		1419	25C	arle14rnai	3	3040.96		1419	25C	arle14rnai	6	3142.7
1419	25C	arle14rnai	4	2683.64		1419	25C	arle14rnai	3	2776.18		1419	25C	arle14rnai	6	2956.85
1419	25C	arle14rnai	4	2819.02		1419	25C	arle14rnai	3	3131.4		1419	25C	arle14rnai	6	3037.25
1419	25C	arle14rnai	4	3024.15		1419	25C	arle14rnai	3	2942.33		1419	25C	arle14rnai	6	2904.81
1419	25C	arle14rnai	4	3264.33		1419	25C	arle14rnai	3	2885.4		1419	25C	arle14rnai	6	2688.12
1419	25C	arle14rnai	4	2575.09		1419	25C	arle14rnai	3	2918.75		1419	25C	arle14rnai	6	2808.54
1419	25C	arle14rnai	4	2544.29		1419	25C	arle14rnai	3	3017.95		1419	25C	arle14rnai	6	2941.49
1419	25C	arle14rnai	4	2666.54		1419	25C	arle14rnai	3	3205.9		1419	25C	arle14rnai	6	3190.42
1419	25C	arle14rnai	5	2767.93		1419	25C	arle14rnai	3	2647.1		1419	25C	arle14rnai	6	2685.54
1419	25C	arle14rnai	5	2720.23		1419	25C	arle14rnai	3	3028.12		1419	25C	arle14rnai	6	2745.43
1419	25C	arle14rnai	5	2600.03		1419	25C	arle14rnai	3	2943.68		1419	25C	arle14rnai	6	3669.4
1419	25C	arle14rnai	5	2640.24		1419	25C	arle14rnai	4	2963.12		1419	25C	arle14rnai	6	2828.89
1419	25C	arle14rnai	5	2613.83		1419	25C	arle14rnai	4	2723.63		1419	25C	arle14rnai	6	2565.21
1419	25C	arle14rnai	5	2712.41		1419	25C	arle14rnai	4	2813.14		1419	25C	arle14rnai	6	3488.35
1419	25C	arle14rnai	5	2765.94		1419	25C	arle14rnai	4	3140.61		1419	25C	arle14rnai	6	2813.63
1419	25C	arle14rnai	5	2723.08		1419	25C	arle14rnai	4	3019.52		1419	25C	arle14rnai	6	3191.85
1419	25C	arle14rnai	5	2794.59		1419	25C	arle14rnai	4	3300.5		1419	25C	arle14rnai	6	3058.02
1419	25C	arle14rnai	5	2653.39		1419	25C	arle14rnai	4	3160.56		1419	25C	arle14rnai	6	3276.27
1419	25C	arle14rnai	5	2895.23		1419	25C	arle14rnai	4	3104.74		1419	25C	arle14rnai	6	3187.41
1419	25C	arle14rnai	5	2614.51		1419	25C	arle14rnai	4	2612.41		1419	25C	arle14rnai	6	3159.13
1419	25C	arle14rnai	5	2646.43		1419	25C	arle14rnai	4	2609.02		1419	25C	arle14rnai	6	2829.75
1419	25C	arle14rnai	5	2864.11		1419	25C	arle14rnai	4	3187.58		1419	25C	arle14rnai	6	3022.8
1419	25C	arle14rnai	5	2611.69		1419	25C	arle14rnai	4	2744.01		1419	25C	arle14rnai	6	2702.65
1419	25C	arle14rnai	5	2909.6		1419	25C	arle14rnai	4	3310.82		1419	25C	arle14rnai	6	2827.1
1419	25C	arle14rnai	5	2709.2		1419	25C	arle14rnai	4	3427.03		1419	25C	arle14rnai	6	2705.69
1419	25C	arle14rnai	5	2730.45		1419	25C	arle14rnai	4	3249.19		1419	25C	arle14rnai	6	3051.21
1419	25C	arle14rnai	5	2599.84		1419	25C	arle14rnai	4	2555.35		1419	25C	arle14rnai	6	2689.67
1419	25C	arle14rnai	5	2553.77		1419	25C	arle14rnai	4	3411.08		1419	25C	arle14rnai	6	3091.06
1419	25C	arle14rnai	5	2694.08		1419	25C	arle14rnai	4	2729.94		1419	25C	arle14rnai	6	3307.4
1419	25C	arle14rnai	6	3035.51		1419	25C	arle14rnai	4	2993.43		1419	25C	arle14rnai	6	2762.37
1419	25C	arle14rnai	6	2752.7		1419	25C	arle14rnai	4	3262.19		1419	25C	arle14rnai	6	3319.09
1419	25C	arle14rnai	6	3154.2		1419	25C	arle14rnai	4	3205.87		1419	25C	arle14rnai	6	3052.15
1419	25C	arle14rnai	6	2782.06		1419	25C	arle14rnai	4	3293.25		1419	25C	arle14rnai	6	3000.22
1419	25C	arle14rnai	6	3260.2		1419	25C	arle14rnai	4	2619.27		1419	25C	arle14rnai	6	3021.24
1419	25C	arle14rnai	6	2980.65		1419	25C	arle14rnai	4	3615.11		1419	25C	arle14rnai	6	2796.02
1419	25C	arle14rnai	6	2717.12		1419	25C	arle14rnai	4	3058.08		1419	25C	arle14rnai	6	3113.74
1419	25C	arle14rnai	6	3039.81		1419	25C	arle14rnai	4	3238.42		1419	25C	arle14rnai	7	3438.29
1419	25C	arle14rnai	6	2900.72		1419	25C	arle14rnai	4	2613.68		1419	25C	arle14rnai	7	3220.28
1419	25C	arle14rnai	6	2727.31		1419	25C	arle14rnai	4	3336.72		1419	25C	arle14rnai	7	3462.53
1419	25C	arle14rnai	6	2865.29		1419	25C	arle14rnai	4	2594.58		1419	25C	arle14rnai	7	3107.85
1419	25C	arle14rnai	6	2918.29		1419	25C	arle14rnai	4	3421.36		1419	25C	arle14rnai	7	3359.33
1419	25C	arle14rnai	6	3076.56		1419	25C	arle14rnai	4	3499.79		1419	25C	arle14rnai	7	2700.85
1419	25C	arle14rnai	6	2944.75		1419	25C	arle14rnai	4	2552.13		1419	25C	arle14rnai	7	3215.02
1419	25C	arle14rnai	6	3254.32		1419	25C	arle14rnai	4	3193.96		1419	25C	arle14rnai	7	2823.87
1419	25C	arle14rnai	6	2731.94		1419	25C	arle14rnai	4	2533.79		1419	25C	arle14rnai	7	2972.37
1419	25C	arle14rnai	6	2712.39		1419	25C	arle14rnai	4	3432.59		1419	25C	arle14rnai	7	3085.67
1419	25C	arle14rnai	6	3208.58		1419	25C	arle14rnai	4	3078.98		1419	25C	arle14rnai	7	3132.49
1419	25C	arle14rnai	6	3346.17		1419	25C	arle14rnai	4	3355.47		1419	25C	arle14rnai	7	3268.25
1419	25C	arle14rnai	6	3060.38		1419	25C	arle14rnai	4	3264.59		1419	25C	arle14rnai	7	2845.13
1419	25C	arle14rnai	6	3464.56		1419	25C	arle14rnai	5	2738.98		1419	25C	arle14rnai	7	3411.51
1419	25C	arle14rnai	6	2906.58		1419	25C	arle14rnai	5	3066.24		1419	25C	arle14rnai	7	3089.92
1419	25C	arle14rnai	6	3342.12		1419	25C	arle14rnai	5	2763.05		1419	25C	arle14rnai	7	2865.8
1419	25C	arle14rnai	6	3233.62		1419	25C	arle14rnai	5	2547.91		1419	25C	arle14rnai	7	3669.13
1419	25C	arle14rnai	6	2895.03		1419	25C	arle14rnai	5	3955.2		1419	25C	arle14rnai	7	3320.81
1419	25C	arle14rnai	6	3181.71		1419	25C	arle14rnai	5	3354.68		1419	25C	arle14rnai	7	2888.23
1419	25C	arle14rnai	6	2747.02		1419	25C	arle14rnai	5	3320.62		1419	25C	arle14rnai	7	3236.46
1419	25C	arle14rnai	6	3418.95		1419	25C	arle14rnai	5	2692.94		1419	25C	arle14rnai	7	2947.78
1419	25C	arle14rnai	6	2750.1		1419	25C	arle14rnai	5	3511.06		1419	25C	arle14rnai	7	3484.39
1419	25C	arle14rnai	6	3426.86		1419	25C	arle14rnai	5	3941.1		1419	25C	arle14rnai	7	3581
1419	25C	arle14rnai	6	3066.8		1419	25C	arle14rnai	5	2624.12		1419	25C	arle14rnai	7	3044.69
1419	25C	arle14rnai	6	3400.64		1419	25C	arle14rnai	5	2958.45		1419	25C	arle14rnai	7	3012.55
1419	25C	arle14rnai	6	2716.84		1419	25C	arle14rnai	5	2651.39		1419	25C	arle14rnai	7	3509.81
1419	25C	arle14rnai	6	2937.84		1419	25C	arle14rnai	5	2580.56		1419	25C	arle14rnai	7	3136.43
1419	25C	arle14rnai	6	2677.19		1419	25C	arle14rnai	5	3047.99		1419	25C	arle14rnai	7	2969.64
1419	25C	arle14rnai	6	2769.61		1419	25C	arle14rnai	5	2807.27		1419	25C	arle14rnai	7	3396.68
1419	25C	arle14rnai	6	2625.12		1419	25C	arle14rnai	5	2658.36		1419	25C	arle14rnai	7	2868.45
1419	25C	arle14rnai	6	3232.24		1419	25C	arle14rnai	5	3214.27		1419	25C	arle14rnai	7	2846.5
1419	25C	arle14rnai	6	2717.51		1419	25C	arle14rnai	5	2553.2		1419	25C	arle14rnai	7	3557.17
1419	25C	arle14rnai	6	3421.46		1419	25C	arle14rnai	5	3103.56		1419	25C	arle14rnai	7	2921.14
1419	25C	arle14rnai	6	3043.15		1419	25C	arle14rnai	5	6770.62		1419	25C	arle14rnai	7	3292.24
1419	25C	arle14rnai	7	3238.62		1419	25C	arle14rnai	6	3592.33		1419	25C	arle14rnai	7	2912.97
1419	25C	arle14rnai	7	3247.66		1419	25C	arle14rnai	6	2674.94		1419	25C	arle14rnai	7	3239.75
1419	25C	arle14rnai	7	3277.77		1419	25C	arle14rnai	6	3325.99		1419	25C	arle14rnai	7	2745.34
1419	25C	arle14rnai	7	3053.11		1419	25C	arle14rnai	6	3448.5		1419	25C	arle14rnai	7	2971.49
1419	25C	arle14rnai	7	2815.6		1419	25C	arle14rnai	6	2648.52		1419	25C	arle14rnai	7	3382.33
1419	25C	arle14rnai	7	2884.09		1419	25C	arle14rnai	6	3341.08		1419	25C	arle14rnai	7	2972.28
1419	25C	arle14rnai	7	3199.67		1419	25C	arle14rnai	6	2656.58		1419	25C	arle14rnai	7	3181.84
1419	25C	arle14rnai	7	2747.1		1419	25C	arle14rnai	6	2831.91		1419	25C	arle14rnai	8	3381.67
1419	25C	arle14rnai	7	3092.99		1419	25C	arle14rnai	6	3106.44		1419	25C	arle14rnai	8	3160.44
1419	25C	arle14rnai	7	3038.37		1419	25C	arle14rnai	6	2702.65		1419	25C	arle14rnai	8	3321.43
1419	25C	arle14rnai	7	2903.77		1419	25C	arle14rnai	6	2651.25		1419	25C	arle14rnai	8	3028.48
1419	25C	arle14rnai	7	3050.4		1419	25C	arle14rnai	6	2652.43		1419	25C	arle14rnai	8	3077.62
1419	25C	arle14rnai	7	2973.92		1419	25C	arle14rnai	6	2802.4		1419	25C	arle14rnai	8	2751.47
1419	25C	arle14rnai	7	3285.27		1419	25C	arle14rnai	6	2585.73		1419	25C	arle14rnai	8	3254.13
1419	25C	arle14rnai	7	2946.43		1419	25C	arle14rnai	6	2536.53		1419	25C	arle14rnai	8	2738.29
1419	25C	arle14rnai	7	2663.55		1419	25C	arle14rnai	6	2737.37		1419	25C	arle14rnai	8	3194.67
1419	25C	arle14rnai	7	2988.01		1419	25C	arle14rnai	6	3152.07		1419	25C	arle14rnai	8	2933.39
1419	25C	arle14rnai	7	3280.7		1419	25C	arle14rnai	6	2810.45		1419	25C	arle14rnai	8	3287.18
1419	25C	arle14rnai	7	3032.17		1419	25C	arle14rnai	6	3162.63		1419	25C	arle14rnai	8	3098.29
1419	25C	arle14rnai	7	3324.12		1419	25C	arle14rnai	6	2891.57		1419	25C	arle14rnai	8	3287.11
1419	25C	arle14rnai	7	3210.43		1419	25C	arle14rnai	6	3154.04		1419	25C	arle14rnai	8	2642.81
1419	25C	arle14rnai	7	2801.88		1419	25C	arle14rnai	6	2928.97		1419	25C	arle14rnai	8	2898
1419	25C	arle14rnai	7	3088.62		1419	25C	arle14rnai	6	4327.76		1419	25C	arle14rnai	8	3112.66
1419	25C	arle14rnai	7	3191		1419	25C	arle14rnai	6	3065.59		1419	25C	arle14rnai	8	2790.7
1419	25C	arle14rnai	7	2933.8		1419	25C	arle14rnai	6	3278.34		1419	25C	arle14rnai	8	2833.11
1419	25C	arle14rnai	7	3229.15		1419	25C	arle14rnai	6	2670.16		1419	25C	arle14rnai	8	3083.56
1419	25C	arle14rnai	7	2552.87		1419	25C	arle14rnai	6	3200.92		1419	25C	arle14rnai	8	3159.1
1419	25C	arle14rnai	7	2813.61		1419	25C	arle14rnai	6	2971.01		1419	25C	arle14rnai	8	2813.14
1419	25C	arle14rnai	7	2991.98		1419	25C	arle14rnai	6	3137.72		1419	25C	arle14rnai	8	2895.95
1419	25C	arle14rnai	7	2970.61		1419	25C	arle14rnai	6	3123.38		1419	25C	arle14rnai	8	3019.36
1419	25C	arle14rnai	7	2549.05		1419	25C	arle14rnai	6	3088.73		1419	25C	arle14rnai	8	2828.36
1419	25C	arle14rnai	7	3062.55		1419	25C	arle14rnai	6	3567.21		1419	25C	arle14rnai	8	3128.8
1419	25C	arle14rnai	7	3127.59		1419	25C	arle14rnai	6	3203.82		1419	25C	arle14rnai	8	2761.84
1419	25C	arle14rnai	7	2912.43		1419	25C	arle14rnai	6	3087.18		1419	25C	arle14rnai	8	2796.29
1419	25C	arle14rnai	7	3092.32		1419	25C	arle14rnai	6	2928.89		1419	25C	arle14rnai	8	3262.98
1419	25C	arle14rnai	7	2859.93		1419	25C	arle14rnai	6	3099.4		1419	25C	arle14rnai	8	3119.29
1419	25C	arle14rnai	7	3023.14		1419	25C	arle14rnai	6	3243.82		1419	25C	arle14rnai	8	3123.25
1419	25C	arle14rnai	7	2633.83		1419	25C	arle14rnai	6	2669.07		1419	25C	arle14rnai	8	2920.31
1419	25C	arle14rnai	7	3016.5		1419	25C	arle14rnai	6	2795.56		1419	25C	arle14rnai	8	2893.2
1419	25C	arle14rnai	7	2986.41		1419	25C	arle14rnai	6	3060.43		1419	25C	arle14rnai	8	2893.49
1419	25C	arle14rnai	7	2810.85		1419	25C	arle14rnai	6	3154.61		1419	25C	arle14rnai	8	2604.32
1419	25C	arle14rnai	7	2817		1419	25C	arle14rnai	6	2885.77		1419	25C	arle14rnai	8	2714.33
1419	25C	arle14rnai	7	3068.89		1419	25C	arle14rnai	6	2968.61		1419	25C	arle14rnai	8	2726.1
1419	25C	arle14rnai	7	3111.87		1419	25C	arle14rnai	6	2688.45		1419	25C	arle14rnai	8	2680.73
1419	25C	arle14rnai	7	2727.15		1419	25C	arle14rnai	6	3165.51		1419	25C	arle14rnai	8	3109.1
1419	25C	arle14rnai	7	3289.64		1419	25C	arle14rnai	6	2746.83		1419	25C	arle14rnai	8	3102.31
1419	25C	arle14rnai	7	2836.94		1419	25C	arle14rnai	6	3339.42		1419	25C	arle14rnai	8	3014.06
1419	25C	arle14rnai	7	2811.35		1419	25C	arle14rnai	6	2738.83		1419	25C	arle14rnai	8	3069.05
1419	25C	arle14rnai	7	3083.24		1419	25C	arle14rnai	6	2722.88		1419	25C	arle14rnai	8	3288.1
1419	25C	arle14rnai	7	2571.32		1419	25C	arle14rnai	6	2313.59		1419	25C	arle14rnai	8	2679.74
1419	25C	arle14rnai	7	2827.61		1419	25C	arle14rnai	7	3041.81		1419	25C	arle14rnai	8	3131.88
1419	25C	arle14rnai	7	2972.74		1419	25C	arle14rnai	7	3032.96		1419	25C	arle14rnai	8	3017.46
1419	25C	arle14rnai	7	2742.21		1419	25C	arle14rnai	7	3069.58		1419	25C	arle14rnai	8	2820.95
1419	25C	arle14rnai	7	2713.37		1419	25C	arle14rnai	7	2608.86		1419	25C	arle14rnai	8	2921.02
1419	25C	arle14rnai	7	2757.9		1419	25C	arle14rnai	7	3189.28		1419	25C	arle14rnai	8	3388.06
1419	25C	arle14rnai	7	2804.31		1419	25C	arle14rnai	7	3279.67		1419	25C	arle14rnai	8	3435.74
1419	25C	arle14rnai	7	2861.03		1419	25C	arle14rnai	7	2763.36		1419	25C	arle14rnai	8	3085.71
1419	25C	arle14rnai	7	3110.97		1419	25C	arle14rnai	7	3165.52		1419	25C	arle14rnai	8	2835.73
1419	25C	arle14rnai	7	3041.38		1419	25C	arle14rnai	7	3187.93		1419	25C	arle14rnai	8	3099.59
1419	25C	arle14rnai	7	2649.52		1419	25C	arle14rnai	7	2686.86		1419	25C	arle14rnai	8	2804.25
1419	25C	arle14rnai	7	2967.44		1419	25C	arle14rnai	7	2631.93		1419	25C	arle14rnai	9	3097.97
1419	25C	arle14rnai	7	2757.5		1419	25C	arle14rnai	7	3325.87		1419	25C	arle14rnai	9	3309.18
1419	25C	arle14rnai	7	3206.33		1419	25C	arle14rnai	7	2627.18		1419	25C	arle14rnai	9	2965.39
1419	25C	arle14rnai	7	2793.85		1419	25C	arle14rnai	7	3282.27		1419	25C	arle14rnai	9	2948.46
1419	25C	arle14rnai	7	2962.9		1419	25C	arle14rnai	7	3088.74		1419	25C	arle14rnai	9	3020.14
1419	25C	arle14rnai	7	3107.85		1419	25C	arle14rnai	7	3339.66		1419	25C	arle14rnai	9	3555.61
1419	25C	arle14rnai	7	2749.86		1419	25C	arle14rnai	7	2786.93		1419	25C	arle14rnai	9	2847.3
1419	25C	arle14rnai	7	2929.75		1419	25C	arle14rnai	7	3448.63		1419	25C	arle14rnai	9	3017.62
1419	25C	arle14rnai	7	3167.39		1419	25C	arle14rnai	7	3149.15		1419	25C	arle14rnai	9	2969.19
1419	25C	arle14rnai	7	2951.98		1419	25C	arle14rnai	7	3223.46		1419	25C	arle14rnai	9	2799.94
1419	25C	arle14rnai	7	3088.68		1419	25C	arle14rnai	7	3357.12		1419	25C	arle14rnai	9	3228.41
1419	25C	arle14rnai	7	2817.04		1419	25C	arle14rnai	7	3382.68		1419	25C	arle14rnai	9	3077.83
1419	25C	arle14rnai	7	2863.33		1419	25C	arle14rnai	7	3477.61		1419	25C	arle14rnai	9	2759.13
1419	25C	arle14rnai	7	2784.44		1419	25C	arle14rnai	7	2832.97		1419	25C	arle14rnai	9	3054.66
1419	25C	arle14rnai	7	2668.68		1419	25C	arle14rnai	7	2783.8		1419	25C	arle14rnai	9	2688.95
1419	25C	arle14rnai	7	2796.18		1419	25C	arle14rnai	7	3390.67		1419	25C	arle14rnai	9	2827.64
1419	25C	arle14rnai	7	2678.83		1419	25C	arle14rnai	7	2662.84		1419	25C	arle14rnai	9	3205.9
1419	25C	arle14rnai	8	2977.13		1419	25C	arle14rnai	7	3400.99		1419	25C	arle14rnai	9	3126.05
1419	25C	arle14rnai	8	3136.5		1419	25C	arle14rnai	7	3383.57		1419	25C	arle14rnai	9	2808.48
1419	25C	arle14rnai	8	2672.29		1419	25C	arle14rnai	7	2729.44		1419	25C	arle14rnai	9	3019.03
1419	25C	arle14rnai	8	2896.56		1419	25C	arle14rnai	7	3287.94		1419	25C	arle14rnai	9	3110.37
1419	25C	arle14rnai	8	2673.21		1419	25C	arle14rnai	7	3330.24		1419	25C	arle14rnai	9	5526.23
1419	25C	arle14rnai	8	2778.36		1419	25C	arle14rnai	7	2935.68		1419	25C	arle14rnai	9	3589.11
1419	25C	arle14rnai	8	2967.03		1419	25C	arle14rnai	7	3378.62		1419	25C	arle14rnai	9	2945.83
1419	25C	arle14rnai	8	3371.91		1419	25C	arle14rnai	7	2779.81		1419	25C	arle14rnai	9	3539.97
1419	25C	arle14rnai	8	3029.51		1419	25C	arle14rnai	7	3542.53		1419	25C	arle14rnai	9	2809.75
1419	25C	arle14rnai	8	3586.78		1419	25C	arle14rnai	7	3406.17		1419	25C	arle14rnai	9	2857.46
1419	25C	arle14rnai	8	2920.87		1419	25C	arle14rnai	7	3449.02		1419	25C	arle14rnai	9	2718.79
1419	25C	arle14rnai	8	3053.56		1419	25C	arle14rnai	8	3629.67		1419	25C	arle14rnai	9	3304.74
1419	25C	arle14rnai	8	2584.21		1419	25C	arle14rnai	8	3475.34		1419	25C	arle14rnai	9	2614.03
1419	25C	arle14rnai	8	2870.44		1419	25C	arle14rnai	8	3370.92		1419	25C	arle14rnai	9	2911.61
1419	25C	arle14rnai	8	2519.91		1419	25C	arle14rnai	8	3152.77		1419	25C	arle14rnai	9	2900.14
1419	25C	arle14rnai	8	3099.06		1419	25C	arle14rnai	8	3064.18		1419	25C	arle14rnai	9	3423.82
1419	25C	arle14rnai	8	3158.75		1419	25C	arle14rnai	8	2927.56		1419	25C	arle14rnai	9	2967.01
1419	25C	arle14rnai	8	2980.46		1419	25C	arle14rnai	8	2701.01		1419	25C	arle14rnai	9	3030.49
1419	25C	arle14rnai	8	3193.66		1419	25C	arle14rnai	8	3285.3		1419	25C	arle14rnai	9	2674.12
1419	25C	arle14rnai	8	2623.69		1419	25C	arle14rnai	8	3142.44		1419	25C	arle14rnai	9	3297.49
1419	25C	arle14rnai	9	3036.18		1419	25C	arle14rnai	8	2976.48		1419	25C	arle14rnai	9	3032.92
1419	25C	arle14rnai	9	3417.07		1419	25C	arle14rnai	8	3061.73		1419	25C	arle14rnai	9	2697.08
1419	25C	arle14rnai	9	3059.97		1419	25C	arle14rnai	8	2887.64		1419	25C	arle14rnai	9	2851.47
1419	25C	arle14rnai	9	3304.36		1419	25C	arle14rnai	8	2671.25		1419	25C	arle14rnai	9	2988.9
1419	25C	arle14rnai	9	2820.63		1419	25C	arle14rnai	8	2864.9		1419	25C	arle14rnai	9	2938.72
1419	25C	arle14rnai	9	3135.86		1419	25C	arle14rnai	8	3129.48		1419	25C	vector	10	3390.3
1419	25C	arle14rnai	9	3115.56		1419	25C	arle14rnai	8	3197.25		1419	25C	vector	10	3281.41
1419	25C	arle14rnai	9	2967.53		1419	25C	arle14rnai	8	3132.15		1419	25C	vector	10	3155.1
1419	25C	arle14rnai	9	3392.92		1419	25C	arle14rnai	8	2753.33		1419	25C	vector	10	3309.13
1419	25C	arle14rnai	9	3043.38		1419	25C	arle14rnai	8	3020.44		1419	25C	vector	10	3259.42
1419	25C	arle14rnai	9	3165.48		1419	25C	arle14rnai	8	2914.17		1419	25C	vector	10	3405.1
1419	25C	arle14rnai	9	2819.97		1419	25C	arle14rnai	8	3143.1		1419	25C	vector	10	2969.69
1419	25C	arle14rnai	9	3084.58		1419	25C	arle14rnai	8	2821.82		1419	25C	vector	10	3136.88
1419	25C	arle14rnai	9	3223.44		1419	25C	arle14rnai	8	2734.63		1419	25C	vector	10	3120.68
1419	25C	arle14rnai	9	2742.8		1419	25C	arle14rnai	8	2551.17		1419	25C	vector	10	2984.2
1419	25C	arle14rnai	9	3166.25		1419	25C	arle14rnai	8	2913.34		1419	25C	vector	10	2645.61
1419	25C	arle14rnai	9	3093.63		1419	25C	arle14rnai	8	2805		1419	25C	vector	10	3168.39
1419	25C	arle14rnai	9	3011.96		1419	25C	arle14rnai	8	2811.01		1419	25C	vector	10	3283.18
1419	25C	arle14rnai	9	2557.66		1419	25C	arle14rnai	8	3172.46		1419	25C	vector	10	3301.42
1419	25C	arle14rnai	9	2883.97		1419	25C	arle14rnai	8	2961.36		1419	25C	vector	10	2996.71
1419	25C	arle14rnai	9	2807.16		1419	25C	arle14rnai	8	2684.03		1419	25C	vector	10	3017.55
1419	25C	arle14rnai	9	3072.84		1419	25C	arle14rnai	8	3193.85		1419	25C	vector	10	3335.01
1419	25C	arle14rnai	9	2650.89		1419	25C	arle14rnai	8	3176.44		1419	25C	vector	10	3052.32
1419	25C	arle14rnai	9	2652.98		1419	25C	arle14rnai	8	2668.26		1419	25C	vector	10	3012.7
1419	25C	arle14rnai	9	2752.76		1419	25C	arle14rnai	8	3012.96		1419	25C	vector	10	2912.57
1419	25C	arle14rnai	9	2928.37		1419	25C	arle14rnai	8	3102.42		1419	25C	vector	10	3154.1
1419	25C	arle14rnai	9	2983.42		1419	25C	arle14rnai	8	3111.2		1419	25C	vector	10	2921.32
1419	25C	arle14rnai	9	2877.41		1419	25C	arle14rnai	8	3317.83		1419	25C	vector	11	2636.01
1419	25C	arle14rnai	9	3222.27		1419	25C	arle14rnai	8	2889.36		1419	25C	vector	11	3285.92
1419	25C	arle14rnai	9	3149.76		1419	25C	arle14rnai	8	3486.07		1419	25C	vector	11	3469.97
1419	25C	arle14rnai	9	3194.6		1419	25C	arle14rnai	8	3572.08		1419	25C	vector	11	3150.64
1419	25C	arle14rnai	9	2822.91		1419	25C	arle14rnai	8	3559.65		1419	25C	vector	11	2821.04
1419	25C	arle14rnai	9	3100.09		1419	25C	arle14rnai	8	2859.06		1419	25C	vector	11	3201.53
1419	25C	arle14rnai	9	2782.33		1419	25C	arle14rnai	8	3602.36		1419	25C	vector	11	2675.37
1419	25C	arle14rnai	9	2701.38		1419	25C	arle14rnai	8	2750.83		1419	25C	vector	11	2914.75
1419	25C	arle14rnai	9	2900.86		1419	25C	arle14rnai	8	3263.06		1419	25C	vector	11	2905.61
1419	25C	arle14rnai	9	2982.58		1419	25C	arle14rnai	8	2659.99		1419	25C	vector	11	2679.04
1419	25C	arle14rnai	9	2971.02		1419	25C	arle14rnai	8	3101.54		1419	25C	vector	12	3204.45
1419	25C	arle14rnai	9	3064.36		1419	25C	arle14rnai	8	2813.46		1419	25C	vector	12	3513.1
1419	25C	arle14rnai	9	2994.85		1419	25C	arle14rnai	8	2902.75		1419	25C	vector	12	3077.31
1419	25C	arle14rnai	9	3096.55		1419	25C	arle14rnai	8	3001.29		1419	25C	vector	12	3099.53
1419	25C	arle14rnai	9	3226.11		1419	25C	arle14rnai	8	3176.04		1419	25C	vector	12	3133.95
1419	25C	arle14rnai	9	3156.17		1419	25C	arle14rnai	8	2872.17		1419	25C	vector	12	3210.97
1419	25C	arle14rnai	9	3027.56		1419	25C	arle14rnai	8	3095.3		1419	25C	vector	12	3437.36
1419	25C	arle14rnai	9	2898.04		1419	25C	arle14rnai	8	2872.88		1419	25C	vector	12	3149.96
1419	25C	arle14rnai	9	3357.24		1419	25C	arle14rnai	8	3549.46		1419	25C	vector	12	3457.99
1419	25C	arle14rnai	9	3010.87		1419	25C	arle14rnai	8	2984.13		1419	25C	vector	12	3077.99
1419	25C	arle14rnai	9	3022.12		1419	25C	arle14rnai	8	2975.93		1419	25C	vector	12	2965.73
1419	25C	arle14rnai	9	2963.71		1419	25C	arle14rnai	8	3161.72		1419	25C	vector	12	3351.41
1419	25C	arle14rnai	9	2719.61		1419	25C	arle14rnai	9	3004.03		1419	25C	vector	12	3580.72
1419	25C	arle14rnai	9	3181.49		1419	25C	arle14rnai	9	2676.26		1419	25C	vector	12	3810.6
1419	25C	vector	10	2814.57		1419	25C	arle14rnai	9	3305.8		1419	25C	vector	12	3285.84
1419	25C	vector	10	2687.64		1419	25C	arle14rnai	9	3236.76		1419	25C	vector	12	3443.93
1419	25C	vector	10	2687.21		1419	25C	arle14rnai	9	3070.17		1419	25C	vector	12	3733.02
1419	25C	vector	10	2789.78		1419	25C	arle14rnai	9	2890.18		1419	25C	vector	12	3130.79
1419	25C	vector	10	2614.52		1419	25C	arle14rnai	9	2725.23		1419	25C	vector	12	2994.88
1419	25C	vector	10	3326.52		1419	25C	arle14rnai	9	2623.29		1419	25C	vector	12	2953.51
1419	25C	vector	10	2720.43		1419	25C	arle14rnai	9	2953.26		1419	25C	vector	12	3517.11
1419	25C	vector	10	3067.84		1419	25C	arle14rnai	9	2826.7		1419	25C	vector	12	3327.89
1419	25C	vector	10	2723.82		1419	25C	arle14rnai	9	2751.87		1419	25C	vector	13	3181.99
1419	25C	vector	10	2708.75		1419	25C	arle14rnai	9	2603.8		1419	25C	vector	13	2946.21
1419	25C	vector	10	2899.63		1419	25C	arle14rnai	9	2772.63		1419	25C	vector	13	3152.49
1419	25C	vector	10	3075.76		1419	25C	arle14rnai	9	3019.01		1419	25C	vector	13	3009.1
1419	25C	vector	10	2720.71		1419	25C	arle14rnai	9	2721.93		1419	25C	vector	13	2898.22
1419	25C	vector	10	2709.41		1419	25C	arle14rnai	9	2997.97		1419	25C	vector	13	3053.86
1419	25C	vector	10	2774.08		1419	25C	arle14rnai	9	2695.96		1419	25C	vector	13	2975.42
1419	25C	vector	10	2740.55		1419	25C	arle14rnai	9	2719.89		1419	25C	vector	13	3495.79
1419	25C	vector	10	2753.6		1419	25C	arle14rnai	9	2676.03		1419	25C	vector	13	3242.07
1419	25C	vector	11	3173.87		1419	25C	arle14rnai	9	2915.56		1419	25C	vector	13	2930.76
1419	25C	vector	11	2678.3		1419	25C	arle14rnai	9	2916.44		1419	25C	vector	13	3290.5
1419	25C	vector	11	3182.77		1419	25C	arle14rnai	9	2628.52		1419	25C	vector	13	3109.95
1419	25C	vector	11	2802.89		1419	25C	arle14rnai	9	3146.7		1419	25C	vector	13	3158.34
1419	25C	vector	11	3041.75		1419	25C	arle14rnai	9	2932.88		1419	25C	vector	13	2897.26
1419	25C	vector	11	2890.42		1419	25C	arle14rnai	9	2878.75		1419	25C	vector	13	3154.49
1419	25C	vector	12	3061.05		1419	25C	arle14rnai	9	3228.45		1419	25C	vector	13	3067.98
1419	25C	vector	12	3176.69		1419	25C	arle14rnai	9	3432.38		1419	25C	vector	13	3166.59
1419	25C	vector	12	2663.39		1419	25C	arle14rnai	9	3094.89		1419	25C	vector	13	2911.35
1419	25C	vector	12	2496.07		1419	25C	arle14rnai	9	2588.08		1419	25C	vector	13	3266.27
1419	25C	vector	12	2760.01		1419	25C	arle14rnai	9	3075.55		1419	25C	vector	13	2951.98
1419	25C	vector	12	2466.29		1419	25C	arle14rnai	9	2617.7		1419	25C	vector	13	2808.98
1419	25C	vector	12	3186.08		1419	25C	arle14rnai	9	2613.18		1419	25C	vector	13	3300.74
1419	25C	vector	12	2944.82		1419	25C	arle14rnai	9	2939.12		1419	25C	vector	13	3015.46
1419	25C	vector	12	3241.77		1419	25C	arle14rnai	9	2935.32		1419	25C	vector	13	3082.04
1419	25C	vector	12	2725.12		1419	25C	arle14rnai	9	2617.49		1419	25C	vector	13	3273.21
1419	25C	vector	12	2706.37		1419	25C	arle14rnai	9	3159.68		1419	25C	vector	13	3413.63
1419	25C	vector	13	3192.52		1419	25C	arle14rnai	9	2935.95		1419	25C	vector	14	2689.49
1419	25C	vector	13	2768.12		1419	25C	arle14rnai	9	7920.82		1419	25C	vector	14	2818.63
1419	25C	vector	13	3094.16		1419	25C	arle14rnai	9	2821.74		1419	25C	vector	14	3106.96
1419	25C	vector	13	2779.24		1419	25C	arle14rnai	9	2549.49		1419	25C	vector	14	2899.33
1419	25C	vector	13	3163.23		1419	25C	arle14rnai	9	3246.8		1419	25C	vector	14	3238.28
1419	25C	vector	13	2841.26		1419	25C	arle14rnai	9	3178.64		1419	25C	vector	14	3164.33
1419	25C	vector	13	2863.67		1419	25C	arle14rnai	9	2802.14		1419	25C	vector	14	3214.18
1419	25C	vector	13	3109.55		1419	25C	arle14rnai	9	2668.06		1419	25C	vector	14	2775.77
1419	25C	vector	13	2885.01		1419	25C	arle14rnai	9	6009.44		1419	25C	vector	14	3270.18
1419	25C	vector	13	2985.91		1419	25C	arle14rnai	9	2606.37		1419	25C	vector	14	3083.53
1419	25C	vector	13	2843.71		1419	25C	arle14rnai	9	2677.16		1419	25C	vector	14	2934.13
1419	25C	vector	13	2863.69		1419	25C	vector	10	3172.51		1419	25C	vector	14	2928.63
1419	25C	vector	13	3032.67		1419	25C	vector	10	2703.03		1419	25C	vector	14	3145.37
1419	25C	vector	13	3204.61		1419	25C	vector	10	2697.35		1419	25C	vector	14	2973.05
1419	25C	vector	13	2671.35		1419	25C	vector	10	3015.49		1419	25C	vector	14	2923.41
1419	25C	vector	14	3018.01		1419	25C	vector	10	2867.84		1419	25C	vector	14	3131.11
1419	25C	vector	14	2921.42		1419	25C	vector	10	2708.59		1419	25C	vector	14	3263.97
1419	25C	vector	14	2899.2		1419	25C	vector	10	3227.75		1419	25C	vector	14	2896.96
1419	25C	vector	14	2661.58		1419	25C	vector	10	2982.8		1419	25C	vector	14	3415.79
1419	25C	vector	14	3061.19		1419	25C	vector	10	2697.62		1419	25C	vector	14	2853.1
1419	25C	vector	14	3121.3		1419	25C	vector	10	2782.77		1419	25C	vector	14	3004.84
1419	25C	vector	14	2774.41		1419	25C	vector	10	2833.54		1419	25C	vector	15	2978.65
1419	25C	vector	14	2856.98		1419	25C	vector	10	2636.79		1419	25C	vector	15	2971.36
1419	25C	vector	14	3048.26		1419	25C	vector	10	2657.12		1419	25C	vector	15	3224.81
1419	25C	vector	14	2636.9		1419	25C	vector	11	2836.6		1419	25C	vector	15	3079.32
1419	25C	vector	14	2962.81		1419	25C	vector	11	3227.55		1419	25C	vector	15	3372.32
1419	25C	vector	14	3082.9		1419	25C	vector	11	2828.87		1419	25C	vector	15	2894.43
1419	25C	vector	14	2905.29		1419	25C	vector	11	2613.35		1419	25C	vector	15	3201.96
1419	25C	vector	15	2960.88		1419	25C	vector	11	3032.6		1419	25C	vector	15	2898.79
1419	25C	vector	15	2832.35		1419	25C	vector	11	2717.88		1419	25C	vector	15	2890.92
1419	25C	vector	15	2881.66		1419	25C	vector	11	2885.21		1419	25C	vector	15	2885.45
1419	25C	vector	15	2934.8		1419	25C	vector	11	3116.57		1419	25C	vector	15	3139.03
1419	25C	vector	15	2707.83		1419	25C	vector	11	3535.97		1419	25C	vector	15	2634.51
1419	25C	vector	15	2956.2		1419	25C	vector	11	3370.97		1419	25C	vector	15	2588.68
1419	25C	vector	15	3291.93		1419	25C	vector	11	2899.12		1419	25C	vector	1	2944.24
1419	25C	vector	15	3327.94		1419	25C	vector	11	3005.01		1419	25C	vector	1	3235.29
1419	25C	vector	15	2751.95		1419	25C	vector	11	2804.03		1419	25C	vector	1	3036.47
1419	25C	vector	15	2800.35		1419	25C	vector	11	2654.05		1419	25C	vector	1	2849.23
1419	25C	vector	15	2938.16		1419	25C	vector	11	2744.12		1419	25C	vector	1	3097.82
1419	25C	vector	15	2681.6		1419	25C	vector	11	3261.63		1419	25C	vector	1	2680.29
1419	25C	vector	15	2664.43		1419	25C	vector	11	2978.18		1419	25C	vector	1	2979.31
1419	25C	vector	15	2640.3		1419	25C	vector	12	2727.49		1419	25C	vector	1	2818.47
1419	25C	vector	15	2784.83		1419	25C	vector	12	3141.28		1419	25C	vector	1	2898.72
1419	25C	vector	15	2932.33		1419	25C	vector	12	3168.02		1419	25C	vector	1	2949.1
1419	25C	vector	15	2822.71		1419	25C	vector	12	2945.54		1419	25C	vector	1	2744.66
1419	25C	vector	15	2925.88		1419	25C	vector	12	2916.02		1419	25C	vector	1	2607.35
1419	25C	vector	15	3111.09		1419	25C	vector	12	2749.58		1419	25C	vector	2	3009.62
1419	25C	vector	15	3018		1419	25C	vector	12	3569.91		1419	25C	vector	2	2723.68
1419	25C	vector	15	2735.64		1419	25C	vector	12	3129.06		1419	25C	vector	2	2729
1419	25C	vector	15	2878.8		1419	25C	vector	12	3294.44		1419	25C	vector	2	3139.29
1419	25C	vector	15	2541.65		1419	25C	vector	12	2736.37		1419	25C	vector	2	3161.13
1419	25C	vector	15	2711.58		1419	25C	vector	12	3259.55		1419	25C	vector	2	2867.54
1419	25C	vector	15	2698.83		1419	25C	vector	12	3403.2		1419	25C	vector	2	2733.09
1419	25C	vector	15	2904.54		1419	25C	vector	12	2715.19		1419	25C	vector	2	2910.61
1419	25C	vector	15	2919.97		1419	25C	vector	12	2841.28		1419	25C	vector	3	2977.64
1419	25C	vector	15	4031.99		1419	25C	vector	12	2760.68		1419	25C	vector	3	3123.61
1419	25C	vector	15	2920.53		1419	25C	vector	12	2781.52		1419	25C	vector	3	3049.87
1419	25C	vector	15	2814.65		1419	25C	vector	12	2781.91		1419	25C	vector	3	3125
1419	25C	vector	15	2858.94		1419	25C	vector	12	2930.8		1419	25C	vector	3	3153.51
1419	25C	vector	15	3064.2		1419	25C	vector	12	2839.79		1419	25C	vector	3	3130.92
1419	25C	vector	15	3072.69		1419	25C	vector	12	3447.98		1419	25C	vector	3	3089.04
1419	25C	vector	15	2747.5		1419	25C	vector	12	3169.3		1419	25C	vector	3	3019.9
1419	25C	vector	1	2956.39		1419	25C	vector	12	2717.22		1419	25C	vector	3	2784.71
1419	25C	vector	1	3025.44		1419	25C	vector	12	2635.97		1419	25C	vector	3	3111.54
1419	25C	vector	1	3183.2		1419	25C	vector	13	3054.8		1419	25C	vector	3	3382.91
1419	25C	vector	1	3064.84		1419	25C	vector	13	2881.3		1419	25C	vector	3	3066.55
1419	25C	vector	1	3002.52		1419	25C	vector	13	3283.53		1419	25C	vector	3	3058.57
1419	25C	vector	1	3002.7		1419	25C	vector	13	2640.47		1419	25C	vector	4	2554.34
1419	25C	vector	1	2979.89		1419	25C	vector	13	2911.76		1419	25C	vector	4	3116.16
1419	25C	vector	1	3251.9		1419	25C	vector	13	3404.79		1419	25C	vector	4	2954.42
1419	25C	vector	1	3494.79		1419	25C	vector	13	2587.26		1419	25C	vector	4	2863.06
1419	25C	vector	1	3123.07		1419	25C	vector	13	2882.83		1419	25C	vector	4	2799.26
1419	25C	vector	1	2953.68		1419	25C	vector	13	2959.84		1419	25C	vector	4	3167.41
1419	25C	vector	1	2859.34		1419	25C	vector	13	3008.49		1419	25C	vector	4	2982.63
1419	25C	vector	1	2986.24		1419	25C	vector	13	2931.74		1419	25C	vector	4	3792.28
1419	25C	vector	1	3019.82		1419	25C	vector	13	3124.34		1419	25C	vector	4	3987.25
1419	25C	vector	1	2715.15		1419	25C	vector	13	2745.69		1419	25C	vector	4	2803.32
1419	25C	vector	1	3220.42		1419	25C	vector	13	2793.63		1419	25C	vector	4	2710.14
1419	25C	vector	1	3015.6		1419	25C	vector	14	3459.18		1419	25C	vector	4	3139.53
1419	25C	vector	1	3324.82		1419	25C	vector	14	3496.86		1419	25C	vector	4	4263.55
1419	25C	vector	1	3208.62		1419	25C	vector	14	3350.99		1419	25C	vector	4	2999
1419	25C	vector	1	2703.04		1419	25C	vector	14	2705.86		1419	25C	vector	4	3133.15
1419	25C	vector	1	2835.76		1419	25C	vector	14	3346.42		1419	25C	vector	4	3185.78
1419	25C	vector	2	3340.15		1419	25C	vector	14	2858.65		1419	25C	vector	4	2661.61
1419	25C	vector	2	2609.73		1419	25C	vector	14	3161.29		1419	25C	vector	4	3054.73
1419	25C	vector	2	3170.02		1419	25C	vector	14	3190.16		1419	25C	vector	4	2975.39
1419	25C	vector	2	3245.16		1419	25C	vector	14	2859.94		1419	25C	vector	4	3339.9
1419	25C	vector	2	3214		1419	25C	vector	14	3327.81		1419	25C	vector	4	3284.29
1419	25C	vector	2	2893.78		1419	25C	vector	14	2808.88		1419	25C	vector	4	2764.78
1419	25C	vector	2	2753.66		1419	25C	vector	14	2853.35		1419	25C	vector	4	3232.65
1419	25C	vector	2	3207.2		1419	25C	vector	14	2971.92		1419	25C	vector	4	2984.08
1419	25C	vector	2	2727.42		1419	25C	vector	14	2773.93		1419	25C	vector	5	3139.13
1419	25C	vector	2	3168.6		1419	25C	vector	14	2778.72		1419	25C	vector	5	2939.6
1419	25C	vector	2	2809.33		1419	25C	vector	15	3021.57		1419	25C	vector	5	2982.14
1419	25C	vector	2	2835.63		1419	25C	vector	15	3128.94		1419	25C	vector	5	3018.54
1419	25C	vector	2	2779.1		1419	25C	vector	15	2888.45		1419	25C	vector	5	3077.29
1419	25C	vector	2	2796.65		1419	25C	vector	15	2794.56		1419	25C	vector	5	2843.58
1419	25C	vector	3	2768.44		1419	25C	vector	15	3176.38		1419	25C	vector	5	3088.09
1419	25C	vector	3	2786.8		1419	25C	vector	15	3035.34		1419	25C	vector	5	3130.13
1419	25C	vector	3	3481.67		1419	25C	vector	15	2695.05		1419	25C	vector	5	2733.22
1419	25C	vector	3	2660.27		1419	25C	vector	15	2976.76		1419	25C	vector	5	3114.29
1419	25C	vector	3	2998.75		1419	25C	vector	15	2740.8		1419	25C	vector	5	3168.21
1419	25C	vector	3	2711.29		1419	25C	vector	15	3185.04		1419	25C	vector	5	4671.97
1419	25C	vector	3	2681.08		1419	25C	vector	15	2944.22		1419	25C	vector	6	3054.72
1419	25C	vector	3	2549.51		1419	25C	vector	15	2672.7		1419	25C	vector	6	3094.12
1419	25C	vector	3	2702.71		1419	25C	vector	15	2824.97		1419	25C	vector	6	3083.1
1419	25C	vector	3	2581.49		1419	25C	vector	15	3310.22		1419	25C	vector	6	3153.53
1419	25C	vector	3	2667.6		1419	25C	vector	15	2786		1419	25C	vector	6	3380.81
1419	25C	vector	3	2408.72		1419	25C	vector	15	3069.21		1419	25C	vector	6	3060.12
1419	25C	vector	3	2978.31		1419	25C	vector	15	2704.18		1419	25C	vector	6	2938.92
1419	25C	vector	3	2918.43		1419	25C	vector	15	2783.04		1419	25C	vector	6	3081.35
1419	25C	vector	3	3180.17		1419	25C	vector	15	2912.4		1419	25C	vector	6	2888.85
1419	25C	vector	3	2892.72		1419	25C	vector	1	3215.86		1419	25C	vector	6	3063.15
1419	25C	vector	4	2749.87		1419	25C	vector	1	2818.32		1419	25C	vector	6	3155.1
1419	25C	vector	4	2744.39		1419	25C	vector	1	3116.54		1419	25C	vector	6	3122.93
1419	25C	vector	4	2840		1419	25C	vector	1	2753.98		1419	25C	vector	6	3294.74
1419	25C	vector	4	3151.6		1419	25C	vector	1	3208.72		1419	25C	vector	6	2857.52
1419	25C	vector	4	2538.84		1419	25C	vector	1	3241.52		1419	25C	vector	6	2882.33
1419	25C	vector	4	2745.33		1419	25C	vector	1	2555.32		1419	25C	vector	6	3154.69
1419	25C	vector	4	2597.71		1419	25C	vector	1	2687.36		1419	25C	vector	6	3355.5
1419	25C	vector	5	2849.98		1419	25C	vector	1	3145.69		1419	25C	vector	6	2994.49
1419	25C	vector	5	3033.17		1419	25C	vector	1	2933.18		1419	25C	vector	7	2606.38
1419	25C	vector	5	2877.91		1419	25C	vector	1	2823.26		1419	25C	vector	7	2851.45
1419	25C	vector	5	2939.17		1419	25C	vector	1	3265.69		1419	25C	vector	7	2685.07
1419	25C	vector	5	2591.82		1419	25C	vector	1	2872.87		1419	25C	vector	7	3083.24
1419	25C	vector	5	3130.15		1419	25C	vector	1	2759.67		1419	25C	vector	7	3402.81
1419	25C	vector	5	3097.41		1419	25C	vector	2	3058.15		1419	25C	vector	7	2989.51
1419	25C	vector	5	2806.88		1419	25C	vector	2	2944.89		1419	25C	vector	7	2585.87
1419	25C	vector	5	2681.11		1419	25C	vector	2	3147.25		1419	25C	vector	7	3026.44
1419	25C	vector	5	2959.38		1419	25C	vector	2	3196.89		1419	25C	vector	7	3269
1419	25C	vector	5	2682		1419	25C	vector	2	2949.24		1419	25C	vector	7	2914.28
1419	25C	vector	5	2857.65		1419	25C	vector	2	2837.46		1419	25C	vector	7	3094.97
1419	25C	vector	5	2816.54		1419	25C	vector	2	3190.29		1419	25C	vector	7	3165.52
1419	25C	vector	5	2746.78		1419	25C	vector	2	2828.46		1419	25C	vector	7	2882.61
1419	25C	vector	5	2804.37		1419	25C	vector	2	2678.79		1419	25C	vector	7	3169.53
1419	25C	vector	6	3278.05		1419	25C	vector	2	3077.5		1419	25C	vector	7	2942.64
1419	25C	vector	6	3253.84		1419	25C	vector	2	2956.69		1419	25C	vector	7	2720.31
1419	25C	vector	6	2846.57		1419	25C	vector	2	3083.91		1419	25C	vector	7	2744.68
1419	25C	vector	6	2733.59		1419	25C	vector	2	2916		1419	25C	vector	7	2840.07
1419	25C	vector	6	2820.54		1419	25C	vector	2	2953.21		1419	25C	vector	8	3122.89
1419	25C	vector	6	2732.39		1419	25C	vector	2	2989.42		1419	25C	vector	8	3286.6
1419	25C	vector	6	3251.07		1419	25C	vector	2	3263.81		1419	25C	vector	8	3140.44
1419	25C	vector	6	3094.9		1419	25C	vector	2	2860.73		1419	25C	vector	8	3100.39
1419	25C	vector	6	3376.54		1419	25C	vector	2	2980.7		1419	25C	vector	8	3633.76
1419	25C	vector	6	2802.94		1419	25C	vector	2	3256.57		1419	25C	vector	8	3336.3
1419	25C	vector	6	3236.37		1419	25C	vector	2	2779.06		1419	25C	vector	8	2993.8
1419	25C	vector	6	2727.52		1419	25C	vector	2	3083.59		1419	25C	vector	8	3553.02
1419	25C	vector	6	3357.71		1419	25C	vector	2	2629.66		1419	25C	vector	8	3533.12
1419	25C	vector	6	2862.5		1419	25C	vector	2	3085.21		1419	25C	vector	8	3315.39
1419	25C	vector	6	3434.52		1419	25C	vector	2	3106.9		1419	25C	vector	8	2937.91
1419	25C	vector	6	3405.19		1419	25C	vector	2	3162.56		1419	25C	vector	8	2832.94
1419	25C	vector	6	3153.61		1419	25C	vector	3	3332.88		1419	25C	vector	8	3497.04
1419	25C	vector	6	3209.79		1419	25C	vector	3	3439.46		1419	25C	vector	8	3052.11
1419	25C	vector	6	2678.08		1419	25C	vector	3	2910.77		1419	25C	vector	8	2816.9
1419	25C	vector	6	2786.4		1419	25C	vector	3	2877.98		1419	25C	vector	8	3190.09
1419	25C	vector	7	2716.51		1419	25C	vector	3	3102.52		1419	25C	vector	8	2914.72
1419	25C	vector	7	2820.26		1419	25C	vector	3	2647.48		1419	25C	vector	8	2715.06
1419	25C	vector	7	4114.86		1419	25C	vector	3	3022.96		1419	25C	vector	8	3031.53
1419	25C	vector	7	2815.44		1419	25C	vector	3	3038.88		1419	25C	vector	8	3464.38
1419	25C	vector	7	3107.28		1419	25C	vector	3	2977.1		1419	25C	vector	8	2932.8
1419	25C	vector	7	3609.09		1419	25C	vector	3	2699.2		1419	25C	vector	8	2799.62
1419	25C	vector	7	5883.76		1419	25C	vector	3	2637.16		1419	25C	vector	8	4229.41
1419	25C	vector	7	5418.06		1419	25C	vector	3	2684.78		1419	25C	vector	8	3558.26
1419	25C	vector	7	2737.25		1419	25C	vector	3	2732.75		1419	25C	vector	9	3406.64
1419	25C	vector	7	4751.62		1419	25C	vector	3	2644.47		1419	25C	vector	9	2967.74
1419	25C	vector	7	3046.95		1419	25C	vector	3	2761.71		1419	25C	vector	9	3203.26
1419	25C	vector	7	2936.63		1419	25C	vector	3	2931.93		1419	25C	vector	9	3165.46
1419	25C	vector	7	3973.41		1419	25C	vector	3	3479.61		1419	25C	vector	9	2860.17
1419	25C	vector	7	3325.64		1419	25C	vector	3	2957.36		1419	25C	vector	9	3072.61
1419	25C	vector	7	2777.34		1419	25C	vector	3	2901.27		1419	25C	vector	9	3203.67
1419	25C	vector	7	3138.3		1419	25C	vector	3	2933.61		1419	25C	vector	9	3143.07
1419	25C	vector	7	2988.43		1419	25C	vector	3	3264.21		1419	25C	vector	9	3522.47
1419	25C	vector	7	2955.03		1419	25C	vector	3	3105.76		1419	25C	vector	9	2898.94
1419	25C	vector	7	3146.22		1419	25C	vector	3	3137.3		1419	25C	vector	9	3109.18
1419	25C	vector	7	2764.27		1419	25C	vector	3	3062.3		1419	25C	vector	9	3410.45
1419	25C	vector	7	3412.43		1419	25C	vector	3	2971.28		1419	25C	vector	9	2898.09
1419	25C	vector	7	3390.27		1419	25C	vector	3	2820.25		1419	25C	vector	9	3020.76
1419	25C	vector	7	2687.49		1419	25C	vector	4	3101.51		1419	25C	vector	9	3093.41
1419	25C	vector	7	3880.5		1419	25C	vector	4	2972.44		1419	25C	vector	9	2664.37
1419	25C	vector	7	2742.06		1419	25C	vector	4	2896.54		1419	25C	vector	9	3349.08
1419	25C	vector	7	3046.25		1419	25C	vector	4	2933.68		1419	25C	vector	9	9702.75
1419	25C	vector	7	2831.35		1419	25C	vector	4	2935.87		1679	25C	arle14rnai	10	2595.23
1419	25C	vector	7	2497.43		1419	25C	vector	4	2733.46		1679	25C	arle14rnai	10	2695.87
1419	25C	vector	7	2779.35		1419	25C	vector	4	3001.66		1679	25C	arle14rnai	10	2590.2
1419	25C	vector	7	3606.51		1419	25C	vector	4	2890.25		1679	25C	arle14rnai	10	2669.63
1419	25C	vector	7	2755.68		1419	25C	vector	4	2795.78		1679	25C	arle14rnai	10	2713.91
1419	25C	vector	7	3486.04		1419	25C	vector	4	2655.94		1679	25C	arle14rnai	10	2766.46
1419	25C	vector	7	2964.02		1419	25C	vector	4	2899.42		1679	25C	arle14rnai	10	2548.34
1419	25C	vector	7	3963.74		1419	25C	vector	4	3094.37		1679	25C	arle14rnai	10	2803.12
1419	25C	vector	7	3355.24		1419	25C	vector	4	2904.78		1679	25C	arle14rnai	10	2733.94
1419	25C	vector	7	5175.69		1419	25C	vector	4	3392.07		1679	25C	arle14rnai	10	2679.06
1419	25C	vector	7	7795.5		1419	25C	vector	4	2833.05		1679	25C	arle14rnai	10	2568.34
1419	25C	vector	7	2854.38		1419	25C	vector	4	3244.93		1679	25C	arle14rnai	10	2750.19
1419	25C	vector	8	2951.1		1419	25C	vector	4	3181.61		1679	25C	arle14rnai	10	2798.01
1419	25C	vector	8	2853.58		1419	25C	vector	4	2965.84		1679	25C	arle14rnai	10	2888.85
1419	25C	vector	8	3238.71		1419	25C	vector	4	2758.58		1679	25C	arle14rnai	10	2672.59
1419	25C	vector	8	2968.9		1419	25C	vector	4	2893.07		1679	25C	arle14rnai	10	3155.87
1419	25C	vector	8	2836.58		1419	25C	vector	4	2855.25		1679	25C	arle14rnai	10	2601.73
1419	25C	vector	8	2844.38		1419	25C	vector	4	2984.57		1679	25C	arle14rnai	10	2883.48
1419	25C	vector	8	2560.77		1419	25C	vector	4	2774.09		1679	25C	arle14rnai	10	3018.34
1419	25C	vector	8	2775.87		1419	25C	vector	4	3136.5		1679	25C	arle14rnai	10	2859.74
1419	25C	vector	8	2852.59		1419	25C	vector	4	3150.76		1679	25C	arle14rnai	11	2584.05
1419	25C	vector	8	2934.6		1419	25C	vector	4	3217.23		1679	25C	arle14rnai	11	2810.09
1419	25C	vector	8	2900.88		1419	25C	vector	4	2789.87		1679	25C	arle14rnai	11	2758.74
1419	25C	vector	8	3044.93		1419	25C	vector	4	2980.03		1679	25C	arle14rnai	11	2557.04
1419	25C	vector	8	3292.57		1419	25C	vector	4	3301.21		1679	25C	arle14rnai	11	2784.38
1419	25C	vector	8	2800.94		1419	25C	vector	5	3253.76		1679	25C	arle14rnai	11	2788.47
1419	25C	vector	8	3009.07		1419	25C	vector	5	3132.33		1679	25C	arle14rnai	11	2592.81
1419	25C	vector	8	3028.01		1419	25C	vector	5	2843		1679	25C	arle14rnai	11	2642.42
1419	25C	vector	8	2650.95		1419	25C	vector	5	2811.35		1679	25C	arle14rnai	11	2726.65
1419	25C	vector	8	3109.26		1419	25C	vector	5	2824.19		1679	25C	arle14rnai	11	2608.05
1419	25C	vector	8	3049.7		1419	25C	vector	5	2830.03		1679	25C	arle14rnai	11	3292.8
1419	25C	vector	8	2765.86		1419	25C	vector	5	2732.85		1679	25C	arle14rnai	11	2723.54
1419	25C	vector	8	2682.33		1419	25C	vector	5	2804.88		1679	25C	arle14rnai	12	2698.68
1419	25C	vector	8	2905.8		1419	25C	vector	5	3290.62		1679	25C	arle14rnai	12	2848.18
1419	25C	vector	9	2967.87		1419	25C	vector	5	3088.78		1679	25C	arle14rnai	12	2715.1
1419	25C	vector	9	3000.11		1419	25C	vector	5	2888.8		1679	25C	arle14rnai	12	2790.63
1419	25C	vector	9	2933.05		1419	25C	vector	5	3060		1679	25C	arle14rnai	12	2812.94
1419	25C	vector	9	2874.49		1419	25C	vector	5	2822.06		1679	25C	arle14rnai	12	2668.02
1419	25C	vector	9	2754.66		1419	25C	vector	5	3045.56		1679	25C	arle14rnai	12	2729.1
1419	25C	vector	9	3011.86		1419	25C	vector	5	3041.01		1679	25C	arle14rnai	12	2900.01
1419	25C	vector	9	3047.94		1419	25C	vector	5	2697.43		1679	25C	arle14rnai	12	2982.57
1419	25C	vector	9	3042.12		1419	25C	vector	5	2803.84		1679	25C	arle14rnai	12	2875.88
1419	25C	vector	9	2893.4		1419	25C	vector	6	2996.78		1679	25C	arle14rnai	12	2741.04
1419	25C	vector	9	2803.81		1419	25C	vector	6	3188.9		1679	25C	arle14rnai	12	2689.76
1419	25C	vector	9	2886.66		1419	25C	vector	6	3139.22		1679	25C	arle14rnai	12	2803.18
1419	25C	vector	9	3156.24		1419	25C	vector	6	3112.71		1679	25C	arle14rnai	12	2871.2
1419	25C	vector	9	2861.67		1419	25C	vector	6	2900.5		1679	25C	arle14rnai	12	2929.26
1419	25C	vector	9	2655.39		1419	25C	vector	6	3162.91		1679	25C	arle14rnai	12	2671.97
1419	25C	vector	9	3127.52		1419	25C	vector	6	3126.09		1679	25C	arle14rnai	12	2715.67
1419	25C	vector	9	2804.26		1419	25C	vector	6	2960.38		1679	25C	arle14rnai	12	2772.58
1419	25C	vector	9	3032.44		1419	25C	vector	6	3223.83		1679	25C	arle14rnai	12	2899.34
1419	25C	vector	9	2712.78		1419	25C	vector	6	3320.42		1679	25C	arle14rnai	12	2615.09
1419	25C	vector	9	2931.59		1419	25C	vector	6	2950.6		1679	25C	arle14rnai	12	2788.1
1419	25C	vector	9	2999.05		1419	25C	vector	6	3039.42		1679	25C	arle14rnai	12	2651.52
1419	25C	vector	9	2860.66		1419	25C	vector	6	3192.07		1679	25C	arle14rnai	12	2875.49
1419	25C	vector	9	3216.55		1419	25C	vector	6	3192		1679	25C	arle14rnai	12	2716.26
1419	25C	vector	9	3099.55		1419	25C	vector	6	3111.38		1679	25C	arle14rnai	12	3105.94
1419	25C	vector	9	2980.4		1419	25C	vector	6	2863.73		1679	25C	arle14rnai	12	2799.31
1419	25C	vector	9	2919.54		1419	25C	vector	6	3123.12		1679	25C	arle14rnai	12	2714.93
1419	25C	vector	9	3046.55		1419	25C	vector	6	3612.76		1679	25C	arle14rnai	12	2879.43
1419	25C	vector	9	3331.29		1419	25C	vector	6	2998.12		1679	25C	arle14rnai	12	3046.54
1419	25C	vector	9	2754.32		1419	25C	vector	6	3189.19		1679	25C	arle14rnai	12	2745.01
1419	25C	vector	9	3023.39		1419	25C	vector	6	3370.7		1679	25C	arle14rnai	12	2582.39
1419	25C	vector	9	2707.39		1419	25C	vector	6	2836.77		1679	25C	arle14rnai	12	2654.62
1419	25C	vector	9	2764.87		1419	25C	vector	6	3413.59		1679	25C	arle14rnai	12	2772.51
1419	25C	vector	9	3073.56		1419	25C	vector	6	3031		1679	25C	arle14rnai	13	2540.43
1419	25C	vector	9	2946.39		1419	25C	vector	6	3100.08		1679	25C	arle14rnai	13	2841.68
1419	25C	vector	9	2836.82		1419	25C	vector	6	3008.03		1679	25C	arle14rnai	13	2675.92
1419	25C	vector	9	2872.36		1419	25C	vector	6	3287.49		1679	25C	arle14rnai	13	2688.3
1419	25C	vector	9	3004.59		1419	25C	vector	6	3314.16		1679	25C	arle14rnai	13	2968
1419	25C	vector	9	2803.68		1419	25C	vector	6	2948.88		1679	25C	arle14rnai	13	2662.35
1419	25C	vector	9	2774.55		1419	25C	vector	6	3207.01		1679	25C	arle14rnai	13	2841.94
1419	25C	vector	9	2773.3		1419	25C	vector	7	3342.39		1679	25C	arle14rnai	13	2743.9
1419	25C	vector	9	3243.63		1419	25C	vector	7	3360.37		1679	25C	arle14rnai	13	2658.65
1419	25C	vector	9	3041.15		1419	25C	vector	7	3423.98		1679	25C	arle14rnai	13	2678.08
1419	25C	vector	9	2971.24		1419	25C	vector	7	3258.14		1679	25C	arle14rnai	13	2957.25
1419	25C	vector	9	2855.87		1419	25C	vector	7	2914.24		1679	25C	arle14rnai	13	2990.24
1419	25C	vector	9	2927.97		1419	25C	vector	7	3062.66		1679	25C	arle14rnai	13	2916.53
1419	25C	vector	9	2630.58		1419	25C	vector	7	2714.8		1679	25C	arle14rnai	13	3138.38
1679	25C	arle14rnai	10	3430.18		1419	25C	vector	7	3527.1		1679	25C	arle14rnai	13	2652.51
1679	25C	arle14rnai	10	3340.89		1419	25C	vector	7	3175.51		1679	25C	arle14rnai	13	2747.99
1679	25C	arle14rnai	10	2857.46		1419	25C	vector	7	3288.52		1679	25C	arle14rnai	13	2983.87
1679	25C	arle14rnai	10	3258.62		1419	25C	vector	7	3331.01		1679	25C	arle14rnai	13	3024.23
1679	25C	arle14rnai	10	3622.89		1419	25C	vector	7	3199.72		1679	25C	arle14rnai	13	2736.53
1679	25C	arle14rnai	10	3529.13		1419	25C	vector	7	2630.98		1679	25C	arle14rnai	13	2629.41
1679	25C	arle14rnai	10	3179.53		1419	25C	vector	7	3160.65		1679	25C	arle14rnai	13	3007.91
1679	25C	arle14rnai	10	2711.83		1419	25C	vector	7	3023.52		1679	25C	arle14rnai	13	2939.07
1679	25C	arle14rnai	10	2678.92		1419	25C	vector	7	3865.62		1679	25C	arle14rnai	13	2776.39
1679	25C	arle14rnai	10	3263.78		1419	25C	vector	7	2981.39		1679	25C	arle14rnai	13	2928.82
1679	25C	arle14rnai	10	2781.09		1419	25C	vector	7	2718.8		1679	25C	arle14rnai	13	2955.72
1679	25C	arle14rnai	10	2585.74		1419	25C	vector	7	2844.68		1679	25C	arle14rnai	14	2933.27
1679	25C	arle14rnai	10	3066.95		1419	25C	vector	7	3122.98		1679	25C	arle14rnai	14	2627.85
1679	25C	arle14rnai	10	3190.54		1419	25C	vector	8	2946.44		1679	25C	arle14rnai	14	2644.77
1679	25C	arle14rnai	10	2752.85		1419	25C	vector	8	2822.56		1679	25C	arle14rnai	14	3006.32
1679	25C	arle14rnai	11	3506.47		1419	25C	vector	8	2761.35		1679	25C	arle14rnai	14	2694.17
1679	25C	arle14rnai	11	3302.73		1419	25C	vector	8	2982.27		1679	25C	arle14rnai	14	2842.77
1679	25C	arle14rnai	11	2665.86		1419	25C	vector	8	2975.37		1679	25C	arle14rnai	14	2622.42
1679	25C	arle14rnai	11	2720.94		1419	25C	vector	8	2950.4		1679	25C	arle14rnai	14	2727.95
1679	25C	arle14rnai	11	2647.62		1419	25C	vector	8	3049.46		1679	25C	arle14rnai	14	2691.72
1679	25C	arle14rnai	11	3831.2		1419	25C	vector	8	2946.32		1679	25C	arle14rnai	14	2605.4
1679	25C	arle14rnai	11	2739.93		1419	25C	vector	8	2742.58		1679	25C	arle14rnai	14	2613.44
1679	25C	arle14rnai	11	2668.74		1419	25C	vector	8	3002.72		1679	25C	arle14rnai	14	2785.95
1679	25C	arle14rnai	11	3108.86		1419	25C	vector	8	3013.86		1679	25C	arle14rnai	14	2958.57
1679	25C	arle14rnai	11	3223.99		1419	25C	vector	8	2852.28		1679	25C	arle14rnai	14	3013.86
1679	25C	arle14rnai	11	3591.42		1419	25C	vector	8	2921.81		1679	25C	arle14rnai	14	2808.98
1679	25C	arle14rnai	12	3624.34		1419	25C	vector	8	2937.55		1679	25C	arle14rnai	14	2944.86
1679	25C	arle14rnai	12	2540.94		1419	25C	vector	8	2822.98		1679	25C	arle14rnai	14	2969.44
1679	25C	arle14rnai	12	3531.74		1419	25C	vector	8	2795.99		1679	25C	arle14rnai	14	3076.18
1679	25C	arle14rnai	12	2520		1419	25C	vector	8	2763.33		1679	25C	arle14rnai	14	2798.37
1679	25C	arle14rnai	12	3217.64		1419	25C	vector	8	2809.73		1679	25C	arle14rnai	14	3027.71
1679	25C	arle14rnai	12	3391.07		1419	25C	vector	8	3018.76		1679	25C	arle14rnai	14	2810.9
1679	25C	arle14rnai	12	2693.71		1419	25C	vector	8	2970.81		1679	25C	arle14rnai	14	2571.58
1679	25C	arle14rnai	12	3724.32		1419	25C	vector	8	3092.8		1679	25C	arle14rnai	14	2900.7
1679	25C	arle14rnai	12	3378.14		1419	25C	vector	8	3086.73		1679	25C	arle14rnai	14	2786.36
1679	25C	arle14rnai	12	3055.08		1419	25C	vector	8	2952.66		1679	25C	arle14rnai	14	2742.22
1679	25C	arle14rnai	12	2551.08		1419	25C	vector	8	2969.35		1679	25C	arle14rnai	14	2856.68
1679	25C	arle14rnai	12	2616.09		1419	25C	vector	8	3406.28		1679	25C	arle14rnai	14	2631.65
1679	25C	arle14rnai	13	3530.24		1419	25C	vector	8	3073.88		1679	25C	arle14rnai	14	2909.48
1679	25C	arle14rnai	13	2984.83		1419	25C	vector	8	2673.53		1679	25C	arle14rnai	14	2708.6
1679	25C	arle14rnai	13	3774.34		1419	25C	vector	8	2780.45		1679	25C	arle14rnai	14	2816.52
1679	25C	arle14rnai	13	2708.25		1419	25C	vector	8	2976.29		1679	25C	arle14rnai	14	2683.97
1679	25C	arle14rnai	13	2734.45		1419	25C	vector	8	2859.26		1679	25C	arle14rnai	14	2913.13
1679	25C	arle14rnai	13	3211.72		1419	25C	vector	8	2840.21		1679	25C	arle14rnai	14	2985.45
1679	25C	arle14rnai	13	3168.73		1419	25C	vector	8	3041.28		1679	25C	arle14rnai	14	2663.66
1679	25C	arle14rnai	13	2639.06		1419	25C	vector	8	2836.44		1679	25C	arle14rnai	14	2596.25
1679	25C	arle14rnai	13	2650.35		1419	25C	vector	9	2966.87		1679	25C	arle14rnai	14	2935.98
1679	25C	arle14rnai	13	3086.84		1419	25C	vector	9	3181.26		1679	25C	arle14rnai	14	2651.4
1679	25C	arle14rnai	13	3791.96		1419	25C	vector	9	3259.19		1679	25C	arle14rnai	15	2929.77
1679	25C	arle14rnai	13	2840.38		1419	25C	vector	9	2995.02		1679	25C	arle14rnai	15	2849.78
1679	25C	arle14rnai	13	3883.92		1419	25C	vector	9	3656.85		1679	25C	arle14rnai	15	2741.03
1679	25C	arle14rnai	13	2675.49		1419	25C	vector	9	3351.64		1679	25C	arle14rnai	15	2714.32
1679	25C	arle14rnai	13	3745.9		1419	25C	vector	9	3237.8		1679	25C	arle14rnai	15	2779.69
1679	25C	arle14rnai	14	6410.18		1419	25C	vector	9	2897.53		1679	25C	arle14rnai	15	3047.73
1679	25C	arle14rnai	14	15683.1		1419	25C	vector	9	3810.69		1679	25C	arle14rnai	15	2790.53
1679	25C	arle14rnai	14	2631.76		1419	25C	vector	9	3919.65		1679	25C	arle14rnai	15	2669.17
1679	25C	arle14rnai	14	2812.47		1419	25C	vector	9	3722.19		1679	25C	arle14rnai	15	2801.85
1679	25C	arle14rnai	14	16236		1419	25C	vector	9	2727.09		1679	25C	arle14rnai	15	2854.12
1679	25C	arle14rnai	14	2857.89		1419	25C	vector	9	3247.29		1679	25C	arle14rnai	15	2992.79
1679	25C	arle14rnai	14	34230.5		1419	25C	vector	9	3031.1		1679	25C	arle14rnai	15	2719.21
1679	25C	arle14rnai	14	2970.68		1419	25C	vector	9	2623.11		1679	25C	arle14rnai	15	2882.92
1679	25C	arle14rnai	14	3116.03		1419	25C	vector	9	4363		1679	25C	arle14rnai	15	3012.64
1679	25C	arle14rnai	14	2670.12		1419	25C	vector	9	3227.33		1679	25C	arle14rnai	15	2942.35
1679	25C	arle14rnai	14	33725.9		1419	25C	vector	9	2870.67		1679	25C	arle14rnai	15	2792.97
1679	25C	arle14rnai	14	2686.96		1419	25C	vector	9	4073.35		1679	25C	arle14rnai	15	2776.92
1679	25C	arle14rnai	15	3836.83		1419	25C	vector	9	3279.37		1679	25C	arle14rnai	15	2850.23
1679	25C	arle14rnai	15	3221.21		1419	25C	vector	9	2945.58		1679	25C	arle14rnai	15	2840.81
1679	25C	arle14rnai	15	2851.77		1419	25C	vector	9	3130.72		1679	25C	arle14rnai	15	3035.89
1679	25C	arle14rnai	15	2604.47		1419	25C	vector	9	3130.52		1679	25C	arle14rnai	15	2781.73
1679	25C	arle14rnai	15	3414.18		1419	25C	vector	9	3085.18		1679	25C	arle14rnai	15	3033.53
1679	25C	arle14rnai	15	3790.4		1419	25C	vector	9	3989.06		1679	25C	arle14rnai	15	2792.98
1679	25C	arle14rnai	15	2871.63		1419	25C	vector	9	3868.7		1679	25C	arle14rnai	15	2862.52
1679	25C	arle14rnai	15	3736.36		1419	25C	vector	9	4328.17		1679	25C	arle14rnai	15	2974.38
1679	25C	arle14rnai	15	2746.85		1419	25C	vector	9	2810.04		1679	25C	arle14rnai	15	2884.76
1679	25C	arle14rnai	15	2685		1419	25C	vector	9	3082.93		1679	25C	arle14rnai	15	2773.53
1679	25C	arle14rnai	15	2755.03		1419	25C	vector	9	3380.79		1679	25C	arle14rnai	15	2959.49
1679	25C	arle14rnai	15	3311.26		1419	25C	vector	9	3238.5		1679	25C	arle14rnai	15	2977.21
1679	25C	arle14rnai	15	3705.8		1419	25C	vector	9	3640.23		1679	25C	arle14rnai	15	2740.04
1679	25C	arle14rnai	1	3284.39		1419	25C	vector	9	2660.04		1679	25C	arle14rnai	15	2913.32
1679	25C	arle14rnai	1	3199.61		1419	25C	vector	9	2975.47		1679	25C	arle14rnai	15	2709.21
1679	25C	arle14rnai	1	2746.43		1679	25C	arle14rnai	10	2745.39		1679	25C	arle14rnai	15	3118.04
1679	25C	arle14rnai	1	3544.17		1679	25C	arle14rnai	10	2798.27		1679	25C	arle14rnai	15	2899.37
1679	25C	arle14rnai	1	2672.92		1679	25C	arle14rnai	10	2830.32		1679	25C	arle14rnai	15	3067.85
1679	25C	arle14rnai	1	2777.04		1679	25C	arle14rnai	10	2597.03		1679	25C	arle14rnai	15	3065.11
1679	25C	arle14rnai	1	2991.73		1679	25C	arle14rnai	10	2757.04		1679	25C	arle14rnai	15	2991.3
1679	25C	arle14rnai	1	2942.97		1679	25C	arle14rnai	10	2879.75		1679	25C	arle14rnai	15	2754.11
1679	25C	arle14rnai	1	3517.32		1679	25C	arle14rnai	10	2778.28		1679	25C	arle14rnai	15	2928.42
1679	25C	arle14rnai	1	2790.27		1679	25C	arle14rnai	10	2828.88		1679	25C	arle14rnai	15	2730.31
1679	25C	arle14rnai	1	2779.96		1679	25C	arle14rnai	10	2744.44		1679	25C	arle14rnai	15	2675.25
1679	25C	arle14rnai	1	2558.52		1679	25C	arle14rnai	10	2643.31		1679	25C	arle14rnai	15	3021.02
1679	25C	arle14rnai	1	2749.01		1679	25C	arle14rnai	10	2715.06		1679	25C	arle14rnai	15	2811.46
1679	25C	arle14rnai	1	2571.47		1679	25C	arle14rnai	10	2805.81		1679	25C	arle14rnai	15	2708.45
1679	25C	arle14rnai	1	3540.27		1679	25C	arle14rnai	10	2649.39		1679	25C	arle14rnai	15	2984.35
1679	25C	arle14rnai	1	2545.31		1679	25C	arle14rnai	10	2522.84		1679	25C	arle14rnai	15	2805.68
1679	25C	arle14rnai	1	2706.12		1679	25C	arle14rnai	10	2769.07		1679	25C	arle14rnai	15	3029.88
1679	25C	arle14rnai	1	2956.61		1679	25C	arle14rnai	10	2665.6		1679	25C	arle14rnai	15	2736.64
1679	25C	arle14rnai	1	2663.34		1679	25C	arle14rnai	10	2899.58		1679	25C	arle14rnai	15	2889.47
1679	25C	arle14rnai	1	3393.03		1679	25C	arle14rnai	10	2799.16		1679	25C	arle14rnai	15	2872.12
1679	25C	arle14rnai	1	2743.63		1679	25C	arle14rnai	10	2666.67		1679	25C	arle14rnai	15	3036.71
1679	25C	arle14rnai	1	3310.36		1679	25C	arle14rnai	10	2770.03		1679	25C	arle14rnai	15	2800.39
1679	25C	arle14rnai	1	2678.01		1679	25C	arle14rnai	10	2825.96		1679	25C	arle14rnai	15	2718.35
1679	25C	arle14rnai	1	2625.04		1679	25C	arle14rnai	10	2666.21		1679	25C	arle14rnai	1	2577.16
1679	25C	arle14rnai	2	2886.53		1679	25C	arle14rnai	10	2705.18		1679	25C	arle14rnai	1	2703.02
1679	25C	arle14rnai	2	5374.64		1679	25C	arle14rnai	10	2866.87		1679	25C	arle14rnai	1	2743.44
1679	25C	arle14rnai	2	3063.59		1679	25C	arle14rnai	11	2655.3		1679	25C	arle14rnai	1	2917.3
1679	25C	arle14rnai	2	4076.98		1679	25C	arle14rnai	11	2800.62		1679	25C	arle14rnai	1	2603.26
1679	25C	arle14rnai	2	3255.82		1679	25C	arle14rnai	11	2877.74		1679	25C	arle14rnai	1	2554.4
1679	25C	arle14rnai	2	3393.26		1679	25C	arle14rnai	11	2660.42		1679	25C	arle14rnai	1	2772.84
1679	25C	arle14rnai	2	3079.72		1679	25C	arle14rnai	11	2662.38		1679	25C	arle14rnai	1	2550.63
1679	25C	arle14rnai	2	2605.94		1679	25C	arle14rnai	11	2707.21		1679	25C	arle14rnai	1	2926.92
1679	25C	arle14rnai	2	4352.3		1679	25C	arle14rnai	11	2787.62		1679	25C	arle14rnai	1	2653.76
1679	25C	arle14rnai	2	2572.72		1679	25C	arle14rnai	11	2668.5		1679	25C	arle14rnai	1	2864.44
1679	25C	arle14rnai	2	3436.8		1679	25C	arle14rnai	11	2611.06		1679	25C	arle14rnai	1	2783.79
1679	25C	arle14rnai	2	2870.72		1679	25C	arle14rnai	11	2884.39		1679	25C	arle14rnai	1	2743.36
1679	25C	arle14rnai	2	3220.41		1679	25C	arle14rnai	11	2761.64		1679	25C	arle14rnai	1	2758.35
1679	25C	arle14rnai	2	3141.48		1679	25C	arle14rnai	11	2841.98		1679	25C	arle14rnai	1	2831.17
1679	25C	arle14rnai	2	3154.07		1679	25C	arle14rnai	11	2777.54		1679	25C	arle14rnai	1	2585.54
1679	25C	arle14rnai	2	2866.46		1679	25C	arle14rnai	11	2613.09		1679	25C	arle14rnai	2	2573.63
1679	25C	arle14rnai	2	3283.44		1679	25C	arle14rnai	11	2841.19		1679	25C	arle14rnai	2	2628.09
1679	25C	arle14rnai	2	3203.98		1679	25C	arle14rnai	11	3054.16		1679	25C	arle14rnai	2	2841.35
1679	25C	arle14rnai	2	3061.73		1679	25C	arle14rnai	11	2657.7		1679	25C	arle14rnai	2	2677.08
1679	25C	arle14rnai	3	2723.06		1679	25C	arle14rnai	11	2787.13		1679	25C	arle14rnai	2	2981.31
1679	25C	arle14rnai	3	2812.91		1679	25C	arle14rnai	11	2867.97		1679	25C	arle14rnai	2	2518.21
1679	25C	arle14rnai	3	2596.28		1679	25C	arle14rnai	11	2760.61		1679	25C	arle14rnai	2	2602.15
1679	25C	arle14rnai	3	2860.23		1679	25C	arle14rnai	11	2737.66		1679	25C	arle14rnai	2	2700.85
1679	25C	arle14rnai	3	2749.96		1679	25C	arle14rnai	11	2769.56		1679	25C	arle14rnai	2	3077.31
1679	25C	arle14rnai	3	3183.41		1679	25C	arle14rnai	11	2804.58		1679	25C	arle14rnai	2	2613.55
1679	25C	arle14rnai	3	2572.05		1679	25C	arle14rnai	11	2832.14		1679	25C	arle14rnai	2	2600.34
1679	25C	arle14rnai	3	3277.22		1679	25C	arle14rnai	11	2891.61		1679	25C	arle14rnai	2	2580.84
1679	25C	arle14rnai	3	2975.44		1679	25C	arle14rnai	12	2664.04		1679	25C	arle14rnai	2	2795.9
1679	25C	arle14rnai	3	2581.79		1679	25C	arle14rnai	12	2722.7		1679	25C	arle14rnai	3	2611.3
1679	25C	arle14rnai	3	2955.08		1679	25C	arle14rnai	12	2683.55		1679	25C	arle14rnai	3	2836.62
1679	25C	arle14rnai	3	2936.95		1679	25C	arle14rnai	12	2712.84		1679	25C	arle14rnai	3	2670.2
1679	25C	arle14rnai	3	2556.12		1679	25C	arle14rnai	12	2594.25		1679	25C	arle14rnai	3	2707.07
1679	25C	arle14rnai	3	2569.48		1679	25C	arle14rnai	12	2844.92		1679	25C	arle14rnai	3	2540.68
1679	25C	arle14rnai	3	2528.91		1679	25C	arle14rnai	12	2871.91		1679	25C	arle14rnai	3	2799.34
1679	25C	arle14rnai	3	3580.44		1679	25C	arle14rnai	12	2721.84		1679	25C	arle14rnai	3	2730.51
1679	25C	arle14rnai	3	2695.23		1679	25C	arle14rnai	12	2789.42		1679	25C	arle14rnai	3	2611.13
1679	25C	arle14rnai	3	3034.33		1679	25C	arle14rnai	12	2746.32		1679	25C	arle14rnai	3	2732.6
1679	25C	arle14rnai	4	3158.24		1679	25C	arle14rnai	12	2667.58		1679	25C	arle14rnai	3	2768.64
1679	25C	arle14rnai	4	2894.57		1679	25C	arle14rnai	12	2679.62		1679	25C	arle14rnai	3	2707.42
1679	25C	arle14rnai	4	3068.06		1679	25C	arle14rnai	12	2619.64		1679	25C	arle14rnai	3	2750.11
1679	25C	arle14rnai	4	2806.39		1679	25C	arle14rnai	12	2870.17		1679	25C	arle14rnai	3	2770.08
1679	25C	arle14rnai	4	3261.45		1679	25C	arle14rnai	12	2738.16		1679	25C	arle14rnai	3	2768.56
1679	25C	arle14rnai	4	3143.98		1679	25C	arle14rnai	12	2678.89		1679	25C	arle14rnai	3	2823.21
1679	25C	arle14rnai	4	2783.36		1679	25C	arle14rnai	12	2782.41		1679	25C	arle14rnai	3	2610.46
1679	25C	arle14rnai	4	3071.67		1679	25C	arle14rnai	12	2828.77		1679	25C	arle14rnai	3	2714.05
1679	25C	arle14rnai	4	3388.18		1679	25C	arle14rnai	12	2609.74		1679	25C	arle14rnai	3	2637.27
1679	25C	arle14rnai	4	2678.02		1679	25C	arle14rnai	12	2750.89		1679	25C	arle14rnai	3	2748.58
1679	25C	arle14rnai	4	2546.79		1679	25C	arle14rnai	12	2832.51		1679	25C	arle14rnai	3	2749.91
1679	25C	arle14rnai	4	2885.85		1679	25C	arle14rnai	13	2734.55		1679	25C	arle14rnai	3	2895.27
1679	25C	arle14rnai	5	2688.54		1679	25C	arle14rnai	13	2386.76		1679	25C	arle14rnai	4	2700.34
1679	25C	arle14rnai	5	2893.17		1679	25C	arle14rnai	13	2790.02		1679	25C	arle14rnai	4	2821.74
1679	25C	arle14rnai	5	2692.36		1679	25C	arle14rnai	13	2679.44		1679	25C	arle14rnai	4	2740.07
1679	25C	arle14rnai	5	2767.35		1679	25C	arle14rnai	13	2673.44		1679	25C	arle14rnai	4	2592.96
1679	25C	arle14rnai	5	2929		1679	25C	arle14rnai	13	2922.28		1679	25C	arle14rnai	4	2878.72
1679	25C	arle14rnai	5	3180.74		1679	25C	arle14rnai	14	2653.61		1679	25C	arle14rnai	4	2834.72
1679	25C	arle14rnai	5	2714.07		1679	25C	arle14rnai	14	2759.09		1679	25C	arle14rnai	4	2717.69
1679	25C	arle14rnai	5	2932.4		1679	25C	arle14rnai	14	2583.16		1679	25C	arle14rnai	4	2747.87
1679	25C	arle14rnai	5	2702.29		1679	25C	arle14rnai	14	2858.64		1679	25C	arle14rnai	4	2704.93
1679	25C	arle14rnai	5	2720.21		1679	25C	arle14rnai	14	2838.62		1679	25C	arle14rnai	4	2750.79
1679	25C	arle14rnai	5	2754.54		1679	25C	arle14rnai	14	2752.12		1679	25C	arle14rnai	4	2818.41
1679	25C	arle14rnai	5	2660.87		1679	25C	arle14rnai	14	2600.9		1679	25C	arle14rnai	4	2790.31
1679	25C	arle14rnai	5	2739.14		1679	25C	arle14rnai	14	2587.34		1679	25C	arle14rnai	4	2802.47
1679	25C	arle14rnai	5	2606.26		1679	25C	arle14rnai	14	2943.48		1679	25C	arle14rnai	4	3176.64
1679	25C	arle14rnai	5	2654.86		1679	25C	arle14rnai	14	2897.89		1679	25C	arle14rnai	4	3239.2
1679	25C	arle14rnai	6	2693.14		1679	25C	arle14rnai	14	2668.58		1679	25C	arle14rnai	4	2637.85
1679	25C	arle14rnai	6	2487.25		1679	25C	arle14rnai	14	2831.22		1679	25C	arle14rnai	4	2863.24
1679	25C	arle14rnai	6	2621.73		1679	25C	arle14rnai	14	3009.36		1679	25C	arle14rnai	4	2800.37
1679	25C	arle14rnai	6	2744.97		1679	25C	arle14rnai	14	2778.21		1679	25C	arle14rnai	4	3054.67
1679	25C	arle14rnai	6	2706.79		1679	25C	arle14rnai	14	2668.18		1679	25C	arle14rnai	4	3010.11
1679	25C	arle14rnai	6	2654.33		1679	25C	arle14rnai	14	2947.54		1679	25C	arle14rnai	4	2906.57
1679	25C	arle14rnai	6	2559.95		1679	25C	arle14rnai	14	2850.14		1679	25C	arle14rnai	4	2881.12
1679	25C	arle14rnai	6	2646.78		1679	25C	arle14rnai	14	2933.35		1679	25C	arle14rnai	4	2903.4
1679	25C	arle14rnai	6	2614.55		1679	25C	arle14rnai	14	2997.86		1679	25C	arle14rnai	4	3007.66
1679	25C	arle14rnai	6	2621.36		1679	25C	arle14rnai	14	2616.17		1679	25C	arle14rnai	4	2813.56
1679	25C	arle14rnai	6	2796.92		1679	25C	arle14rnai	14	2937.94		1679	25C	arle14rnai	4	3038.55
1679	25C	arle14rnai	6	2508.93		1679	25C	arle14rnai	14	2767.14		1679	25C	arle14rnai	4	2802.39
1679	25C	arle14rnai	6	2603.67		1679	25C	arle14rnai	14	2921		1679	25C	arle14rnai	4	2767.52
1679	25C	arle14rnai	6	3298.43		1679	25C	arle14rnai	14	2878.32		1679	25C	arle14rnai	4	2767.36
1679	25C	arle14rnai	6	2664.76		1679	25C	arle14rnai	14	3118.65		1679	25C	arle14rnai	4	2791.41
1679	25C	arle14rnai	6	2846.85		1679	25C	arle14rnai	14	3161.01		1679	25C	arle14rnai	4	2650.22
1679	25C	arle14rnai	6	2623.64		1679	25C	arle14rnai	14	2642.21		1679	25C	arle14rnai	4	2847.26
1679	25C	arle14rnai	7	3876.25		1679	25C	arle14rnai	14	2831.22		1679	25C	arle14rnai	4	2715.61
1679	25C	arle14rnai	7	3185.64		1679	25C	arle14rnai	14	2860.9		1679	25C	arle14rnai	4	3385.89
1679	25C	arle14rnai	7	2819.03		1679	25C	arle14rnai	14	2651.59		1679	25C	arle14rnai	4	2867.48
1679	25C	arle14rnai	7	2779.48		1679	25C	arle14rnai	14	2759.63		1679	25C	arle14rnai	4	2600.39
1679	25C	arle14rnai	7	2577.09		1679	25C	arle14rnai	14	3096.62		1679	25C	arle14rnai	4	2812.72
1679	25C	arle14rnai	7	2994.92		1679	25C	arle14rnai	14	2837.58		1679	25C	arle14rnai	4	2720.56
1679	25C	arle14rnai	7	2597.66		1679	25C	arle14rnai	15	2734.11		1679	25C	arle14rnai	4	3159.6
1679	25C	arle14rnai	7	2857.67		1679	25C	arle14rnai	15	2751.13		1679	25C	arle14rnai	4	3220.23
1679	25C	arle14rnai	7	2641.99		1679	25C	arle14rnai	15	2711.97		1679	25C	arle14rnai	4	3085.46
1679	25C	arle14rnai	7	2908.52		1679	25C	arle14rnai	15	2736.02		1679	25C	arle14rnai	4	2688.91
1679	25C	arle14rnai	7	3140.65		1679	25C	arle14rnai	15	2661.66		1679	25C	arle14rnai	5	2893.97
1679	25C	arle14rnai	7	3327.39		1679	25C	arle14rnai	15	2766.11		1679	25C	arle14rnai	5	2627.8
1679	25C	arle14rnai	7	2663		1679	25C	arle14rnai	15	2665.96		1679	25C	arle14rnai	5	2795.97
1679	25C	arle14rnai	8	3276.79		1679	25C	arle14rnai	15	2679.53		1679	25C	arle14rnai	5	2755
1679	25C	arle14rnai	8	2778.81		1679	25C	arle14rnai	15	2633.12		1679	25C	arle14rnai	5	2847.96
1679	25C	arle14rnai	8	2859.48		1679	25C	arle14rnai	15	2690.72		1679	25C	arle14rnai	5	2732.17
1679	25C	arle14rnai	8	3050.98		1679	25C	arle14rnai	15	2762.12		1679	25C	arle14rnai	5	2548.05
1679	25C	arle14rnai	8	2902.14		1679	25C	arle14rnai	15	2722.06		1679	25C	arle14rnai	5	2769.56
1679	25C	arle14rnai	8	2925.28		1679	25C	arle14rnai	15	2506.51		1679	25C	arle14rnai	5	2901.66
1679	25C	arle14rnai	8	3365.09		1679	25C	arle14rnai	15	2635.15		1679	25C	arle14rnai	5	2766.66
1679	25C	arle14rnai	8	2854.33		1679	25C	arle14rnai	15	2893.13		1679	25C	arle14rnai	5	2685.97
1679	25C	arle14rnai	8	2774.25		1679	25C	arle14rnai	15	2837.22		1679	25C	arle14rnai	5	2883.32
1679	25C	arle14rnai	8	3081.1		1679	25C	arle14rnai	1	2993.58		1679	25C	arle14rnai	5	2759.06
1679	25C	arle14rnai	8	2738.97		1679	25C	arle14rnai	1	3263.56		1679	25C	arle14rnai	5	2816.95
1679	25C	arle14rnai	8	2914.07		1679	25C	arle14rnai	1	3236.75		1679	25C	arle14rnai	5	2765.03
1679	25C	arle14rnai	8	3003.74		1679	25C	arle14rnai	1	3111.85		1679	25C	arle14rnai	5	2757.01
1679	25C	arle14rnai	8	2580.35		1679	25C	arle14rnai	1	2642.46		1679	25C	arle14rnai	5	2784.54
1679	25C	arle14rnai	8	2689.48		1679	25C	arle14rnai	1	2657.55		1679	25C	arle14rnai	5	2701.79
1679	25C	arle14rnai	8	2730.89		1679	25C	arle14rnai	1	3360.44		1679	25C	arle14rnai	5	2581.65
1679	25C	arle14rnai	8	2716.49		1679	25C	arle14rnai	1	4076.1		1679	25C	arle14rnai	5	2862.32
1679	25C	arle14rnai	8	2944.21		1679	25C	arle14rnai	1	2730.28		1679	25C	arle14rnai	5	2689.35
1679	25C	arle14rnai	8	2753.71		1679	25C	arle14rnai	1	3664.87		1679	25C	arle14rnai	5	2587.28
1679	25C	arle14rnai	8	3188.17		1679	25C	arle14rnai	1	2700.95		1679	25C	arle14rnai	5	2905.78
1679	25C	arle14rnai	8	3258.37		1679	25C	arle14rnai	1	2579.49		1679	25C	arle14rnai	5	2713.67
1679	25C	arle14rnai	8	2627.7		1679	25C	arle14rnai	1	3260.07		1679	25C	arle14rnai	5	2745.47
1679	25C	arle14rnai	9	5803.08		1679	25C	arle14rnai	1	3344.88		1679	25C	arle14rnai	5	2939.59
1679	25C	arle14rnai	9	2790.6		1679	25C	arle14rnai	1	2774.7		1679	25C	arle14rnai	5	2890.97
1679	25C	arle14rnai	9	2678.8		1679	25C	arle14rnai	1	2873.01		1679	25C	arle14rnai	5	2670.43
1679	25C	arle14rnai	9	3770.77		1679	25C	arle14rnai	1	3050.7		1679	25C	arle14rnai	5	2789.68
1679	25C	arle14rnai	9	5484.01		1679	25C	arle14rnai	1	3494.3		1679	25C	arle14rnai	5	2640.51
1679	25C	arle14rnai	9	3107.1		1679	25C	arle14rnai	1	3209.47		1679	25C	arle14rnai	5	2986.29
1679	25C	arle14rnai	9	6402		1679	25C	arle14rnai	1	4824.92		1679	25C	arle14rnai	5	3057.99
1679	25C	arle14rnai	9	2619.12		1679	25C	arle14rnai	1	2656.56		1679	25C	arle14rnai	5	2820.67
1679	25C	arle14rnai	9	7052.49		1679	25C	arle14rnai	1	3500.99		1679	25C	arle14rnai	5	2776.47
1679	25C	arle14rnai	9	3406.7		1679	25C	arle14rnai	1	2775.17		1679	25C	arle14rnai	5	2849.81
1679	25C	arle14rnai	9	3643.64		1679	25C	arle14rnai	1	3517.42		1679	25C	arle14rnai	5	2686.96
1679	25C	arle14rnai	9	7292.08		1679	25C	arle14rnai	1	2615.15		1679	25C	arle14rnai	5	2789.4
1679	25C	arle14rnai	9	3626.39		1679	25C	arle14rnai	1	3973.63		1679	25C	arle14rnai	5	2857.82
1679	25C	arle14rnai	9	2610.65		1679	25C	arle14rnai	1	4186.04		1679	25C	arle14rnai	5	2645.59
1679	25C	arle14rnai	9	2609.68		1679	25C	arle14rnai	1	2570.56		1679	25C	arle14rnai	5	2737.66
1679	25C	arle14rnai	9	3504.31		1679	25C	arle14rnai	1	4296.95		1679	25C	arle14rnai	5	2699.67
1679	25C	arle14rnai	9	2938.09		1679	25C	arle14rnai	1	2578.77		1679	25C	arle14rnai	5	2914
1679	25C	arle14rnai	9	2664.42		1679	25C	arle14rnai	2	2703.87		1679	25C	arle14rnai	5	2966.31
1679	25C	arle14rnai	9	3400.75		1679	25C	arle14rnai	2	2631.2		1679	25C	arle14rnai	5	2782.55
1679	25C	vector	10	3237.98		1679	25C	arle14rnai	2	2717.97		1679	25C	arle14rnai	5	2811.08
1679	25C	vector	10	2672.09		1679	25C	arle14rnai	2	2654.15		1679	25C	arle14rnai	6	2617.49
1679	25C	vector	10	3175.08		1679	25C	arle14rnai	2	2737.18		1679	25C	arle14rnai	6	2663.94
1679	25C	vector	10	3039.15		1679	25C	arle14rnai	2	2578.67		1679	25C	arle14rnai	6	2805.51
1679	25C	vector	10	3048.63		1679	25C	arle14rnai	2	2629.77		1679	25C	arle14rnai	6	3084.45
1679	25C	vector	10	3152.85		1679	25C	arle14rnai	2	2768.41		1679	25C	arle14rnai	6	2744.98
1679	25C	vector	10	3257.64		1679	25C	arle14rnai	2	2651.79		1679	25C	arle14rnai	6	2588.14
1679	25C	vector	10	2771.83		1679	25C	arle14rnai	2	2612.51		1679	25C	arle14rnai	6	2709
1679	25C	vector	10	2601.65		1679	25C	arle14rnai	3	2828.72		1679	25C	arle14rnai	6	2602.76
1679	25C	vector	10	2687.99		1679	25C	arle14rnai	3	2872.74		1679	25C	arle14rnai	7	2816.75
1679	25C	vector	11	3395.47		1679	25C	arle14rnai	3	2930.1		1679	25C	arle14rnai	7	2811.25
1679	25C	vector	11	2806.82		1679	25C	arle14rnai	3	2893.79		1679	25C	arle14rnai	7	2953.15
1679	25C	vector	11	3242.26		1679	25C	arle14rnai	3	2572.12		1679	25C	arle14rnai	7	2552.99
1679	25C	vector	11	2886.24		1679	25C	arle14rnai	3	2566.47		1679	25C	arle14rnai	7	2680.75
1679	25C	vector	11	2613.36		1679	25C	arle14rnai	4	2462.39		1679	25C	arle14rnai	7	2713.29
1679	25C	vector	11	2709.45		1679	25C	arle14rnai	4	2750.78		1679	25C	arle14rnai	7	2661.83
1679	25C	vector	11	3032.63		1679	25C	arle14rnai	4	2752.57		1679	25C	arle14rnai	7	2647.59
1679	25C	vector	11	3439.22		1679	25C	arle14rnai	4	2650.36		1679	25C	arle14rnai	7	2584.29
1679	25C	vector	11	2731.64		1679	25C	arle14rnai	4	2698.91		1679	25C	arle14rnai	7	2631.97
1679	25C	vector	11	3221.24		1679	25C	arle14rnai	4	2593.94		1679	25C	arle14rnai	7	2563.07
1679	25C	vector	11	2943.38		1679	25C	arle14rnai	5	2740.38		1679	25C	arle14rnai	7	2522.01
1679	25C	vector	11	2932.64		1679	25C	arle14rnai	5	2646.79		1679	25C	arle14rnai	8	2756.72
1679	25C	vector	11	3344.48		1679	25C	arle14rnai	5	2653.3		1679	25C	arle14rnai	8	2836.97
1679	25C	vector	11	2925.21		1679	25C	arle14rnai	5	2763.48		1679	25C	arle14rnai	8	2884.71
1679	25C	vector	11	3120.05		1679	25C	arle14rnai	5	2609.83		1679	25C	arle14rnai	8	2649.65
1679	25C	vector	11	2987.31		1679	25C	arle14rnai	5	2771.85		1679	25C	arle14rnai	8	2733.19
1679	25C	vector	11	3217.08		1679	25C	arle14rnai	5	2619.05		1679	25C	arle14rnai	8	2798.36
1679	25C	vector	11	3031.79		1679	25C	arle14rnai	5	2766.35		1679	25C	arle14rnai	8	2802.1
1679	25C	vector	11	3087.17		1679	25C	arle14rnai	5	2571.04		1679	25C	arle14rnai	8	2791.69
1679	25C	vector	11	2733.43		1679	25C	arle14rnai	6	2575.44		1679	25C	arle14rnai	8	2727.94
1679	25C	vector	11	2948.44		1679	25C	arle14rnai	6	2660.01		1679	25C	arle14rnai	8	3089.37
1679	25C	vector	12	3284.4		1679	25C	arle14rnai	6	2602.66		1679	25C	arle14rnai	8	3138.46
1679	25C	vector	12	3075.8		1679	25C	arle14rnai	6	2720.5		1679	25C	arle14rnai	8	2878.4
1679	25C	vector	12	2777.07		1679	25C	arle14rnai	7	2813.53		1679	25C	arle14rnai	8	2774.59
1679	25C	vector	12	3332.68		1679	25C	arle14rnai	7	2891.33		1679	25C	arle14rnai	8	2973.17
1679	25C	vector	12	3128.97		1679	25C	arle14rnai	7	2869.79		1679	25C	arle14rnai	8	2842.4
1679	25C	vector	12	3376.07		1679	25C	arle14rnai	7	2748.49		1679	25C	arle14rnai	8	2535.7
1679	25C	vector	12	2915.9		1679	25C	arle14rnai	7	2750.55		1679	25C	arle14rnai	8	3022.26
1679	25C	vector	12	2826.28		1679	25C	arle14rnai	7	2908.45		1679	25C	arle14rnai	8	2695.95
1679	25C	vector	12	2995.22		1679	25C	arle14rnai	7	3359.14		1679	25C	arle14rnai	8	3137.64
1679	25C	vector	12	3094.41		1679	25C	arle14rnai	7	2721.51		1679	25C	arle14rnai	8	3065.65
1679	25C	vector	12	2927.28		1679	25C	arle14rnai	7	3203.86		1679	25C	arle14rnai	8	2738.69
1679	25C	vector	12	3048.67		1679	25C	arle14rnai	7	3799.45		1679	25C	arle14rnai	8	2735.5
1679	25C	vector	12	2900.23		1679	25C	arle14rnai	7	2720.61		1679	25C	arle14rnai	8	3147.83
1679	25C	vector	12	3348.25		1679	25C	arle14rnai	7	3073.63		1679	25C	arle14rnai	8	2780.78
1679	25C	vector	12	2641.24		1679	25C	arle14rnai	7	3031.31		1679	25C	arle14rnai	8	2671.73
1679	25C	vector	12	2858.31		1679	25C	arle14rnai	7	2788.2		1679	25C	arle14rnai	8	3088.14
1679	25C	vector	12	2988.54		1679	25C	arle14rnai	7	2618.92		1679	25C	arle14rnai	8	2964.55
1679	25C	vector	12	3397.65		1679	25C	arle14rnai	7	2924.17		1679	25C	arle14rnai	9	2943.59
1679	25C	vector	12	2909.73		1679	25C	arle14rnai	7	2606.01		1679	25C	arle14rnai	9	2625.57
1679	25C	vector	12	3030.78		1679	25C	arle14rnai	7	3998.27		1679	25C	arle14rnai	9	2704.07
1679	25C	vector	12	3553.83		1679	25C	arle14rnai	7	2834.79		1679	25C	arle14rnai	9	3884.06
1679	25C	vector	12	3242.4		1679	25C	arle14rnai	7	2631.66		1679	25C	arle14rnai	9	2832.61
1679	25C	vector	13	2829.68		1679	25C	arle14rnai	7	3585.66		1679	25C	arle14rnai	9	3122.69
1679	25C	vector	13	3187.04		1679	25C	arle14rnai	7	2943.53		1679	25C	arle14rnai	9	3039.56
1679	25C	vector	13	3123.35		1679	25C	arle14rnai	7	2642.2		1679	25C	arle14rnai	9	2729.24
1679	25C	vector	13	3057.48		1679	25C	arle14rnai	7	2572.85		1679	25C	arle14rnai	9	2633.41
1679	25C	vector	13	2940.85		1679	25C	arle14rnai	7	4853.98		1679	25C	arle14rnai	9	2575.17
1679	25C	vector	13	3354.41		1679	25C	arle14rnai	7	2634.13		1679	25C	arle14rnai	9	3034.27
1679	25C	vector	13	3093.71		1679	25C	arle14rnai	7	2979.39		1679	25C	arle14rnai	9	2839.57
1679	25C	vector	13	3033.18		1679	25C	arle14rnai	7	2688.16		1679	25C	arle14rnai	9	2850.48
1679	25C	vector	13	3133.17		1679	25C	arle14rnai	7	2776.6		1679	25C	arle14rnai	9	5992.65
1679	25C	vector	13	3302.61		1679	25C	arle14rnai	7	4292.57		1679	25C	arle14rnai	9	2723.54
1679	25C	vector	13	3053.87		1679	25C	arle14rnai	7	2824.9		1679	25C	arle14rnai	9	3113.37
1679	25C	vector	13	2943.8		1679	25C	arle14rnai	7	2716.65		1679	25C	arle14rnai	9	3745.9
1679	25C	vector	13	2907.94		1679	25C	arle14rnai	7	2664.06		1679	25C	arle14rnai	9	3536.62
1679	25C	vector	13	3508.68		1679	25C	arle14rnai	7	3909.34		1679	25C	arle14rnai	9	2847.64
1679	25C	vector	13	3366.08		1679	25C	arle14rnai	7	2836.72		1679	25C	arle14rnai	9	2920.75
1679	25C	vector	13	2859		1679	25C	arle14rnai	7	2920.92		1679	25C	arle14rnai	9	2848.39
1679	25C	vector	13	2911.81		1679	25C	arle14rnai	7	2833.46		1679	25C	arle14rnai	9	2645.42
1679	25C	vector	13	3015.45		1679	25C	arle14rnai	7	2620.73		1679	25C	arle14rnai	9	2612.33
1679	25C	vector	13	3527.92		1679	25C	arle14rnai	7	2748.85		1679	25C	arle14rnai	9	2910.95
1679	25C	vector	13	3099.12		1679	25C	arle14rnai	7	2677.93		1679	25C	arle14rnai	9	2609.23
1679	25C	vector	13	3174.95		1679	25C	arle14rnai	7	3367.82		1679	25C	arle14rnai	9	3046.46
1679	25C	vector	13	3204.85		1679	25C	arle14rnai	7	2661.39		1679	25C	arle14rnai	9	2627.04
1679	25C	vector	13	3464.28		1679	25C	arle14rnai	7	3113.73		1679	25C	arle14rnai	9	2740.52
1679	25C	vector	13	3143.93		1679	25C	arle14rnai	7	3588.35		1679	25C	hpl2rnai	10	2956.24
1679	25C	vector	13	2867.14		1679	25C	arle14rnai	7	2948.89		1679	25C	hpl2rnai	10	3319.01
1679	25C	vector	13	3163.21		1679	25C	arle14rnai	8	2562.16		1679	25C	hpl2rnai	10	2745.32
1679	25C	vector	13	3154.05		1679	25C	arle14rnai	8	2625.01		1679	25C	hpl2rnai	10	3464.15
1679	25C	vector	13	3011.02		1679	25C	arle14rnai	8	2675.12		1679	25C	hpl2rnai	10	3348.55
1679	25C	vector	13	3287.13		1679	25C	arle14rnai	8	2659.28		1679	25C	hpl2rnai	10	3000.88
1679	25C	vector	14	3041.97		1679	25C	arle14rnai	8	2689.69		1679	25C	hpl2rnai	10	3790.19
1679	25C	vector	14	3085.89		1679	25C	arle14rnai	8	2814.55		1679	25C	hpl2rnai	10	3362.75
1679	25C	vector	14	3270.64		1679	25C	arle14rnai	8	2668.63		1679	25C	hpl2rnai	10	3376.18
1679	25C	vector	14	2994.9		1679	25C	arle14rnai	8	2795.4		1679	25C	hpl2rnai	10	2966.7
1679	25C	vector	14	2974.8		1679	25C	arle14rnai	8	2560.03		1679	25C	hpl2rnai	10	2746.22
1679	25C	vector	14	3003.33		1679	25C	arle14rnai	8	2720.98		1679	25C	hpl2rnai	10	3511.53
1679	25C	vector	14	2931.97		1679	25C	arle14rnai	8	11026.4		1679	25C	hpl2rnai	10	3011.63
1679	25C	vector	14	2940.18		1679	25C	arle14rnai	8	2637.12		1679	25C	hpl2rnai	10	2650.75
1679	25C	vector	14	3217.42		1679	25C	arle14rnai	8	2818.49		1679	25C	hpl2rnai	10	2911.83
1679	25C	vector	14	2956.95		1679	25C	arle14rnai	8	2752.76		1679	25C	hpl2rnai	10	3623.81
1679	25C	vector	14	2814.15		1679	25C	arle14rnai	9			1679	25C	hpl2rnai	10	2790.98
1679	25C	vector	14	3036.3		1679	25C	vector	10	2935.42		1679	25C	hpl2rnai	10	2886.27
1679	25C	vector	14	2886.46		1679	25C	vector	10	3282.35		1679	25C	hpl2rnai	10	2790.19
1679	25C	vector	14	2900		1679	25C	vector	10	3623.2		1679	25C	hpl2rnai	10	3104.59
1679	25C	vector	14	2966.54		1679	25C	vector	10	3316.88		1679	25C	hpl2rnai	10	3227.46
1679	25C	vector	14	3054.47		1679	25C	vector	10	3124.53		1679	25C	hpl2rnai	10	2775.16
1679	25C	vector	14	2674.29		1679	25C	vector	10	3077.81		1679	25C	hpl2rnai	10	3537.2
1679	25C	vector	14	2887.99		1679	25C	vector	10	3017.1		1679	25C	hpl2rnai	10	2984.02
1679	25C	vector	14	3185.52		1679	25C	vector	10	2930		1679	25C	hpl2rnai	10	2646.21
1679	25C	vector	14	3022.18		1679	25C	vector	10	3225.91		1679	25C	hpl2rnai	11	3172.74
1679	25C	vector	14	2957.08		1679	25C	vector	10	3018.58		1679	25C	hpl2rnai	11	3223.57
1679	25C	vector	14	3091.69		1679	25C	vector	10	3186.58		1679	25C	hpl2rnai	11	3187.4
1679	25C	vector	14	3283.9		1679	25C	vector	10	3065.6		1679	25C	hpl2rnai	11	3064.48
1679	25C	vector	15	3408.39		1679	25C	vector	10	2860.77		1679	25C	hpl2rnai	11	2817.06
1679	25C	vector	15	3097.8		1679	25C	vector	10	3220.69		1679	25C	hpl2rnai	11	2737.02
1679	25C	vector	15	2989.7		1679	25C	vector	10	3168.16		1679	25C	hpl2rnai	11	2855.23
1679	25C	vector	15	2695.42		1679	25C	vector	10	2897.39		1679	25C	hpl2rnai	11	3231.58
1679	25C	vector	15	3295.6		1679	25C	vector	10	2972.72		1679	25C	hpl2rnai	11	3434.59
1679	25C	vector	15	3087		1679	25C	vector	10	3249.48		1679	25C	hpl2rnai	11	2833.02
1679	25C	vector	15	3186.69		1679	25C	vector	10	2955		1679	25C	hpl2rnai	11	3202.27
1679	25C	vector	15	3465.07		1679	25C	vector	10	3778.93		1679	25C	hpl2rnai	11	2779.31
1679	25C	vector	15	3210.54		1679	25C	vector	10	3572.56		1679	25C	hpl2rnai	11	3312.86
1679	25C	vector	15	2963.23		1679	25C	vector	10	3350.31		1679	25C	hpl2rnai	11	2952.07
1679	25C	vector	15	3305.21		1679	25C	vector	10	3186.65		1679	25C	hpl2rnai	11	3125.41
1679	25C	vector	15	3037.79		1679	25C	vector	10	3108.92		1679	25C	hpl2rnai	11	3142.49
1679	25C	vector	15	2807.46		1679	25C	vector	10	2687.55		1679	25C	hpl2rnai	11	3299.08
1679	25C	vector	15	3189.09		1679	25C	vector	10	2851.13		1679	25C	hpl2rnai	11	3448.9
1679	25C	vector	15	3099.29		1679	25C	vector	10	2849.93		1679	25C	hpl2rnai	11	3103.4
1679	25C	vector	15	3397.89		1679	25C	vector	10	3166.72		1679	25C	hpl2rnai	11	3344.99
1679	25C	vector	15	3555.2		1679	25C	vector	10	3130.09		1679	25C	hpl2rnai	11	2910.9
1679	25C	vector	15	3436.87		1679	25C	vector	10	2960.88		1679	25C	hpl2rnai	11	3093.98
1679	25C	vector	15	2857.34		1679	25C	vector	11	2996.3		1679	25C	hpl2rnai	11	2952.73
1679	25C	vector	15	2875.71		1679	25C	vector	11	2696.22		1679	25C	hpl2rnai	11	2907.69
1679	25C	vector	15	2818.65		1679	25C	vector	11	2952.46		1679	25C	hpl2rnai	11	3069.37
1679	25C	vector	15	2855.74		1679	25C	vector	11	2958.94		1679	25C	hpl2rnai	11	2921.47
1679	25C	vector	15	2976.26		1679	25C	vector	11	2619.28		1679	25C	hpl2rnai	11	3075.75
1679	25C	vector	15	2859.82		1679	25C	vector	11	2963.19		1679	25C	hpl2rnai	11	2930.16
1679	25C	vector	15	2983.1		1679	25C	vector	11	2900.62		1679	25C	hpl2rnai	11	3313.81
1679	25C	vector	15	2993.84		1679	25C	vector	11	2794.74		1679	25C	hpl2rnai	11	3086.28
1679	25C	vector	15	3079.85		1679	25C	vector	11	2768.03		1679	25C	hpl2rnai	11	3231.42
1679	25C	vector	1	3333.92		1679	25C	vector	11	2652.3		1679	25C	hpl2rnai	11	2839.47
1679	25C	vector	1	3423.78		1679	25C	vector	11	3286.02		1679	25C	hpl2rnai	11	3069.38
1679	25C	vector	1	2825.83		1679	25C	vector	11	2905.91		1679	25C	hpl2rnai	11	5668.15
1679	25C	vector	1	3435.77		1679	25C	vector	11	3080.29		1679	25C	hpl2rnai	12	3186.21
1679	25C	vector	1	3638.27		1679	25C	vector	11	2843.53		1679	25C	hpl2rnai	12	2984.63
1679	25C	vector	1	3036.42		1679	25C	vector	11	2582.59		1679	25C	hpl2rnai	12	3316.92
1679	25C	vector	1	3688.89		1679	25C	vector	11	2961.07		1679	25C	hpl2rnai	12	3101.85
1679	25C	vector	1	3227.95		1679	25C	vector	11	3140.45		1679	25C	hpl2rnai	12	2845.87
1679	25C	vector	1	2941.18		1679	25C	vector	11	3586.77		1679	25C	hpl2rnai	12	2895.08
1679	25C	vector	1	3576.02		1679	25C	vector	11	2782.42		1679	25C	hpl2rnai	12	2684.74
1679	25C	vector	1	3618.98		1679	25C	vector	11	2815.44		1679	25C	hpl2rnai	12	2779.39
1679	25C	vector	1	2923.33		1679	25C	vector	11	3252.3		1679	25C	hpl2rnai	12	2809.72
1679	25C	vector	1	2993.93		1679	25C	vector	11	2648.81		1679	25C	hpl2rnai	12	3050.23
1679	25C	vector	1	2818.23		1679	25C	vector	11	3222.31		1679	25C	hpl2rnai	12	3316.46
1679	25C	vector	1	3448.54		1679	25C	vector	11	2788.52		1679	25C	hpl2rnai	12	3055.26
1679	25C	vector	1	3344.37		1679	25C	vector	11	3342.52		1679	25C	hpl2rnai	12	2724.96
1679	25C	vector	1	2835.43		1679	25C	vector	11	3070.97		1679	25C	hpl2rnai	12	3370.01
1679	25C	vector	1	3817		1679	25C	vector	11	2782.28		1679	25C	hpl2rnai	12	3210.86
1679	25C	vector	1	2982.75		1679	25C	vector	12	2807.05		1679	25C	hpl2rnai	12	2912.6
1679	25C	vector	1	3413.95		1679	25C	vector	12	2751.2		1679	25C	hpl2rnai	12	2920.86
1679	25C	vector	1	3381.53		1679	25C	vector	12	2724.59		1679	25C	hpl2rnai	12	3282.95
1679	25C	vector	1	3438.92		1679	25C	vector	12	2912.31		1679	25C	hpl2rnai	12	3004.51
1679	25C	vector	1	2845.85		1679	25C	vector	12	2720.73		1679	25C	hpl2rnai	12	2948.08
1679	25C	vector	2	3060.93		1679	25C	vector	12	2838.15		1679	25C	hpl2rnai	12	2863.11
1679	25C	vector	2	3164.43		1679	25C	vector	12	2981.54		1679	25C	hpl2rnai	13	2642.78
1679	25C	vector	2	3042.95		1679	25C	vector	12	2707.59		1679	25C	hpl2rnai	13	2707.59
1679	25C	vector	2	2876		1679	25C	vector	12	2793.77		1679	25C	hpl2rnai	13	2961.73
1679	25C	vector	2	2703.69		1679	25C	vector	12	3129.36		1679	25C	hpl2rnai	13	2945.71
1679	25C	vector	2	3310.88		1679	25C	vector	12	2716.7		1679	25C	hpl2rnai	13	3416.17
1679	25C	vector	2	2951.56		1679	25C	vector	12	2859.68		1679	25C	hpl2rnai	13	2740.5
1679	25C	vector	2	3162.89		1679	25C	vector	12	2984.92		1679	25C	hpl2rnai	13	2931.24
1679	25C	vector	2	2804.75		1679	25C	vector	12	2832.48		1679	25C	hpl2rnai	13	3369.45
1679	25C	vector	2	2845.11		1679	25C	vector	12	2782.3		1679	25C	hpl2rnai	13	2696.99
1679	25C	vector	2	2689.22		1679	25C	vector	12	2620.51		1679	25C	hpl2rnai	13	2615.6
1679	25C	vector	2	3218.59		1679	25C	vector	12	2862.43		1679	25C	hpl2rnai	13	2726.78
1679	25C	vector	2	2676.37		1679	25C	vector	12	2976.8		1679	25C	hpl2rnai	13	2968.6
1679	25C	vector	2	3289.19		1679	25C	vector	12	2874.09		1679	25C	hpl2rnai	13	2738.72
1679	25C	vector	2	3310.85		1679	25C	vector	12	2897.36		1679	25C	hpl2rnai	13	2709.14
1679	25C	vector	2	3089.23		1679	25C	vector	12	2739.98		1679	25C	hpl2rnai	13	3201.54
1679	25C	vector	2	3144.18		1679	25C	vector	12	2877.93		1679	25C	hpl2rnai	13	2789.74
1679	25C	vector	2	2842.96		1679	25C	vector	12	2887.86		1679	25C	hpl2rnai	13	3421.64
1679	25C	vector	3	3278.18		1679	25C	vector	12	2773.91		1679	25C	hpl2rnai	13	2606.14
1679	25C	vector	3	3305		1679	25C	vector	13	2689.02		1679	25C	hpl2rnai	13	3685.04
1679	25C	vector	3	4024.94		1679	25C	vector	13	3451.7		1679	25C	hpl2rnai	13	3129.84
1679	25C	vector	3	3223.47		1679	25C	vector	13	3372.44		1679	25C	hpl2rnai	13	2718.79
1679	25C	vector	3	3398.07		1679	25C	vector	13	3485.31		1679	25C	hpl2rnai	13	2795.21
1679	25C	vector	3	3828.13		1679	25C	vector	13	2891.18		1679	25C	hpl2rnai	13	2660.61
1679	25C	vector	3	4033.04		1679	25C	vector	13	3424.44		1679	25C	hpl2rnai	13	2677.41
1679	25C	vector	3	2793.44		1679	25C	vector	13	2891.02		1679	25C	hpl2rnai	14	3198.57
1679	25C	vector	3	3237.07		1679	25C	vector	13	3402.11		1679	25C	hpl2rnai	14	3087.43
1679	25C	vector	3	3048.06		1679	25C	vector	13	3069.98		1679	25C	hpl2rnai	14	2991.48
1679	25C	vector	3	3659.95		1679	25C	vector	13	3482.97		1679	25C	hpl2rnai	14	2934.11
1679	25C	vector	3	2762.26		1679	25C	vector	13	2939.61		1679	25C	hpl2rnai	14	2901.58
1679	25C	vector	3	3420.73		1679	25C	vector	13	3512.13		1679	25C	hpl2rnai	14	3087.52
1679	25C	vector	3	3960.57		1679	25C	vector	13	3151.1		1679	25C	hpl2rnai	14	2843.17
1679	25C	vector	3	3890.87		1679	25C	vector	13	3146.17		1679	25C	hpl2rnai	14	3044.39
1679	25C	vector	3	4464.17		1679	25C	vector	13	3068.76		1679	25C	hpl2rnai	14	3021.33
1679	25C	vector	3	3117.53		1679	25C	vector	13	3099.15		1679	25C	hpl2rnai	14	3462.9
1679	25C	vector	3	3176.54		1679	25C	vector	13	3580.98		1679	25C	hpl2rnai	14	3011.95
1679	25C	vector	4	3538.42		1679	25C	vector	13	3475.45		1679	25C	hpl2rnai	14	2984.4
1679	25C	vector	4	2978.44		1679	25C	vector	13	3312.49		1679	25C	hpl2rnai	14	3056.98
1679	25C	vector	4	2849.77		1679	25C	vector	13	2492.83		1679	25C	hpl2rnai	14	3441.51
1679	25C	vector	4	2855.43		1679	25C	vector	13	2836.58		1679	25C	hpl2rnai	14	3247.66
1679	25C	vector	4	16214.2		1679	25C	vector	13	3627.26		1679	25C	hpl2rnai	14	2905.54
1679	25C	vector	4	2828.38		1679	25C	vector	13	2878.2		1679	25C	hpl2rnai	14	3322.12
1679	25C	vector	4	8063.4		1679	25C	vector	13	3179.03		1679	25C	hpl2rnai	14	3148.24
1679	25C	vector	4	3327.66		1679	25C	vector	13	3573.45		1679	25C	hpl2rnai	14	3490.33
1679	25C	vector	4	3008.02		1679	25C	vector	13	3213.79		1679	25C	hpl2rnai	14	2939.06
1679	25C	vector	4	3078.25		1679	25C	vector	13	2835.23		1679	25C	hpl2rnai	14	2778.1
1679	25C	vector	4	6305.74		1679	25C	vector	13	2626.38		1679	25C	hpl2rnai	14	3617.13
1679	25C	vector	4	8360.63		1679	25C	vector	13	3219.35		1679	25C	hpl2rnai	14	3471.68
1679	25C	vector	5	2747.53		1679	25C	vector	13	2664.21		1679	25C	hpl2rnai	14	3103.6
1679	25C	vector	5	2943.33		1679	25C	vector	14	3125.33		1679	25C	hpl2rnai	14	2907.42
1679	25C	vector	5	2884.73		1679	25C	vector	14	3102.3		1679	25C	hpl2rnai	14	3417.15
1679	25C	vector	5	3120.01		1679	25C	vector	14	3469.78		1679	25C	hpl2rnai	14	2984.5
1679	25C	vector	5	4750.42		1679	25C	vector	14	3413.14		1679	25C	hpl2rnai	14	2889.53
1679	25C	vector	5	3007.49		1679	25C	vector	14	2852.35		1679	25C	hpl2rnai	14	3675.88
1679	25C	vector	5	2925.29		1679	25C	vector	14	2931.25		1679	25C	hpl2rnai	14	3140.5
1679	25C	vector	5	2866.18		1679	25C	vector	14	2659.2		1679	25C	hpl2rnai	14	3211.27
1679	25C	vector	5	3112.94		1679	25C	vector	14	3531.22		1679	25C	hpl2rnai	14	2980.22
1679	25C	vector	5	2854.95		1679	25C	vector	14	2934.94		1679	25C	hpl2rnai	14	2971.31
1679	25C	vector	6	3349.75		1679	25C	vector	14	2861.51		1679	25C	hpl2rnai	14	3400.18
1679	25C	vector	6	2683.96		1679	25C	vector	14	3284.49		1679	25C	hpl2rnai	14	2821.91
1679	25C	vector	6	3288.65		1679	25C	vector	14	2836.42		1679	25C	hpl2rnai	14	3167.44
1679	25C	vector	6	3038.95		1679	25C	vector	14	3075.4		1679	25C	hpl2rnai	14	2790.49
1679	25C	vector	6	3240.45		1679	25C	vector	14	3476.96		1679	25C	hpl2rnai	14	3236.82
1679	25C	vector	6	2569.52		1679	25C	vector	14	2919.27		1679	25C	hpl2rnai	14	3726.47
1679	25C	vector	6	3020.23		1679	25C	vector	14	3025.06		1679	25C	hpl2rnai	14	2876.45
1679	25C	vector	6	2647.96		1679	25C	vector	14	2938.95		1679	25C	hpl2rnai	14	2902.32
1679	25C	vector	6	2663.43		1679	25C	vector	14	3020.1		1679	25C	hpl2rnai	15	2856.9
1679	25C	vector	7	2811.69		1679	25C	vector	14	2858.75		1679	25C	hpl2rnai	15	2643
1679	25C	vector	7	3542.71		1679	25C	vector	14	2854.62		1679	25C	hpl2rnai	15	3015.46
1679	25C	vector	7	2846.85		1679	25C	vector	14	2954.6		1679	25C	hpl2rnai	15	2548.47
1679	25C	vector	7	3366.68		1679	25C	vector	14	2873.06		1679	25C	hpl2rnai	15	2556.5
1679	25C	vector	7	3303.95		1679	25C	vector	14	3099.31		1679	25C	hpl2rnai	15	2878.5
1679	25C	vector	7	3143.33		1679	25C	vector	14	2978.49		1679	25C	hpl2rnai	15	2881.13
1679	25C	vector	7	3266.42		1679	25C	vector	14	3101.17		1679	25C	hpl2rnai	15	2625.31
1679	25C	vector	7	2641.33		1679	25C	vector	14	2847.75		1679	25C	hpl2rnai	15	2846.43
1679	25C	vector	7	2747.96		1679	25C	vector	14	2910.51		1679	25C	hpl2rnai	15	2565.46
1679	25C	vector	7	3378.41		1679	25C	vector	15	3356.31		1679	25C	hpl2rnai	15	2962.02
1679	25C	vector	7	3583.11		1679	25C	vector	15	2955.12		1679	25C	hpl2rnai	15	2835.59
1679	25C	vector	7	2742.74		1679	25C	vector	15	3040.5		1679	25C	hpl2rnai	15	2831.26
1679	25C	vector	7	2836.89		1679	25C	vector	15	3177.86		1679	25C	hpl2rnai	15	2746.59
1679	25C	vector	7	3124.55		1679	25C	vector	15	2808.72		1679	25C	hpl2rnai	15	2612.79
1679	25C	vector	7	3208.35		1679	25C	vector	15	2618.38		1679	25C	hpl2rnai	15	2518.72
1679	25C	vector	7	2831.03		1679	25C	vector	15	3146.43		1679	25C	hpl2rnai	1	2645.05
1679	25C	vector	7	3224.12		1679	25C	vector	15	3294.51		1679	25C	hpl2rnai	1	2705.4
1679	25C	vector	7	3215.15		1679	25C	vector	15	2987.61		1679	25C	hpl2rnai	1	3171.86
1679	25C	vector	7	2877.92		1679	25C	vector	15	2637.02		1679	25C	hpl2rnai	1	2728.95
1679	25C	vector	7	3107.95		1679	25C	vector	15	2938.49		1679	25C	hpl2rnai	1	3185.73
1679	25C	vector	7	3094.84		1679	25C	vector	15	2620.36		1679	25C	hpl2rnai	1	2690.86
1679	25C	vector	7	3017.54		1679	25C	vector	15	2683.11		1679	25C	hpl2rnai	1	2751.78
1679	25C	vector	7	2989.57		1679	25C	vector	15	3099.48		1679	25C	hpl2rnai	1	2656.57
1679	25C	vector	7	3287.04		1679	25C	vector	15	2850.09		1679	25C	hpl2rnai	1	2705.33
1679	25C	vector	7	3513.14		1679	25C	vector	15	3119.29		1679	25C	hpl2rnai	1	2632.89
1679	25C	vector	7	2709.05		1679	25C	vector	15	2767.56		1679	25C	hpl2rnai	1	2761.6
1679	25C	vector	7	3344.3		1679	25C	vector	15	2884.97		1679	25C	hpl2rnai	2	3205.97
1679	25C	vector	8	3272.95		1679	25C	vector	15	2744.72		1679	25C	hpl2rnai	2	3334.44
1679	25C	vector	8	2983.19		1679	25C	vector	15	2694.53		1679	25C	hpl2rnai	2	3461.86
1679	25C	vector	8	3150.3		1679	25C	vector	15	2825.48		1679	25C	hpl2rnai	2	3002.61
1679	25C	vector	8	3318.05		1679	25C	vector	1	2985.57		1679	25C	hpl2rnai	2	3200.26
1679	25C	vector	8	3318.35		1679	25C	vector	1	3117.65		1679	25C	hpl2rnai	2	2931.75
1679	25C	vector	8	3131.95		1679	25C	vector	1	3091.74		1679	25C	hpl2rnai	2	2873.22
1679	25C	vector	8	3092.28		1679	25C	vector	1	3505.95		1679	25C	hpl2rnai	2	2910.32
1679	25C	vector	8	3162.49		1679	25C	vector	1	3159.17		1679	25C	hpl2rnai	2	3115.35
1679	25C	vector	8	3182.63		1679	25C	vector	1	2884.09		1679	25C	hpl2rnai	2	3014.74
1679	25C	vector	8	2945.31		1679	25C	vector	1	3490.69		1679	25C	hpl2rnai	2	2995.55
1679	25C	vector	8	3196.74		1679	25C	vector	1	3266.65		1679	25C	hpl2rnai	2	3487.13
1679	25C	vector	8	3117.17		1679	25C	vector	1	3293.36		1679	25C	hpl2rnai	2	3405.66
1679	25C	vector	8	3523.21		1679	25C	vector	1	3682.06		1679	25C	hpl2rnai	2	3472.91
1679	25C	vector	8	3126.47		1679	25C	vector	1	3623.51		1679	25C	hpl2rnai	2	2884.07
1679	25C	vector	8	2995.27		1679	25C	vector	1	3603.4		1679	25C	hpl2rnai	2	2819.27
1679	25C	vector	8	3033.66		1679	25C	vector	1	2894.85		1679	25C	hpl2rnai	2	3258.17
1679	25C	vector	8	2812.21		1679	25C	vector	1	3410.37		1679	25C	hpl2rnai	2	3534.84
1679	25C	vector	8	2953.32		1679	25C	vector	1	3653.39		1679	25C	hpl2rnai	2	3172.27
1679	25C	vector	8	3250.67		1679	25C	vector	1	3614.34		1679	25C	hpl2rnai	2	2879.99
1679	25C	vector	8	3429.04		1679	25C	vector	1	3665.52		1679	25C	hpl2rnai	2	3491.48
1679	25C	vector	8	3031.22		1679	25C	vector	1	3591.89		1679	25C	hpl2rnai	2	3064.26
1679	25C	vector	8	3344.65		1679	25C	vector	2	3657.79		1679	25C	hpl2rnai	2	2889.46
1679	25C	vector	8	2810.35		1679	25C	vector	2	3409.35		1679	25C	hpl2rnai	2	2774.79
1679	25C	vector	8	2909.81		1679	25C	vector	2	2957.24		1679	25C	hpl2rnai	2	2625.24
1679	25C	vector	8	3252.68		1679	25C	vector	2	3284.48		1679	25C	hpl2rnai	3	3187.78
1679	25C	vector	9	3049.13		1679	25C	vector	2	3039.23		1679	25C	hpl2rnai	3	2920.61
1679	25C	vector	9	2624.8		1679	25C	vector	2	3008.07		1679	25C	hpl2rnai	3	3142.02
1679	25C	vector	9	3127.63		1679	25C	vector	2	2748.97		1679	25C	hpl2rnai	3	2994.98
1679	25C	vector	9	3069.58		1679	25C	vector	2	3235.28		1679	25C	hpl2rnai	3	3370.55
1679	25C	vector	9	3215.67		1679	25C	vector	2	2840.43		1679	25C	hpl2rnai	3	2969.99
1679	25C	vector	9	3437.97		1679	25C	vector	2	2862.67		1679	25C	hpl2rnai	3	3161.42
1679	25C	vector	9	3316.14		1679	25C	vector	2	2956.06		1679	25C	hpl2rnai	3	3184.93
1679	25C	vector	9	3574.51		1679	25C	vector	2	2937.88		1679	25C	hpl2rnai	3	3235.67
1679	25C	vector	9	4394.49		1679	25C	vector	2	2661.18		1679	25C	hpl2rnai	3	2958.01
1679	25C	vector	9	2944.15		1679	25C	vector	2	3299.68		1679	25C	hpl2rnai	3	2722.85
1679	25C	vector	9	3000.61		1679	25C	vector	2	3222.05		1679	25C	hpl2rnai	3	3264.57
1679	25C	vector	9	2600.31		1679	25C	vector	2	3250.37		1679	25C	hpl2rnai	3	3044.01
						1679	25C	vector	2	3144.23		1679	25C	hpl2rnai	3	2944.64
						1679	25C	vector	2	3142.69		1679	25C	hpl2rnai	3	3153.48
						1679	25C	vector	2	3361.54		1679	25C	hpl2rnai	3	2815.62
						1679	25C	vector	2	3207.22		1679	25C	hpl2rnai	3	2761.56
						1679	25C	vector	2	3236.79		1679	25C	hpl2rnai	3	2959.58
						1679	25C	vector	2	3093.51		1679	25C	hpl2rnai	3	2818.71
						1679	25C	vector	2	3090.22		1679	25C	hpl2rnai	3	2975.67
						1679	25C	vector	2	3153.45		1679	25C	hpl2rnai	3	3074.19
						1679	25C	vector	2	2935.12		1679	25C	hpl2rnai	3	2907.91
						1679	25C	vector	2	2996.89		1679	25C	hpl2rnai	3	3105.44
						1679	25C	vector	2	3306.6		1679	25C	hpl2rnai	3	2960.05
						1679	25C	vector	2	3338.19		1679	25C	hpl2rnai	3	3079.46
						1679	25C	vector	2	3134.52		1679	25C	hpl2rnai	3	3102.89
						1679	25C	vector	2	3059.73		1679	25C	hpl2rnai	3	2830.25
						1679	25C	vector	2	3190		1679	25C	hpl2rnai	3	3231.37
						1679	25C	vector	2	2920.41		1679	25C	hpl2rnai	3	2993.18
						1679	25C	vector	2	2856.2		1679	25C	hpl2rnai	3	3091.74
						1679	25C	vector	3	3278.49		1679	25C	hpl2rnai	3	3102.95
						1679	25C	vector	3	3326.03		1679	25C	hpl2rnai	3	2827.1
						1679	25C	vector	3	3046.42		1679	25C	hpl2rnai	4	3023.94
						1679	25C	vector	3	3197.38		1679	25C	hpl2rnai	4	3077.66
						1679	25C	vector	3	3501.12		1679	25C	hpl2rnai	4	2856.09
						1679	25C	vector	3	2641.87		1679	25C	hpl2rnai	4	3004.1
						1679	25C	vector	3	3652.83		1679	25C	hpl2rnai	4	3095.45
						1679	25C	vector	3	2962.31		1679	25C	hpl2rnai	4	2822.74
						1679	25C	vector	3	3334.24		1679	25C	hpl2rnai	4	3030.24
						1679	25C	vector	3	2814.64		1679	25C	hpl2rnai	4	3020.62
						1679	25C	vector	3	3653.68		1679	25C	hpl2rnai	4	2901.47
						1679	25C	vector	3	3112.52		1679	25C	hpl2rnai	4	3250.17
						1679	25C	vector	3	3619.5		1679	25C	hpl2rnai	4	2895.28
						1679	25C	vector	3	2979.16		1679	25C	hpl2rnai	4	2883.52
						1679	25C	vector	3	3351.62		1679	25C	hpl2rnai	4	2864.64
						1679	25C	vector	3	3345.97		1679	25C	hpl2rnai	4	2521.15
						1679	25C	vector	3	3027.12		1679	25C	hpl2rnai	4	3022.81
						1679	25C	vector	3	3424.85		1679	25C	hpl2rnai	4	2850.46
						1679	25C	vector	3	2774.21		1679	25C	hpl2rnai	5	2980.13
						1679	25C	vector	3	3401.23		1679	25C	hpl2rnai	5	2676.2
						1679	25C	vector	3	3361.88		1679	25C	hpl2rnai	5	2948.59
						1679	25C	vector	3	3505.1		1679	25C	hpl2rnai	5	3408.57
						1679	25C	vector	3	3800.78		1679	25C	hpl2rnai	5	3207.67
						1679	25C	vector	3	3545.99		1679	25C	hpl2rnai	5	2854.22
						1679	25C	vector	3	3690.51		1679	25C	hpl2rnai	5	3525.09
						1679	25C	vector	3	3274.89		1679	25C	hpl2rnai	5	3181.93
						1679	25C	vector	3	3384.18		1679	25C	hpl2rnai	5	3235.18
						1679	25C	vector	3	3177.53		1679	25C	hpl2rnai	5	3282.25
						1679	25C	vector	3	3638.05		1679	25C	hpl2rnai	5	3149.77
						1679	25C	vector	3	3709.29		1679	25C	hpl2rnai	5	3106.12
						1679	25C	vector	3	2704.24		1679	25C	hpl2rnai	5	3397.95
						1679	25C	vector	3	3605.63		1679	25C	hpl2rnai	5	3074.18
						1679	25C	vector	3	3143.81		1679	25C	hpl2rnai	5	2886.61
						1679	25C	vector	3	3526.72		1679	25C	hpl2rnai	5	3408.46
						1679	25C	vector	3	3665.88		1679	25C	hpl2rnai	5	3534.68
						1679	25C	vector	3	3234.94		1679	25C	hpl2rnai	5	3621.98
						1679	25C	vector	3	3845.14		1679	25C	hpl2rnai	5	3145.18
						1679	25C	vector	3	3394.93		1679	25C	hpl2rnai	5	3069.79
						1679	25C	vector	4	3421.22		1679	25C	hpl2rnai	5	3474.27
						1679	25C	vector	4	2989.3		1679	25C	hpl2rnai	5	3351.97
						1679	25C	vector	4	3384.75		1679	25C	hpl2rnai	5	2790.91
						1679	25C	vector	4	3357.38		1679	25C	hpl2rnai	6	3088.9
						1679	25C	vector	4	3047.78		1679	25C	hpl2rnai	6	3069.55
						1679	25C	vector	4	2944.07		1679	25C	hpl2rnai	6	3127.33
						1679	25C	vector	4	2939.42		1679	25C	hpl2rnai	6	3100.57
						1679	25C	vector	4	3143.24		1679	25C	hpl2rnai	6	2853.49
						1679	25C	vector	4	3212.29		1679	25C	hpl2rnai	6	3108.99
						1679	25C	vector	4	3325.88		1679	25C	hpl2rnai	6	2789.82
						1679	25C	vector	4	3071.12		1679	25C	hpl2rnai	6	2838.67
						1679	25C	vector	4	3296.99		1679	25C	hpl2rnai	6	3430.52
						1679	25C	vector	4	3549.86		1679	25C	hpl2rnai	6	2946.32
						1679	25C	vector	4	2864.2		1679	25C	hpl2rnai	6	2767.39
						1679	25C	vector	4	3411.56		1679	25C	hpl2rnai	6	2907.55
						1679	25C	vector	4	3285.07		1679	25C	hpl2rnai	6	2944.13
						1679	25C	vector	4	3024.09		1679	25C	hpl2rnai	6	3119.25
						1679	25C	vector	4	3398.11		1679	25C	hpl2rnai	6	3001.26
						1679	25C	vector	4	3591.38		1679	25C	hpl2rnai	6	3161.81
						1679	25C	vector	4	3213.05		1679	25C	hpl2rnai	6	2981.3
						1679	25C	vector	4	3397.56		1679	25C	hpl2rnai	6	2685.34
						1679	25C	vector	4	3387.42		1679	25C	hpl2rnai	6	3138.64
						1679	25C	vector	4	3310.78		1679	25C	hpl2rnai	6	2986.25
						1679	25C	vector	4	2728.25		1679	25C	hpl2rnai	6	3095.92
						1679	25C	vector	4	3421.64		1679	25C	hpl2rnai	6	3160.02
						1679	25C	vector	4	3443.31		1679	25C	hpl2rnai	6	2928.35
						1679	25C	vector	4	3028.15		1679	25C	hpl2rnai	6	3057.75
						1679	25C	vector	4	2895.91		1679	25C	hpl2rnai	6	2901.75
						1679	25C	vector	4	2746.2		1679	25C	hpl2rnai	7	3349.69
						1679	25C	vector	4	3226.25		1679	25C	hpl2rnai	7	2863.13
						1679	25C	vector	4	2899.11		1679	25C	hpl2rnai	7	3154.78
						1679	25C	vector	4	3468.74		1679	25C	hpl2rnai	7	3149.49
						1679	25C	vector	4	3242.55		1679	25C	hpl2rnai	7	3517.48
						1679	25C	vector	4	2908.19		1679	25C	hpl2rnai	7	2968.18
						1679	25C	vector	5	2941.73		1679	25C	hpl2rnai	7	3037.33
						1679	25C	vector	5	2866.43		1679	25C	hpl2rnai	7	2545.38
						1679	25C	vector	5	3317.37		1679	25C	hpl2rnai	7	3453.97
						1679	25C	vector	5	2727.38		1679	25C	hpl2rnai	7	2729.43
						1679	25C	vector	5	2971.9		1679	25C	hpl2rnai	7	2924.41
						1679	25C	vector	5	2640.5		1679	25C	hpl2rnai	7	3155.87
						1679	25C	vector	5	2680.36		1679	25C	hpl2rnai	7	3036.48
						1679	25C	vector	5	2734.67		1679	25C	hpl2rnai	7	2782.38
						1679	25C	vector	5	2789.38		1679	25C	hpl2rnai	7	3293.67
						1679	25C	vector	5	2847.56		1679	25C	hpl2rnai	7	2680.18
						1679	25C	vector	5	2754.29		1679	25C	hpl2rnai	7	2695.39
						1679	25C	vector	5	2818.64		1679	25C	hpl2rnai	7	2879.46
						1679	25C	vector	5	2755.01		1679	25C	hpl2rnai	7	2911.76
						1679	25C	vector	5	2845.97		1679	25C	hpl2rnai	7	3000.66
						1679	25C	vector	5	2846.86		1679	25C	hpl2rnai	7	3017.15
						1679	25C	vector	5	2619.88		1679	25C	hpl2rnai	7	2892.06
						1679	25C	vector	5	2668.02		1679	25C	hpl2rnai	7	2676.18
						1679	25C	vector	6	2708.15		1679	25C	hpl2rnai	7	2727.17
						1679	25C	vector	6	2818.16		1679	25C	hpl2rnai	8	3078.47
						1679	25C	vector	6	3072.7		1679	25C	hpl2rnai	8	3350.17
						1679	25C	vector	6	2614.63		1679	25C	hpl2rnai	8	3358.97
						1679	25C	vector	6	3418.58		1679	25C	hpl2rnai	8	2912.03
						1679	25C	vector	6	2753.28		1679	25C	hpl2rnai	8	3295.28
						1679	25C	vector	6	3075.18		1679	25C	hpl2rnai	8	2767.23
						1679	25C	vector	6	2783.87		1679	25C	hpl2rnai	8	3272.39
						1679	25C	vector	6	2916.41		1679	25C	hpl2rnai	8	3414.04
						1679	25C	vector	6	2858.74		1679	25C	hpl2rnai	8	3420.72
						1679	25C	vector	6	3192.49		1679	25C	hpl2rnai	8	3042.43
						1679	25C	vector	6	2973		1679	25C	hpl2rnai	8	3176.1
						1679	25C	vector	6	2874.12		1679	25C	hpl2rnai	8	2750.17
						1679	25C	vector	6	2749.03		1679	25C	hpl2rnai	8	3445.59
						1679	25C	vector	6	3042.4		1679	25C	hpl2rnai	8	3613.53
						1679	25C	vector	6	2753.04		1679	25C	hpl2rnai	8	3067.14
						1679	25C	vector	6	2636.73		1679	25C	hpl2rnai	8	3108.49
						1679	25C	vector	6	2891.58		1679	25C	hpl2rnai	8	3377.02
						1679	25C	vector	6	2745.38		1679	25C	hpl2rnai	8	2789.41
						1679	25C	vector	6	3181.07		1679	25C	hpl2rnai	8	3550.4
						1679	25C	vector	6	2714.22		1679	25C	hpl2rnai	8	3096.91
						1679	25C	vector	6	3404.46		1679	25C	hpl2rnai	9	3402.24
						1679	25C	vector	6	2820.3		1679	25C	hpl2rnai	9	2808.39
						1679	25C	vector	6	3353.6		1679	25C	hpl2rnai	9	3256.78
						1679	25C	vector	6	2823.27		1679	25C	hpl2rnai	9	2908.21
						1679	25C	vector	6	2792.5		1679	25C	hpl2rnai	9	3062.5
						1679	25C	vector	6	2808.95		1679	25C	hpl2rnai	9	2841.26
						1679	25C	vector	6	2870.77		1679	25C	hpl2rnai	9	3269.76
						1679	25C	vector	6	2898.55		1679	25C	hpl2rnai	9	3392.76
						1679	25C	vector	6	2834.64		1679	25C	hpl2rnai	9	3477.23
						1679	25C	vector	6	3169.95		1679	25C	hpl2rnai	9	2998.15
						1679	25C	vector	6	2626.8		1679	25C	hpl2rnai	9	2917.81
						1679	25C	vector	6	2906.05		1679	25C	hpl2rnai	9	3508.41
						1679	25C	vector	6	2823.51		1679	25C	hpl2rnai	9	3123.66
						1679	25C	vector	7	3376.7		1679	25C	hpl2rnai	9	3571.19
						1679	25C	vector	7	3354.65		1679	25C	hpl2rnai	9	2973.91
						1679	25C	vector	7	3323.38		1679	25C	hpl2rnai	9	2864.08
						1679	25C	vector	7	3275.13		1679	25C	hpl2rnai	9	3599.36
						1679	25C	vector	7	3060.34		1679	25C	hpl2rnai	9	3090.37
						1679	25C	vector	7	2705.41		1679	25C	hpl2rnai	9	3154.82
						1679	25C	vector	7	3501.26		1679	25C	hpl2rnai	9	2653.23
						1679	25C	vector	7	3009.28		1679	25C	vector	10	3165.12
						1679	25C	vector	7	2896.51		1679	25C	vector	10	3214.31
						1679	25C	vector	7	3060		1679	25C	vector	10	3014.12
						1679	25C	vector	7	2983.9		1679	25C	vector	10	3126.11
						1679	25C	vector	7	2868.14		1679	25C	vector	10	2620.1
						1679	25C	vector	7	2762.81		1679	25C	vector	10	3070.67
						1679	25C	vector	7	3112.75		1679	25C	vector	10	3108.7
						1679	25C	vector	7	2893.8		1679	25C	vector	10	3021.87
						1679	25C	vector	7	2998.43		1679	25C	vector	10	3114.19
						1679	25C	vector	7	3450.04		1679	25C	vector	10	3013.11
						1679	25C	vector	7	2972.64		1679	25C	vector	10	3006.52
						1679	25C	vector	7	3079.83		1679	25C	vector	10	3170.73
						1679	25C	vector	7	3050.94		1679	25C	vector	10	2929.46
						1679	25C	vector	7	3035.09		1679	25C	vector	10	3133.59
						1679	25C	vector	7	3064.01		1679	25C	vector	10	2984.05
						1679	25C	vector	7	2923.05		1679	25C	vector	10	3065.02
						1679	25C	vector	7	2759.19		1679	25C	vector	10	2822.42
						1679	25C	vector	7	3012.44		1679	25C	vector	10	3061.17
						1679	25C	vector	7	3282.63		1679	25C	vector	10	3115.25
						1679	25C	vector	7	2940.13		1679	25C	vector	10	2827.99
						1679	25C	vector	7	2723.17		1679	25C	vector	10	3140.26
						1679	25C	vector	7	2894.8		1679	25C	vector	10	3110.67
						1679	25C	vector	7	3055.67		1679	25C	vector	10	2943.61
						1679	25C	vector	7	2850.75		1679	25C	vector	10	3403.62
						1679	25C	vector	7	3072.65		1679	25C	vector	11	3011.55
						1679	25C	vector	7	2973.91		1679	25C	vector	11	3277.06
						1679	25C	vector	7	2899.48		1679	25C	vector	11	2903.11
						1679	25C	vector	7	2740.62		1679	25C	vector	11	3228.99
						1679	25C	vector	7	3047.05		1679	25C	vector	11	3306.88
						1679	25C	vector	7	3241.8		1679	25C	vector	11	2968.63
						1679	25C	vector	8	2969.99		1679	25C	vector	11	2951.77
						1679	25C	vector	8	3244.25		1679	25C	vector	11	3460.2
						1679	25C	vector	8	2972.73		1679	25C	vector	11	3128.55
						1679	25C	vector	8	3567.23		1679	25C	vector	11	3269.58
						1679	25C	vector	8	2929.36		1679	25C	vector	11	2998.87
						1679	25C	vector	8	3089.35		1679	25C	vector	11	3233.77
						1679	25C	vector	8	3284.35		1679	25C	vector	11	3000.42
						1679	25C	vector	8	3432.85		1679	25C	vector	11	3060.46
						1679	25C	vector	8	3344.08		1679	25C	vector	11	3341.78
						1679	25C	vector	8	3265.21		1679	25C	vector	11	2897.09
						1679	25C	vector	8	2957.46		1679	25C	vector	11	2872.63
						1679	25C	vector	8	3034.52		1679	25C	vector	11	3153.95
						1679	25C	vector	8	2877.96		1679	25C	vector	11	2872.64
						1679	25C	vector	8	3547.41		1679	25C	vector	11	3553.32
						1679	25C	vector	8	3025.82		1679	25C	vector	11	3238.34
						1679	25C	vector	8	3234.93		1679	25C	vector	11	3224.69
						1679	25C	vector	8	3380.62		1679	25C	vector	11	3569.59
						1679	25C	vector	8	2998.36		1679	25C	vector	11	2936.55
						1679	25C	vector	8	3464.44		1679	25C	vector	12	3095.36
						1679	25C	vector	8	3062.45		1679	25C	vector	12	2717.67
						1679	25C	vector	8	3201.58		1679	25C	vector	12	2905.4
						1679	25C	vector	8	3351.47		1679	25C	vector	12	2898.02
						1679	25C	vector	8	3224.86		1679	25C	vector	12	2847.3
						1679	25C	vector	8	3219.74		1679	25C	vector	12	3150.72
						1679	25C	vector	8	3231.13		1679	25C	vector	12	2965.21
						1679	25C	vector	8	2847		1679	25C	vector	12	2794.21
						1679	25C	vector	8	2904.12		1679	25C	vector	12	2903.63
						1679	25C	vector	8	2773.48		1679	25C	vector	12	3647.14
						1679	25C	vector	8	2898.49		1679	25C	vector	12	2771.38
						1679	25C	vector	8	3091.94		1679	25C	vector	12	3190.23
						1679	25C	vector	8	3022.4		1679	25C	vector	12	2751.36
						1679	25C	vector	9	3561.57		1679	25C	vector	12	3187.34
						1679	25C	vector	9	3318.76		1679	25C	vector	12	3118.47
						1679	25C	vector	9	3178.42		1679	25C	vector	12	3166.95
						1679	25C	vector	9	3422.3		1679	25C	vector	12	2841.33
						1679	25C	vector	9	2731.29		1679	25C	vector	12	3044.15
						1679	25C	vector	9	2547.66		1679	25C	vector	12	2932.49
						1679	25C	vector	9	2904.78		1679	25C	vector	13	2809.21
						1679	25C	vector	9	3260.96		1679	25C	vector	13	3210.97
						1679	25C	vector	9	2613.27		1679	25C	vector	13	3284
						1679	25C	vector	9	3369.87		1679	25C	vector	13	2990.87
												1679	25C	vector	13	3370.31
												1679	25C	vector	13	3038.14
												1679	25C	vector	13	2803.29
												1679	25C	vector	13	3085.49
												1679	25C	vector	13	3007.13
												1679	25C	vector	13	3292.88
												1679	25C	vector	13	2927.81
												1679	25C	vector	13	3202.58
												1679	25C	vector	13	2841.98
												1679	25C	vector	13	3396.95
												1679	25C	vector	13	3051.17
												1679	25C	vector	13	3013.91
												1679	25C	vector	13	3052.21
												1679	25C	vector	13	3034.45
												1679	25C	vector	13	3149.35
												1679	25C	vector	13	3302.71
												1679	25C	vector	13	3325.63
												1679	25C	vector	13	3144.58
												1679	25C	vector	13	2983.71
												1679	25C	vector	13	3269.37
												1679	25C	vector	13	3315.51
												1679	25C	vector	13	2950.62
												1679	25C	vector	14	2976.1
												1679	25C	vector	14	2753.31
												1679	25C	vector	14	3069.88
												1679	25C	vector	14	2884.87
												1679	25C	vector	14	2958.82
												1679	25C	vector	14	2675.98
												1679	25C	vector	14	3134.89
												1679	25C	vector	14	2850.08
												1679	25C	vector	14	2804.51
												1679	25C	vector	14	2806.61
												1679	25C	vector	14	2806.41
												1679	25C	vector	14	2786.38
												1679	25C	vector	14	2827.71
												1679	25C	vector	14	2961.1
												1679	25C	vector	14	2885.75
												1679	25C	vector	15	3306.11
												1679	25C	vector	15	3086.96
												1679	25C	vector	15	3104.21
												1679	25C	vector	15	2932.55
												1679	25C	vector	15	3310.97
												1679	25C	vector	15	3191.31
												1679	25C	vector	15	2936.6
												1679	25C	vector	15	3272.31
												1679	25C	vector	15	2914.6
												1679	25C	vector	15	3035.24
												1679	25C	vector	15	2955.61
												1679	25C	vector	15	3201
												1679	25C	vector	15	3050.33
												1679	25C	vector	15	3236.31
												1679	25C	vector	15	3237.61
												1679	25C	vector	15	3166.92
												1679	25C	vector	15	3426.58
												1679	25C	vector	15	3228.3
												1679	25C	vector	15	3116.52
												1679	25C	vector	15	3045.63
												1679	25C	vector	15	3739.11
												1679	25C	vector	15	2775.79
												1679	25C	vector	15	3195.54
												1679	25C	vector	15	2860.46
												1679	25C	vector	1	2779.59
												1679	25C	vector	1	2909.67
												1679	25C	vector	1	2907.96
												1679	25C	vector	1	3100.62
												1679	25C	vector	1	2853.52
												1679	25C	vector	1	2650.48
												1679	25C	vector	1	3045.25
												1679	25C	vector	1	2999.78
												1679	25C	vector	1	3189.8
												1679	25C	vector	1	2964.34
												1679	25C	vector	1	3110.89
												1679	25C	vector	1	3139.57
												1679	25C	vector	1	2832.07
												1679	25C	vector	1	2911.35
												1679	25C	vector	1	3413.54
												1679	25C	vector	1	3122.25
												1679	25C	vector	1	2940.64
												1679	25C	vector	1	2974.38
												1679	25C	vector	1	2970.01
												1679	25C	vector	1	3117.67
												1679	25C	vector	1	2929.89
												1679	25C	vector	2	2931.42
												1679	25C	vector	2	2962.05
												1679	25C	vector	2	2994.82
												1679	25C	vector	2	3114.03
												1679	25C	vector	2	2920.64
												1679	25C	vector	2	2593.88
												1679	25C	vector	2	2991.44
												1679	25C	vector	2	3093.25
												1679	25C	vector	2	3174.28
												1679	25C	vector	2	3216.82
												1679	25C	vector	2	2520.55
												1679	25C	vector	2	2881.21
												1679	25C	vector	2	2943.21
												1679	25C	vector	2	3234.38
												1679	25C	vector	2	3066.54
												1679	25C	vector	2	2552.59
												1679	25C	vector	2	3203.72
												1679	25C	vector	2	3133.24
												1679	25C	vector	2	3058.86
												1679	25C	vector	2	2819.89
												1679	25C	vector	2	3339.34
												1679	25C	vector	2	3064.85
												1679	25C	vector	2	2839.12
												1679	25C	vector	2	3087.44
												1679	25C	vector	2	3003.19
												1679	25C	vector	2	3170.9
												1679	25C	vector	2	2966.25
												1679	25C	vector	2	2913.36
												1679	25C	vector	2	2811.28
												1679	25C	vector	3	3100.27
												1679	25C	vector	3	3056.83
												1679	25C	vector	3	2858.99
												1679	25C	vector	3	2759.06
												1679	25C	vector	3	3183.37
												1679	25C	vector	3	2696.45
												1679	25C	vector	3	3422.37
												1679	25C	vector	3	3177.23
												1679	25C	vector	3	3453.13
												1679	25C	vector	3	3238.69
												1679	25C	vector	3	3450.22
												1679	25C	vector	3	2874.4
												1679	25C	vector	3	3366.16
												1679	25C	vector	3	3497
												1679	25C	vector	3	3104.07
												1679	25C	vector	3	3110.29
												1679	25C	vector	3	3283.09
												1679	25C	vector	3	3492.99
												1679	25C	vector	3	3027.82
												1679	25C	vector	3	3505.29
												1679	25C	vector	3	3246.97
												1679	25C	vector	3	4267.82
												1679	25C	vector	3	3160.12
												1679	25C	vector	3	2711.58
												1679	25C	vector	3	3148.5
												1679	25C	vector	3	2597.53
												1679	25C	vector	3	2780.7
												1679	25C	vector	3	2893.75
												1679	25C	vector	3	2929.76
												1679	25C	vector	3	3059.4
												1679	25C	vector	3	3246.05
												1679	25C	vector	3	2691.07
												1679	25C	vector	3	4070.29
												1679	25C	vector	4	3211.8
												1679	25C	vector	4	2957.78
												1679	25C	vector	4	3050.35
												1679	25C	vector	4	2948.85
												1679	25C	vector	4	3070.61
												1679	25C	vector	4	2871.86
												1679	25C	vector	4	3350.75
												1679	25C	vector	4	3215.63
												1679	25C	vector	4	3012
												1679	25C	vector	4	2891.78
												1679	25C	vector	4	2710.04
												1679	25C	vector	4	2914.95
												1679	25C	vector	4	3185.99
												1679	25C	vector	4	2834.45
												1679	25C	vector	4	2968.14
												1679	25C	vector	4	2843.36
												1679	25C	vector	4	3082.47
												1679	25C	vector	4	2919.14
												1679	25C	vector	4	3288.14
												1679	25C	vector	4	3059.37
												1679	25C	vector	4	3357.51
												1679	25C	vector	4	3261.35
												1679	25C	vector	4	3682.73
												1679	25C	vector	4	2987.73
												1679	25C	vector	4	2971.51
												1679	25C	vector	4	2993.53
												1679	25C	vector	4	3237.81
												1679	25C	vector	4	3339.76
												1679	25C	vector	4	2763.77
												1679	25C	vector	4	3362
												1679	25C	vector	4	2875.03
												1679	25C	vector	4	3253.88
												1679	25C	vector	4	3085.02
												1679	25C	vector	4	3179.13
												1679	25C	vector	4	3240.99
												1679	25C	vector	4	3304.22
												1679	25C	vector	5	2878.67
												1679	25C	vector	5	3188.71
												1679	25C	vector	5	2902.67
												1679	25C	vector	5	3442.93
												1679	25C	vector	5	3639.98
												1679	25C	vector	5	2382.63
												1679	25C	vector	5	3019.76
												1679	25C	vector	5	3336.98
												1679	25C	vector	5	3146.56
												1679	25C	vector	5	3387.18
												1679	25C	vector	5	2806.12
												1679	25C	vector	5	3430.54
												1679	25C	vector	5	3053.94
												1679	25C	vector	5	2562.16
												1679	25C	vector	5	3154.22
												1679	25C	vector	5	3159.47
												1679	25C	vector	5	3386.34
												1679	25C	vector	5	3244.85
												1679	25C	vector	5	2835.6
												1679	25C	vector	5	2864.34
												1679	25C	vector	5	3300.04
												1679	25C	vector	5	3429.18
												1679	25C	vector	5	3245.92
												1679	25C	vector	5	2872.25
												1679	25C	vector	5	2712.91
												1679	25C	vector	5	3216.97
												1679	25C	vector	5	2912.13
												1679	25C	vector	5	3302.34
												1679	25C	vector	5	2719.24
												1679	25C	vector	5	2448.28
												1679	25C	vector	5	2704.17
												1679	25C	vector	5	3131.72
												1679	25C	vector	5	2720.63
												1679	25C	vector	6	3141.53
												1679	25C	vector	6	3134.76
												1679	25C	vector	6	2970.72
												1679	25C	vector	6	3069.49
												1679	25C	vector	6	3109.46
												1679	25C	vector	6	2942.63
												1679	25C	vector	6	3225.13
												1679	25C	vector	6	3039.06
												1679	25C	vector	6	3028.1
												1679	25C	vector	6	2791.14
												1679	25C	vector	6	3065.07
												1679	25C	vector	6	3012.14
												1679	25C	vector	6	3266.47
												1679	25C	vector	6	3023.91
												1679	25C	vector	6	3081.38
												1679	25C	vector	6	2762.1
												1679	25C	vector	6	3248.93
												1679	25C	vector	6	3116.91
												1679	25C	vector	6	2932.99
												1679	25C	vector	6	2938
												1679	25C	vector	6	2999.58
												1679	25C	vector	6	3504.46
												1679	25C	vector	6	3005.44
												1679	25C	vector	6	3113.69
												1679	25C	vector	7	3052.07
												1679	25C	vector	7	2920.85
												1679	25C	vector	7	3236.91
												1679	25C	vector	7	3031.57
												1679	25C	vector	7	3001.1
												1679	25C	vector	7	3076.13
												1679	25C	vector	7	2985.33
												1679	25C	vector	7	3021.46
												1679	25C	vector	7	2892.77
												1679	25C	vector	7	3459.99
												1679	25C	vector	7	3051.86
												1679	25C	vector	7	3324.01
												1679	25C	vector	7	3144.22
												1679	25C	vector	7	2756.63
												1679	25C	vector	7	2886.42
												1679	25C	vector	7	2942.85
												1679	25C	vector	7	2991.06
												1679	25C	vector	7	3080.57
												1679	25C	vector	7	2815.05
												1679	25C	vector	7	3341.34
												1679	25C	vector	7	3288.07
												1679	25C	vector	7	2840.61
												1679	25C	vector	7	3119.89
												1679	25C	vector	8	3068.35
												1679	25C	vector	8	3296.71
												1679	25C	vector	8	3340.38
												1679	25C	vector	8	3369.83
												1679	25C	vector	8	3314.57
												1679	25C	vector	8	3000.54
												1679	25C	vector	8	3477.16
												1679	25C	vector	8	3267.1
												1679	25C	vector	8	3607.16
												1679	25C	vector	8	3702.19
												1679	25C	vector	8	3344.75
												1679	25C	vector	8	3433.92
												1679	25C	vector	8	3022.75
												1679	25C	vector	8	3505.93
												1679	25C	vector	8	3558.62
												1679	25C	vector	8	3105.91
												1679	25C	vector	8	3535.68
												1679	25C	vector	8	2897.75
												1679	25C	vector	8	3580.71
												1679	25C	vector	8	3118.89
												1679	25C	vector	8	2693.46
												1679	25C	vector	8	3489.92
												1679	25C	vector	9	3095.72
												1679	25C	vector	9	3083.27
												1679	25C	vector	9	3017.77
												1679	25C	vector	9	3266.44
												1679	25C	vector	9	3025.04
												1679	25C	vector	9	2852.13
												1679	25C	vector	9	3110.05
												1679	25C	vector	9	2978.78
												1679	25C	vector	9	3291.92
												1679	25C	vector	9	2707.19
												1679	25C	vector	9	3190.54
												1679	25C	vector	9	3039.04
												1679	25C	vector	9	3478.59
												1679	25C	vector	9	2710.17
												1679	25C	vector	9	2494.24
												1679	25C	vector	9	2964.76
												1679	25C	vector	9	2872.2
												1679	25C	vector	9	2892.1
												1679	25C	vector	9	3353.18
												1679	25C	vector	9	2869.27
												1679	25C	vector	9	3091.41
												1679	25C	vector	9	3044.45
												1679	25C	vector	9	3137.47
												1679	25C	vector	9	2845.29
												1679	25C	vector	9	2939.09
												1679	25C	vector	9	3082.24
