# Supplementary material for: SETDB1-like MET-2 promotes transcriptional silencing and development independently of its H3K9me-associated catalytic activity
Source: Nat Struct Mol Biol. 2022 Jan 31;29(2):85–96. doi: 10.1038/s41594-021-00712-4 (PMC8850192; doi:10.1038/s41594-021-00712-4)
Supplement: Source Data Extended Data Fig. 5 — Statistical source data. [file 41594_2021_712_MOESM19_ESM.xlsx]

## Sheet: Source Data Ext data Figure 5f
Source Data Extended data Figure 5f: Quantification of embryos with nuclear HSF-1 foci at increasing temperatures
replica 1								replica 2
strain	Temperature (°C)	N(embryos)	HSF-1 foci	no foci	% of embryos with HSF-1 foci			strain	Temperature (°C)	N(embryos)	HSF-1 foci	no foci	% of embryos with HSF-1 foci
hsf-1::gfp (OG497)	20	21	1	20	4.7619			hsf-1::gfp (OG497)	20	21	0	21	0
	25	10	0	10	0				25	10	0	10	0
	30	22	19	3	86.3636				30	20	0	20	0
	34	20	18	2	90				34	20	16	4	80
	37	23	23	0	100				37	21	21	0	100
hsf-1::gfp;met-2delta	20	13	1	12	7.69231			hsf-1::gfp;met-2delta	20	24	0	24	0
	25	11	0	11	0				25	10	0	10	0
	30	21	8	13	38.0952				30	20	4	16	20
	34	12	2	10	16.6667				34	21	20	1	95.2381
	37	21	18	3	85.7143				37	20	20	0	100
				Source Data Ext data Figure 5f
