# Supplementary material for: SETDB1-like MET-2 promotes transcriptional silencing and development independently of its H3K9me-associated catalytic activity
Source: Nat Struct Mol Biol. 2022 Jan 31;29(2):85–96. doi: 10.1038/s41594-021-00712-4 (PMC8850192; doi:10.1038/s41594-021-00712-4)
Supplement: Source Data Extended Data Fig. 6 — Statistical source data. [file 41594_2021_712_MOESM20_ESM.xlsx]

## Sheet: Source Data Ext data Figure 6c
Extended Data Figure 6c: Quantification of Western blot signal for MET-2::mCherry
trial	NT	HS
1	1	0.815138
2	1	0.881534
3	1	0.60114
